# Supplementary material for: A mitochondrial proteome profile indicative of type 2 diabetes mellitus in skeletal muscles
Source: Exp Mol Med. 2018 Sep 28;50(9):129. doi: 10.1038/s12276-018-0154-6 (PMC6162255; doi:10.1038/s12276-018-0154-6)
Supplement: Supplementary file 2 — Supplementary Table S3 [file 12276_2018_154_MOESM2_ESM.xlsx]

## Sheet: Supplemental Table S3
Supplemental Table S3. The list of the 23,122 peptides identified with PSM-level FDR < 1%. For each peptide, sequence, precursor m/z, charge state (CS), and score [-log (SpecEValue)] are shown. SpecEValue is the score obtained from MS-GF+ search engine, which represents the reliability of the PSM.
^ : methionine oxidation	Number of samples detected in each group
Peptides	T2DM	NGT	UniProt ID	Precursor m/z	CS	Score
]AAAAAAAAEQQSSNGPVKK	2	1	sp|Q16585|SGCB_HUMAN	906.956	2	10.5962
]AAAAAAAPSGGGGGGEEERLEEK	1	0	sp|P51608-2|MECP2_HUMAN	1064.51	2	12.6345
]AAAASPRR	4	7	tr|F8VZ00|F8VZ00_HUMAN	842.462	1	9.69692
]AAAAVVEFQR	3	1	sp|O00231-2|PSD11_HUMAN%sp|O00231|PSD11_HUMAN%tr|J3QRY4|J3QRY4_HUMAN	552.797	2	9.45238
]AAADGDDSLYPIAVLIDELR	0	6	sp|P30153|2AAA_HUMAN%tr|C9J9C1|C9J9C1_HUMAN%tr|M0QXG4|M0QXG4_HUMAN%tr|M0R0K6|M0R0K6_HUMAN	1080.55	2	12.5284
]AAASPLRAGGPRSGR	0	1	tr|A4FU16|A4FU16_HUMAN	733.894	2	9.97495
]AAAVAAAGAGEPQSPDELLPK	6	5	sp|Q9NS69|TOM22_HUMAN	1003.52	2	12.8788
]AAEDFRDKLDK	0	3	sp|Q9BZE3|BARH1_HUMAN	675.835	2	8.54782
]AAEPLTELEESIETVVTTFFTFAR	1	0	sp|Q99584|S10AD_HUMAN	915.463	3	14.4042
]AAILGDTIMVAK	3	1	sp|Q8NI60|ADCK3_HUMAN	1245.7	1	14.1042
]AAILIIPSLGLIKCCLKHYR	1	0	sp|Q9H2C5|O52A5_HUMAN	1191.68	2	9.16992
]AALAAAAR	5	3	sp|Q9NQ11-2|AT132_HUMAN%tr|H0Y953|H0Y953_HUMAN	757.433	1	8.6962
]AALVDLEPGTMDSVR	0	3	sp|Q9BUF5|TBB6_HUMAN%tr|K7EJ64|K7EJ64_HUMAN%tr|K7EJZ4|K7EJZ4_HUMAN%tr|K7EL29|K7EL29_HUMAN%tr|K7EN98|K7EN98_HUMAN%tr|K7EPE5|K7EPE5_HUMAN%tr|K7EQT3|K7EQT3_HUMAN%tr|K7ERA8|K7ERA8_HUMAN%tr|K7ESQ3|K7ESQ3_HUMAN	808.898	2	11.9783
]AAMLIKM^ILKKDNDSYVSFYNALLHEGYK	1	0	sp|O14727-2|APAF_HUMAN%sp|O14727-3|APAF_HUMAN%sp|O14727-4|APAF_HUMAN%sp|O14727-5|APAF_HUMAN%sp|O14727-6|APAF_HUMAN%sp|O14727|APAF_HUMAN%tr|C9JLV4|C9JLV4_HUMAN%tr|F8VNZ0|F8VNZ0_HUMAN	687.757	5	8.8367
]AAPPQPVTHLIFDMDGLLLDTER	1	0	sp|Q08623-2|HDHD1_HUMAN%sp|Q08623-3|HDHD1_HUMAN%sp|Q08623|HDHD1_HUMAN%tr|E7EVH9|E7EVH9_HUMAN	864.778	3	8.82268
]AAQGEPQVQFK	1	0	sp|P62826|RAN_HUMAN%tr|B5MDF5|B5MDF5_HUMAN	623.314	2	12.3332
]AATASAGAGGIDGKPR	3	4	sp|Q02978-2|M2OM_HUMAN%sp|Q02978|M2OM_HUMAN%tr|I3L1P8|I3L1P8_HUMAN	721.876	2	14.6616
]AAVAATAAAK	1	3	sp|Q6Y1H2|HACD2_HUMAN	444.251	2	10.3262
]ACGLVASNLNLKPGECLR	8	7	sp|P09382|LEG1_HUMAN%tr|F8WEI7|F8WEI7_HUMAN	1008.02	2	15.2252
]ACLLETPIR	1	1	sp|Q8IUR7-7|ARMC8_HUMAN%sp|Q8IUR7-8|ARMC8_HUMAN%sp|Q8IUR7|ARMC8_HUMAN%tr|C9J2I1|C9J2I1_HUMAN%tr|C9JAA7|C9JAA7_HUMAN%tr|C9JBY2|C9JBY2_HUMAN%tr|G5E9V6|G5E9V6_HUMAN	558.296	2	8.78235
]ACPEKHFAFKM^ASGAANVVGPK	6	6	sp|Q92520|FAM3C_HUMAN%tr|C9JMN4|C9JMN4_HUMAN%tr|C9JP35|C9JP35_HUMAN	792.732	3	9.02428
]ACPLDQAIGLLVAIFHK	3	3	sp|P06703|S10A6_HUMAN%tr|R4GN98|R4GN98_HUMAN	955.024	2	17.0912
]ACRLVHDFTDAVIQERRR	7	8	sp|P78329|CP4F2_HUMAN%sp|P98187|CP4F8_HUMAN%sp|Q08477-2|CP4F3_HUMAN%sp|Q08477|CP4F3_HUMAN%tr|B4DV75|B4DV75_HUMAN%tr|V9GYA1|V9GYA1_HUMAN	762.39	3	9.06714
]ADAASQVLLGSGLTILSQPLM^YVK	3	6	sp|Q9Y6C9|MTCH2_HUMAN%tr|E9PIE4|E9PIE4_HUMAN	1267.69	2	17.5613
]ADAASQVLLGSGLTILSQPLMYVK	8	8	sp|Q9Y6C9|MTCH2_HUMAN%tr|E9PIE4|E9PIE4_HUMAN	840.128	3	12.9255
]ADHSFSDGVPSDSVEAAK	1	0	sp|Q99733-2|NP1L4_HUMAN%sp|Q99733|NP1L4_HUMAN%tr|C9J1B1|C9J1B1_HUMAN%tr|C9J6D1|C9J6D1_HUMAN%tr|C9JZI7|C9JZI7_HUMAN%tr|E9PJJ2|E9PJJ2_HUMAN%tr|E9PKI2|E9PKI2_HUMAN%tr|E9PKT8|E9PKT8_HUMAN%tr|E9PNJ7|E9PNJ7_HUMAN%tr|E9PNW0|E9PNW0_HUMAN%tr|E9PP22|E9PP22_HUMAN%tr|E9PS34|E9PS34_HUMAN	931.406	2	11.6089
]ADLEEQLSDEEKVR	2	0	sp|P47755-2|CAZA2_HUMAN%sp|P47755|CAZA2_HUMAN%tr|C9JUG7|C9JUG7_HUMAN%tr|F8W9N7|F8W9N7_HUMAN	852.407	2	8.83747
]ADMVIEAVFEDLSLK	0	2	sp|P40939|ECHA_HUMAN	861.935	2	11.5785
]ADQLTEEQIAEFK	1	0	sp|P62158|CALM_HUMAN%tr|E7ETZ0|E7ETZ0_HUMAN%tr|F8WBR5|F8WBR5_HUMAN%tr|G3V479|G3V479_HUMAN%tr|H0Y7A7|H0Y7A7_HUMAN%tr|M0QZ52|M0QZ52_HUMAN	782.874	2	10.9372
]AEDEWKAQVARGRQEAER	2	0	sp|Q14980-2|NUMA1_HUMAN%sp|Q14980-3|NUMA1_HUMAN%sp|Q14980-4|NUMA1_HUMAN%sp|Q14980|NUMA1_HUMAN%tr|H0YFY6|H0YFY6_HUMAN	724.684	3	10.9279
]AEEGIAAGGVM^DVNTALQEVLK	0	2	sp|P25398|RS12_HUMAN	1137.58	2	19.943
]AEEYLILEKYNPHWWKARDR	9	8	sp|P42681|TXK_HUMAN%tr|E7EQN8|E7EQN8_HUMAN	887.448	3	8.79328
]AELDDAGSSLLRGR	0	1	sp|Q5FWE3-2|PRRT3_HUMAN%sp|Q5FWE3|PRRT3_HUMAN	501.587	3	8.61465
]AELQEVQITEEKPLLPGQTPEAAK	3	4	sp|Q9UN36-2|NDRG2_HUMAN%sp|Q9UN36-3|NDRG2_HUMAN%sp|Q9UN36-4|NDRG2_HUMAN%sp|Q9UN36-5|NDRG2_HUMAN%sp|Q9UN36|NDRG2_HUMAN%tr|B4DE86|B4DE86_HUMAN%tr|G3V237|G3V237_HUMAN%tr|G3V239|G3V239_HUMAN%tr|G3V271|G3V271_HUMAN%tr|G3V280|G3V280_HUMAN%tr|G3V285|G3V285_HUMAN%tr|G3V2A6|G3V2A6_HUMAN%tr|G3V2I9|G3V2I9_HUMAN%tr|G3V2S0|G3V2S0_HUMAN%tr|G3V2T2|G3V2T2_HUMAN%tr|G3V2Y3|G3V2Y3_HUMAN%tr|G3V358|G3V358_HUMAN%tr|G3…	1331.71	2	13.1066
]AELQLPPPPPPGHYGAWAAQELQAK	1	0	sp|Q13435|SF3B2_HUMAN%tr|E9PJ04|E9PJ04_HUMAN%tr|E9PJT3|E9PJT3_HUMAN%tr|E9PPJ0|E9PPJ0_HUMAN%tr|H0YCG1|H0YCG1_HUMAN	903.789	3	8.61979
]AEM^EEKGSK	7	4	sp|O15417-2|TNC18_HUMAN%sp|O15417|TNC18_HUMAN%tr|H9KVB4|H9KVB4_HUMAN	534.232	2	8.62952
]AEMNELMEQTSEIITFAESGTARK	1	0	sp|P08476|INHBA_HUMAN	683.077	4	8.61451
]AESGKEEDKK	1	1	sp|Q99442|SEC62_HUMAN	582.28	2	9.39628
]AEVEKLEHWCQQMEREAEDYELPEEILEKIR	1	2	sp|O95886|DLGP3_HUMAN	993.97	4	8.74619
]AEVLISTVGPEDCTETAR	0	1	tr|F8VPL7|F8VPL7_HUMAN	664.312	3	8.97818
]AFAKLSELHCDK	3	2	sp|P02100|HBE_HUMAN	731.363	2	9.24964
]AFEKNIFNK	1	1	sp|P61923|COPZ1_HUMAN%tr|B4DDX8|B4DDX8_HUMAN%tr|F8VS17|F8VS17_HUMAN%tr|F8VUC5|F8VUC5_HUMAN%tr|F8VVA7|F8VVA7_HUMAN%tr|F8VWL5|F8VWL5_HUMAN%tr|F8VXB1|F8VXB1_HUMAN%tr|F8VXR1|F8VXR1_HUMAN%tr|F8VYE0|F8VYE0_HUMAN%tr|F8VYZ4|F8VYZ4_HUMAN%tr|F8W156|F8W156_HUMAN	1153.59	1	8.5645
]AFETPEEKR	3	1	sp|Q8WUQ7-2|CATIN_HUMAN%sp|Q8WUQ7|CATIN_HUMAN%tr|J3KMW8|J3KMW8_HUMAN	575.282	2	8.53901
]AFIHNSSLR	3	3	sp|Q96LW1|Z354B_HUMAN	544.281	2	9.04374
]AFISPSSLSR	7	6	sp|P35789-2|ZNF93_HUMAN%sp|P35789-3|ZNF93_HUMAN%sp|P35789|ZNF93_HUMAN	554.298	2	9.07157
]AFKWFSTLIKHKIIHTEDKPYKYKKCGKAFNISSMFTKCK	8	9	tr|M0R335|M0R335_HUMAN	1651.54	3	9.97383
]AFLASGPYLTHQQK	4	6	sp|Q9Y6M9|NDUB9_HUMAN%tr|E7EWZ0|E7EWZ0_HUMAN%tr|E9PF49|E9PF49_HUMAN%tr|E9PH64|E9PH64_HUMAN	802.42	2	12.4615
]AFNRSSNLTIHKFIHTGEKPYKCEECGK	2	0	sp|Q05481-2|ZNF91_HUMAN%sp|Q05481|ZNF91_HUMAN	1132.23	3	8.89566
]AFRLLSQLTQHQSIHTGEKPYECK	1	0	sp|Q9HCL3|ZFP14_HUMAN	972.166	3	8.59475
]AFRLQGELTRHHRIHTCEKPYECK	0	3	sp|Q86UE3|ZN546_HUMAN%tr|M0QY24|M0QY24_HUMAN	1037.18	3	8.99808
]AFYCERRRPVLFTPTVLAK	0	2	sp|Q9BXL7|CAR11_HUMAN	789.765	3	9.01121
]AGACVLLAAKISSDLR	0	1	sp|Q9BTV7|CABL2_HUMAN%tr|H0Y5H2|H0Y5H2_HUMAN	844.456	2	8.93074
]AGGVGGK	6	7	sp|A6NKX1|F223B_HUMAN%sp|Q8IWN6|F223A_HUMAN	588.309	1	9.12085
]AGGVHSGGSGDGAGSGGPGAQNHVK	1	2	sp|Q70IA6-3|MOB2_HUMAN%sp|Q70IA6|MOB2_HUMAN	1080.99	2	8.92922
]AGLEVLFASAAPAITCR	1	1	sp|Q92530|PSMF1_HUMAN%tr|E7ER20|E7ER20_HUMAN%tr|Q5QPM7|Q5QPM7_HUMAN%tr|Q5QPM9|Q5QPM9_HUMAN	895.467	2	12.1053
]AGLLGLLEEMR	0	1	sp|P12882|MYH1_HUMAN%sp|P12883|MYH7_HUMAN%sp|P13533|MYH6_HUMAN%sp|P13535|MYH8_HUMAN%sp|Q9UKX2|MYH2_HUMAN%sp|Q9UKX3|MYH13_HUMAN	622.837	2	10.6357
]AGPPPEK	8	7	sp|Q9BUJ2-2|HNRL1_HUMAN%sp|Q9BUJ2-3|HNRL1_HUMAN%sp|Q9BUJ2-4|HNRL1_HUMAN%sp|Q9BUJ2-5|HNRL1_HUMAN%sp|Q9BUJ2|HNRL1_HUMAN%tr|B7Z4B8|B7Z4B8_HUMAN%tr|M0R3F1|M0R3F1_HUMAN	738.384	1	8.75073
]AGPSRM^R	7	7	sp|O43719|HTSF1_HUMAN	833.402	1	8.67074
]AGVPGGVIR	9	9	sp|Q6NSI4-2|CX057_HUMAN%sp|Q6NSI4-4|CX057_HUMAN%sp|Q6NSI4|CX057_HUMAN	868.5	1	9.40671
]AHAWNMK	4	2	sp|Q8TCU4-2|ALMS1_HUMAN%sp|Q8TCU4-3|ALMS1_HUMAN%sp|Q8TCU4|ALMS1_HUMAN%tr|A6NMY3|A6NMY3_HUMAN%tr|B8ZZJ3|B8ZZJ3_HUMAN%tr|H7C1D9|H7C1D9_HUMAN	900.408	1	8.50415
]AHGGYSVFAGVGER	1	4	sp|P06576|ATPB_HUMAN%tr|F8VPV9|F8VPV9_HUMAN%tr|F8W079|F8W079_HUMAN%tr|F8W0P7|F8W0P7_HUMAN%tr|H0YH81|H0YH81_HUMAN%tr|H0YI37|H0YI37_HUMAN	725.349	2	16.8342
]AHQTHPSCGTKGSAIQAKLQYLR	7	7	sp|Q5JV73|FRPD3_HUMAN	865.774	3	8.64535
]AHTGERPYNCDDCGKSFRQASSILNHKRLHCRKKPFK	2	6	sp|Q9UK11|ZN223_HUMAN%tr|K7ENM7|K7ENM7_HUMAN	1136.31	4	8.75931
]AIAAGNK	1	1	sp|Q9GZN8-2|CT027_HUMAN	687.372	1	8.95234
]AILTHMRVECKCHGVSGSCEVKTCWR	9	6	sp|P56705-2|WNT4_HUMAN%sp|P56705|WNT4_HUMAN	1068.82	3	8.601
]AIQDHLLEVEQSKDQMEKEMLEKIGR	2	4	sp|P12270|TPR_HUMAN	785.895	4	9.07559
]AIQNDKLAFPGETLSDIPCK	5	5	sp|Q13111-2|CAF1A_HUMAN%sp|Q13111-3|CAF1A_HUMAN%sp|Q13111|CAF1A_HUMAN	754.053	3	8.94995
]AITDAAMMAEELKK	0	3	sp|A7E2Y1|MYH7B_HUMAN%sp|P11055|MYH3_HUMAN%sp|P12882|MYH1_HUMAN%sp|P12883|MYH7_HUMAN%sp|P13533|MYH6_HUMAN%sp|P13535|MYH8_HUMAN%sp|Q9UKX2|MYH2_HUMAN%sp|Q9UKX3|MYH13_HUMAN%sp|Q9Y623|MYH4_HUMAN	782.891	2	15.6831
]AKELEDK	9	9	sp|A6NES4|MRO2A_HUMAN%tr|F8VUA0|F8VUA0_HUMAN	875.447	1	8.80267
]AKERLDEELK	5	5	sp|P57737-3|CORO7_HUMAN%sp|Q9Y3D7|TIM16_HUMAN%tr|I3L0X9|I3L0X9_HUMAN%tr|I3L3T0|I3L3T0_HUMAN	637.337	2	8.56801
]AKM^REQERQASGGGELFFMR	0	1	sp|Q8IZX4|TAF1L_HUMAN	796.386	3	9.08607
]AKMREQERQASGGGELFFM^R	1	0	sp|Q8IZX4|TAF1L_HUMAN	796.387	3	10.3445
]AKNLNGGLR	3	3	sp|P52701-2|MSH6_HUMAN%sp|P52701|MSH6_HUMAN%tr|B4DF41|B4DF41_HUMAN%tr|F8W7G9|F8W7G9_HUMAN%tr|F8WAX8|F8WAX8_HUMAN	985.545	1	9.09429
]AKVQHYMAYWMGHREPQGVDVEEAWK	1	1	sp|Q9H790|EXO5_HUMAN	797.873	4	8.66564
]ALAKALYDPINPDR	1	0	tr|F5GZQ8|F5GZQ8_HUMAN	800.423	2	9.01264
]ALAQLQRRQEAELEGLLVRHRDLK	1	4	sp|A6NC98-5|CC88B_HUMAN%sp|A6NC98|CC88B_HUMAN%tr|H7BY33|H7BY33_HUMAN	962.541	3	8.61289
]ALCSRDRLLASFGDRVVRLSTANTYSYHK	2	0	sp|Q96S16-2|JMJD8_HUMAN%sp|Q96S16|JMJD8_HUMAN%tr|H3BMF2|H3BMF2_HUMAN%tr|H3BVG3|H3BVG3_HUMAN	850.696	4	8.75204
]ALCYLVLKQYTEAVKDCTEALK	4	4	sp|Q15785|TOM34_HUMAN	1330.17	2	9.14912
]ALDEFRSKYENECECQLLLKEMLER	3	5	sp|Q12934|BFSP1_HUMAN	812.379	4	9.12481
]ALEEAAKR	6	7	sp|Q9BZ95-2|NSD3_HUMAN%sp|Q9BZ95-4|NSD3_HUMAN%sp|Q9BZ95|NSD3_HUMAN%tr|B7ZL11|B7ZL11_HUMAN	930.5	1	8.61406
]ALEYTMENYFPELDRPDVPQGLR	2	2	sp|Q58EX7-2|PKHG4_HUMAN%sp|Q58EX7|PKHG4_HUMAN	932.787	3	10.6497
]ALGAM^WKLHKSQLSQALNGLSDRAKEAK	7	8	sp|Q9C026-4|TRIM9_HUMAN%sp|Q9C026-5|TRIM9_HUMAN%sp|Q9C026|TRIM9_HUMAN	1037.55	3	9.25578
]ALGKNAEKR	4	1	tr|F8WE41|F8WE41_HUMAN	515.293	2	8.91253
]ALM^ALAVSYTNTGHQQDACDALK	9	8	sp|Q8IYB4-2|PEX5R_HUMAN%sp|Q8IYB4-3|PEX5R_HUMAN%sp|Q8IYB4-4|PEX5R_HUMAN%sp|Q8IYB4-5|PEX5R_HUMAN%sp|Q8IYB4-6|PEX5R_HUMAN%sp|Q8IYB4-7|PEX5R_HUMAN%sp|Q8IYB4-8|PEX5R_HUMAN%sp|Q8IYB4|PEX5R_HUMAN	846.39	3	8.68187
]ALPALATCSR	1	1	sp|Q7L3T8|SYPM_HUMAN	551.788	2	9.46847
]ALQEAHQQTLDDLQAEEDKVNTLTK	0	1	sp|P12882|MYH1_HUMAN%sp|Q9UKX2|MYH2_HUMAN	961.143	3	9.51194
]ALQSQASEEAK	1	2	sp|P36021|MOT8_HUMAN	602.798	2	11.87
]ALSQSGGGSTSAAGIEARSR	1	0	sp|Q8IXA5|SACA3_HUMAN	953.473	2	8.8234
]AM^PRGCGGRPGERPGQCLCRAPSNR	1	2	tr|H7BZZ4|H7BZZ4_HUMAN	952.781	3	8.89399
]AM^QKLSTPQKK	4	4	sp|P53671-3|LIMK2_HUMAN%tr|B5MC51|B5MC51_HUMAN	659.857	2	9.32505
]AM^RGAGTK	4	7	sp|P50995|ANX11_HUMAN%tr|B4DVE7|B4DVE7_HUMAN%tr|H0Y6E1|H0Y6E1_HUMAN	850.413	1	8.8163
]ANAEVAQWR	3	4	sp|A7E2Y1|MYH7B_HUMAN	544.272	2	9.02565
]ANCSDNEFTQALTAAIPPESLTR	9	9	sp|Q16891-2|IMMT_HUMAN%sp|Q16891-3|IMMT_HUMAN%sp|Q16891-4|IMMT_HUMAN%sp|Q16891|IMMT_HUMAN%tr|B9A067|B9A067_HUMAN%tr|C9J406|C9J406_HUMAN%tr|H7C463|H7C463_HUMAN	850.398	3	9.12279
]ANLLQAEIEELR	2	3	sp|P12882|MYH1_HUMAN%sp|Q9UKX2|MYH2_HUMAN	1441.76	1	13.9036
]ANPQVGVAFPHIK	1	3	sp|P13010|XRCC5_HUMAN	710.883	2	9.61273
]APEILLGLPFCEK	3	3	sp|Q8NE63|HIPK4_HUMAN	765.399	2	8.69196
]APWIEQEGPEYWDRNTRKVKAQSQTDRVDLGTLR	5	3	sp|P30453|1A34_HUMAN	1022.26	4	8.74121
]AQAATWANDGLDAEPSKGKSK	2	3	sp|Q9Y4C8|RBM19_HUMAN	1094.53	2	8.85414
]AQDPDHR	7	8	sp|Q9Y5P4-2|C43BP_HUMAN%sp|Q9Y5P4-3|C43BP_HUMAN%sp|Q9Y5P4|C43BP_HUMAN	881.385	1	8.63413
]AQDQGEKENPM^R	8	6	sp|P62913|RL11_HUMAN	731.33	2	11.0918
]AQETFMQWDQCRRFYNFLMADNM^KKIILSHR	5	6	sp|P08910|ABHD2_HUMAN	1009.98	4	9.15658
]AQGQERFGNMTRVYYREAM^GAFIVFDVTRPATFEAVAKWK	2	2	tr|H0YDB7|H0YDB7_HUMAN	940.867	5	8.7739
]AQLQEYQDK	4	1	sp|Q14789-2|GOGB1_HUMAN%sp|Q14789|GOGB1_HUMAN	583.273	2	8.82663
]AQRDVIEDCLMSLCRYIRPSM^LQHLLRR	3	1	sp|P21817-2|RYR1_HUMAN%sp|P21817-3|RYR1_HUMAN%sp|P21817|RYR1_HUMAN%tr|M0R014|M0R014_HUMAN	1196.95	3	8.6905
]AQWEMLQNLDSPFQDQLHQLYSHSLLPVDIR	9	9	sp|P52630-4|STAT2_HUMAN%sp|P52630|STAT2_HUMAN%tr|B4DLC8|B4DLC8_HUMAN%tr|G3V319|G3V319_HUMAN	1255.61	3	8.72595
]ARALGTRAARAPRTVLPFEAMPQHPGNRWLR	5	5	sp|P19099|C11B2_HUMAN	1180.64	3	8.63043
]ARDHTPEVLVR	6	6	sp|A6NFU0|F187A_HUMAN	668.359	2	9.17587
]ARPRRPREETLTPEEEEKRR	1	0	sp|P53539|FOSB_HUMAN%tr|K7EKA0|K7EKA0_HUMAN%tr|K7EKC1|K7EKC1_HUMAN%tr|K7EMJ6|K7EMJ6_HUMAN%tr|K7ERZ8|K7ERZ8_HUMAN%tr|Q49AD7|Q49AD7_HUMAN	860.124	3	8.7276
]ARRHRAEEPEEEEEVVEAEEETWARGR	9	9	sp|Q9P2Y4|ZN219_HUMAN	1108.18	3	10.1826
]ARSFHGLSPPALEPSLLPR	0	1	sp|Q9Y2N7-2|HIF3A_HUMAN%sp|Q9Y2N7-3|HIF3A_HUMAN%sp|Q9Y2N7-5|HIF3A_HUMAN%sp|Q9Y2N7-7|HIF3A_HUMAN%sp|Q9Y2N7|HIF3A_HUMAN%tr|E9PB04|E9PB04_HUMAN%tr|F5H884|F5H884_HUMAN%tr|M0R104|M0R104_HUMAN	696.718	3	9.47782
]ARTELGSGSSAGSAAPAATTSRGR	2	3	sp|O95263-2|PDE8B_HUMAN%sp|O95263-3|PDE8B_HUMAN%sp|O95263-4|PDE8B_HUMAN%sp|O95263-6|PDE8B_HUMAN%sp|O95263|PDE8B_HUMAN	1131.55	2	8.78237
]ASDPHSMPELPRTAKQPPVPPPRKK	5	6	sp|Q8TB24-4|RIN3_HUMAN%sp|Q8TB24|RIN3_HUMAN	935.498	3	8.85202
]ASGVTVNDEVIK	2	1	sp|Q9Y281|COF2_HUMAN%tr|F8WDN3|F8WDN3_HUMAN%tr|G3V2U0|G3V2U0_HUMAN	1274.67	1	11.6791
]ASKIETRGTRYQYCDFLVKVGTVTMGPSAR	0	1	sp|Q9H944|MED20_HUMAN%tr|A6PVP4|A6PVP4_HUMAN%tr|B7ZBQ3|B7ZBQ3_HUMAN	687.759	5	8.66866
]ASLAETDK	8	9	sp|P38606|VATA_HUMAN%tr|B7Z1R5|B7Z1R5_HUMAN	877.423	1	9.82308
]ASLDINKEKPGASQNEGKTSDK	2	1	sp|O75417-2|DPOLQ_HUMAN%sp|O75417|DPOLQ_HUMAN	1180.6	2	8.67955
]ASPPSVEDLQM^LTNILFAMK	0	5	sp|Q99689|FEZ1_HUMAN	755.38	3	8.59466
]ASSAEGDEGTVVALAGVLQSGFQELSLNK	0	1	sp|Q6P1A2|MBOA5_HUMAN%tr|B7Z3N5|B7Z3N5_HUMAN%tr|F5GYT3|F5GYT3_HUMAN%tr|F5H0M4|F5H0M4_HUMAN%tr|F5H680|F5H680_HUMAN%tr|F5H7K7|F5H7K7_HUMAN	1460.72	2	10.487
]ASSDEDGTNGGASEAGEDR	4	7	sp|B0YJ81-2|HACD1_HUMAN%sp|B0YJ81|HACD1_HUMAN%tr|A6NP58|A6NP58_HUMAN%tr|J3KS69|J3KS69_HUMAN	934.353	2	12.2276
]ASSRRSPSR	9	9	tr|A6NND1|A6NND1_HUMAN	523.779	2	9.07981
]ASSSQIIHISDENEGKEMCVLR	3	3	sp|Q6PL18|ATAD2_HUMAN	1273.61	2	8.5736
]ASVGECPAPVPVK	3	5	sp|P56134-3|ATPK_HUMAN%sp|P56134|ATPK_HUMAN	1353.69	1	11.7792
]ASVSELACIYSALILHDDEVTVTEDK	1	1	sp|P05386|RLA1_HUMAN	1461.22	2	9.50239
]ASVVPVK	4	4	sp|P56134-2|ATPK_HUMAN%sp|P56134-4|ATPK_HUMAN%tr|C9JJT5|C9JJT5_HUMAN%tr|G3V325|G3V325_HUMAN	742.449	1	9.09887
]ATDIPASASPPPVAGVPFFK	2	2	sp|Q8N1G0-2|ZN687_HUMAN%sp|Q8N1G0|ZN687_HUMAN%tr|F8WCX2|F8WCX2_HUMAN	1006.52	2	10.6971
]ATESGKRM^DCPALPPGWKKEEVIR	9	8	sp|Q9UBB5-3|MBD2_HUMAN%sp|Q9UBB5|MBD2_HUMAN	938.798	3	8.9469
]ATHGQTCAR	3	2	sp|P45880|VDAC2_HUMAN%tr|Q5JSD1|Q5JSD1_HUMAN%tr|Q5JSD2|Q5JSD2_HUMAN	522.737	2	9.47601
]ATPGPVIPEVPFEPSKPPVIEGLSPTVYR	6	4	sp|Q9BW72|HIG2A_HUMAN	1558.84	2	13.6779
]ATWTDAESK	3	4	sp|Q8N9V6-2|ANR53_HUMAN%sp|Q8N9V6|ANR53_HUMAN%tr|C9JQK2|C9JQK2_HUMAN%tr|C9JZ61|C9JZ61_HUMAN	526.24	2	9.02052
]AVAARDKLMDR	3	2	sp|Q5THR3-2|EFCB6_HUMAN%sp|Q5THR3-3|EFCB6_HUMAN%sp|Q5THR3-5|EFCB6_HUMAN%sp|Q5THR3|EFCB6_HUMAN	1288.67	1	8.89359
]AVADLALIPDVDIDSDGVFK	1	0	sp|Q9NRX4-2|PHP14_HUMAN%sp|Q9NRX4|PHP14_HUMAN	706.036	3	12.0681
]AVFPDDM^PTLSALPWEEREK	7	8	sp|Q03164-2|KMT2A_HUMAN%sp|Q03164-3|KMT2A_HUMAN%sp|Q03164|KMT2A_HUMAN%tr|E9PR05|E9PR05_HUMAN%tr|H7C5W4|H7C5W4_HUMAN	797.376	3	8.64304
]AVHHFVNKK	1	0	sp|Q9H0K6|PUS7L_HUMAN%tr|F8VZA0|F8VZA0_HUMAN	561.811	2	9.36704
]AVQALPSRAR	8	8	sp|O14662-2|STX16_HUMAN%sp|O14662-4|STX16_HUMAN%sp|O14662-5|STX16_HUMAN%sp|O14662-6|STX16_HUMAN%sp|O14662|STX16_HUMAN%tr|B7ZBM4|B7ZBM4_HUMAN%tr|B7ZBM5|B7ZBM5_HUMAN%tr|B7ZBM8|B7ZBM8_HUMAN%tr|C9K0W8|C9K0W8_HUMAN%tr|F8W9Z6|F8W9Z6_HUMAN%tr|G8JLE0|G8JLE0_HUMAN%tr|H3BU86|H3BU86_HUMAN%tr|Q96NX8|Q96NX8_HUMAN	556.315	2	8.68012
]AWNSVRMLWMDKEKEESMKETLRIRR	1	0	sp|Q9BTZ2-6|DHRS4_HUMAN	842.173	4	9.67982
]AYDLRSSSCLQQRERMMTR	7	8	sp|Q9HCK1|ZDBF2_HUMAN	1216.07	2	8.73492
]CAMCQSIFDREANERKKKDEEKSSSK	1	5	sp|Q9NQ38-2|ISK5_HUMAN%sp|Q9NQ38-3|ISK5_HUMAN%sp|Q9NQ38|ISK5_HUMAN	1068.82	3	8.67411
]CASSDRSLR	1	4	sp|Q6ZS94|CA229_HUMAN	547.757	2	8.52809
]CDSHGTHLAGVVSGR	8	7	sp|Q8NBP7-2|PCSK9_HUMAN%sp|Q8NBP7|PCSK9_HUMAN%tr|F5GWF0|F5GWF0_HUMAN	798.365	2	8.85954
]CEEEVFPLAMNYLDRFLAGVPTPK	1	2	sp|P30279|CCND2_HUMAN	710.602	4	8.7523
]CEEM^ERARWLWTTSVPPQRRGSRSYR	1	1	sp|Q7Z3B3-2|KANL1_HUMAN%sp|Q7Z3B3|KANL1_HUMAN%tr|E9PCT4|E9PCT4_HUMAN%tr|I3L4J3|I3L4J3_HUMAN	839.166	4	8.81853
]CERRMKWHSEDEIRITTWRNR	3	7	sp|Q9GZY0|NXF2_HUMAN	968.142	3	9.56614
]CEVQHGIDDSSDAVEVKVK	4	4	sp|Q96GW7-2|PGCB_HUMAN%sp|Q96GW7|PGCB_HUMAN%tr|Q5T3I6|Q5T3I6_HUMAN%tr|Q5T3I7|Q5T3I7_HUMAN%tr|V9GY88|V9GY88_HUMAN	720.01	3	9.06516
]CFNSTVSSRKQVTKM^LAVVV	9	9	sp|P34981|TRFR_HUMAN	1157.1	2	8.61555
]CFPTPPYWKTAKEMVANWR	6	4	sp|Q86X10-3|RLGPB_HUMAN%sp|Q86X10-4|RLGPB_HUMAN%sp|Q86X10|RLGPB_HUMAN%tr|A2A2E9|A2A2E9_HUMAN%tr|A2A2F0|A2A2F0_HUMAN%tr|B4E2E8|B4E2E8_HUMAN	809.056	3	9.61403
]CFRKRHKSDNETNLQQQVVWGNRNR	1	3	sp|Q7Z401-2|MYCPP_HUMAN%sp|Q7Z401|MYCPP_HUMAN	1071.87	3	8.66167
]CGKAFRRSSGLSRHRR	0	1	sp|Q9NSD4|ZN275_HUMAN%tr|A6NE92|A6NE92_HUMAN%tr|J3KQX9|J3KQX9_HUMAN	658.685	3	9.12699
]CGKAFRYSLHLNKHLRKHVVQKKPYECEEC	4	5	sp|Q8NC26-2|ZN114_HUMAN%sp|Q8NC26|ZN114_HUMAN	1286.64	3	8.62932
]CGKSFKKR	4	5	sp|Q9H4Z2-2|ZN335_HUMAN%sp|Q9H4Z2|ZN335_HUMAN	527.282	2	8.91811
]CGSVRR	6	5	sp|Q6MZQ0-2|PRR5L_HUMAN%sp|Q6MZQ0-3|PRR5L_HUMAN%sp|Q6MZQ0|PRR5L_HUMAN%tr|H7BXN5|H7BXN5_HUMAN	777.373	1	8.52876
]CGYKGCGR	5	6	sp|P36508-2|ZNF76_HUMAN%sp|P36508|ZNF76_HUMAN%tr|E7EX64|E7EX64_HUMAN%tr|Q5R3B9|Q5R3B9_HUMAN	500.711	2	9.03575
]CHDCGKAFSQSSNLFRHRKR	3	6	sp|Q96N95|ZN396_HUMAN	845.4	3	8.75628
]CHMNRTLEFNRRQKKNIWLETHIWHAKRFHM^VKK	2	4	sp|Q99575|POP1_HUMAN	1133.84	4	9.09122
]CIGFAIKNRFRHR	1	2	sp|P46059|S15A1_HUMAN	573.307	3	9.00207
]CKCTRGYKLSPGGACVGRNECR	2	1	sp|Q75N90|FBN3_HUMAN%tr|M0QXL8|M0QXL8_HUMAN	877.074	3	8.63004
]CKECEKAFSYLKSFQRHERSHTGEKPYKCK	1	0	sp|Q3KP31|ZN791_HUMAN%tr|B7Z586|B7Z586_HUMAN%tr|F5GXD7|F5GXD7_HUMAN%tr|M0R0E8|M0R0E8_HUMAN	966.214	4	8.80922
]CKIPCNWKKQFGAECKYQFQAWGECDLNTALKTRTGSLKR	2	0	sp|P21246|PTN_HUMAN%tr|C9JR52|C9JR52_HUMAN	1231.11	4	8.74617
]CKNFQWYLDHVYPEM^RRYNNTVAYGELRNNK	1	4	sp|Q6IS24|GLTL3_HUMAN	1010.23	4	9.23968
]CLAPTYLGEFSLRGKELRENGINRIGNLLVPNENYCK	1	1	sp|P49366-2|DHYS_HUMAN%sp|P49366-3|DHYS_HUMAN%sp|P49366|DHYS_HUMAN%tr|M0R1T2|M0R1T2_HUMAN%tr|M0R264|M0R264_HUMAN%tr|Q5J8M5|Q5J8M5_HUMAN	1451.07	3	8.749
]CLPEHWSFPQEVAERFLRVM^TWQGKLTDRTASIFR	2	0	sp|Q6WRX3|ZY11A_HUMAN	1451.07	3	9.60365
]CLPEPERQLSVPIPGGSNGDIQQVGVIR	3	1	sp|Q9UPN9-2|TRI33_HUMAN%sp|Q9UPN9|TRI33_HUMAN	1020.2	3	10.6176
]CLYHDVMLENLTLISSLGCWYGAK	7	6	sp|Q68DI1|ZN776_HUMAN%tr|M0R1X1|M0R1X1_HUMAN	962.8	3	10.2376
]CM^LPKSLEKHEKDLYFLTNK	1	2	sp|Q14156-2|EFR3A_HUMAN%sp|Q14156|EFR3A_HUMAN%tr|H9KV44|H9KV44_HUMAN	639.078	4	8.95392
]CM^MKEFSSTAQGNTEVIHTGTLQRHER	3	0	sp|Q96IR2|ZN845_HUMAN%tr|M0R2N3|M0R2N3_HUMAN	1069.84	3	9.3491
]CM^VLVLLLQNSVLAEDGEVR	2	2	sp|Q96P44-3|COLA1_HUMAN%sp|Q96P44|COLA1_HUMAN%tr|A6PVD9|A6PVD9_HUMAN%tr|F5GZK2|F5GZK2_HUMAN	1159.1	2	9.92664
]CM^VQVGVISGFKLECRKTTCNPCPLGYKEENNTGECCGR	8	9	sp|P04275|VWF_HUMAN	778.847	6	9.09904
]CMFFKDKTMLCPM^HKIKGPCEQELSSFAVFRRVYIER	2	4	sp|O14686-3|KMT2D_HUMAN%sp|O14686|KMT2D_HUMAN	1175.33	4	9.26847
]CNECGKTFKRNSSLTAHHIIHAGK	4	4	sp|Q6ZN19-2|ZN841_HUMAN%sp|Q6ZN19-3|ZN841_HUMAN%sp|Q6ZN19|ZN841_HUMAN%tr|M0R0F3|M0R0F3_HUMAN	937.138	3	8.82612
]CNECRKSFYM^KSHLAKHHR	5	9	tr|H0Y6D6|H0Y6D6_HUMAN	850.062	3	9.02999
]CNTPTYCDLGK	5	4	sp|Q9Y277-2|VDAC3_HUMAN%sp|Q9Y277|VDAC3_HUMAN%tr|E5RFL1|E5RFL1_HUMAN%tr|E5RFP6|E5RFP6_HUMAN%tr|E5RHE1|E5RHE1_HUMAN%tr|E5RHZ6|E5RHZ6_HUMAN%tr|E5RJN6|E5RJN6_HUMAN%tr|F5H740|F5H740_HUMAN	1371.57	1	13.7356
]CPAM^APRAR	3	2	sp|Q9P227-2|RHG23_HUMAN%sp|Q9P227|RHG23_HUMAN%tr|C9JVU9|C9JVU9_HUMAN	544.759	2	8.89967
]CPKCCCIKPERAHHCSICKRCIRK	8	8	sp|Q9NXF8-2|ZDHC7_HUMAN%sp|Q9NXF8|ZDHC7_HUMAN%tr|H3BNQ9|H3BNQ9_HUMAN	1086.52	3	8.89238
]CPPWTWPRATSVPRWCCTRRSPRACASPSPTPR	1	2	tr|K7EQ25|K7EQ25_HUMAN	1010.23	4	8.71435
]CPRSGAEGK	0	1	sp|Q96RY5|CRML_HUMAN%tr|J3KR07|J3KR07_HUMAN	1004.45	1	8.67991
]CPVKFYEFYLSKCPESLRTR	4	8	sp|Q14202-2|ZMYM3_HUMAN%sp|Q14202|ZMYM3_HUMAN%tr|A6NHB5|A6NHB5_HUMAN%tr|A6NHN7|A6NHN7_HUMAN	875.097	3	9.56569
]CQRRQKNRAFCYFCNSVQK	8	9	sp|Q9Y3S2|ZN330_HUMAN%tr|D6R8Y9|D6R8Y9_HUMAN%tr|D6R9C8|D6R9C8_HUMAN%tr|D6RBR7|D6RBR7_HUMAN	865.066	3	8.88211
]CRDNTIQGQQVYYPIIFSQYDPKVTNGGNPPTDDYFIFSK	7	8	sp|Q70JA7|CHSS3_HUMAN	1183.07	4	9.17486
]CREIVRAFTVSSFFRKHGK	3	1	sp|Q8IZC7|ZN101_HUMAN%tr|Q0VDG9|Q0VDG9_HUMAN	790.087	3	8.94655
]CRELDTWTQDLTLPAVVWLSGFFNPQSFL	1	4	sp|Q96DT5|DYH11_HUMAN%tr|U3KQJ8|U3KQJ8_HUMAN	1161.91	3	8.70992
]CRM^SFKKETPLANAAFWAAR	3	4	sp|Q8N6D5-3|ANR29_HUMAN%sp|Q8N6D5|ANR29_HUMAN%tr|K7EL63|K7EL63_HUMAN%tr|V9GYT2|V9GYT2_HUMAN	805.404	3	10.3663
]CRPSPSPVSPASNPR	0	3	sp|Q9ULK2-3|AT7L1_HUMAN%sp|Q9ULK2|AT7L1_HUMAN%tr|C9K0V9|C9K0V9_HUMAN%tr|F8WDE7|F8WDE7_HUMAN	551.268	3	9.27124
]CRRLQASREQHQFHRDVEDEILWVTER	0	2	sp|O15020-2|SPTN2_HUMAN%sp|O15020|SPTN2_HUMAN	1179.57	3	8.70886
]CSCGQLAAVHLSK	1	0	sp|Q86T96-2|RN180_HUMAN%sp|Q86T96|RN180_HUMAN	737.346	2	9.44668
]CSFRARPAPSLCWRLEEK	9	8	sp|O15389|SIGL5_HUMAN	769.374	3	8.57563
]CSPREWSCPESGRCISIYK	1	1	sp|P98164|LRP2_HUMAN%tr|E9PC35|E9PC35_HUMAN	805.685	3	8.57794
]CSQCGKAFRNHSFLLIHQRVHTGEKPYK	2	1	sp|P59923|ZN445_HUMAN	861.186	4	8.76085
]CTLCERRFFSSSEFVQHRCDPAREK	7	7	sp|Q9P2F9|ZN319_HUMAN	1082.5	3	8.94936
]CTPFYFKEPSLR	0	2	sp|Q562F6-2|SGOL2_HUMAN%sp|Q562F6|SGOL2_HUMAN	529.931	3	9.32579
]CVARAMTGNAGEWCLMESDPGVFTELIK	7	8	tr|Q5LJA9|Q5LJA9_HUMAN	797.116	4	8.64812
]CVARLRCDHHRPAWLGRAR	1	0	tr|H3BQE5|H3BQE5_HUMAN	608.313	4	8.57788
]CVQDPCWTRK	7	9	tr|M0QYC1|M0QYC1_HUMAN	696.807	2	9.5291
]CYPLAGHLLCR	0	2	sp|A6NIX2|WTIP_HUMAN	701.837	2	8.94288
]CYRYCKNKPYPKSRFCRGVPDAKIRIFDLGRK	5	4	sp|P27635|RL10_HUMAN%sp|Q96L21|RL10L_HUMAN%tr|A6QRI9|A6QRI9_HUMAN	1023.77	4	8.70012
]CYTLQEENKQLRR	8	8	sp|A6NJZ7|RIM3C_HUMAN%sp|A6NNM3|RIM3B_HUMAN%tr|J3KP16|J3KP16_HUMAN	594.295	3	9.04938
]CYYSNTDAVIYVVDSCDRDRIGISKSELVAM^LEEEELR	6	8	sp|P40616|ARL1_HUMAN%tr|B4DWW1|B4DWW1_HUMAN%tr|B4DZG7|B4DZG7_HUMAN%tr|F8VYN9|F8VYN9_HUMAN	760.354	6	8.66879
]DADVQFLASVLPPDTDPAFFEHLRA	2	2	sp|Q6XQN6-2|PNCB_HUMAN%sp|Q6XQN6-3|PNCB_HUMAN%sp|Q6XQN6|PNCB_HUMAN%tr|C9J8U2|C9J8U2_HUMAN%tr|C9JC60|C9JC60_HUMAN%tr|G5E977|G5E977_HUMAN%tr|H0YDA6|H0YDA6_HUMAN%tr|H0YF31|H0YF31_HUMAN	1407.7	2	8.97388
]DAEM^AIFGEAAPYLR	7	8	sp|Q9UKX3|MYH13_HUMAN	856.902	2	8.85492
]DAFLKRPISNKYMYFMKNRARR	8	7	sp|Q9NWK9-2|BCD1_HUMAN%sp|Q9NWK9|BCD1_HUMAN	950.173	3	8.90765
]DAIITAK	1	1	sp|O00757|F16P2_HUMAN	774.436	1	8.77834
]DAM^WVPCLVSIPGLNVTLR	0	2	sp|P35916-1|VGFR3_HUMAN%sp|P35916-3|VGFR3_HUMAN%sp|P35916|VGFR3_HUMAN%tr|E9PD35|E9PD35_HUMAN	734.047	3	9.10503
]DAQKKLDCAKTKADASSKKMK	3	7	sp|O95347-2|SMC2_HUMAN%sp|O95347|SMC2_HUMAN	799.087	3	10.0278
]DCAAVKVFHRPWRRGWHFYDDREFIYLR	4	2	sp|O60449-2|LY75_HUMAN%sp|O60449-3|LY75_HUMAN%sp|O60449|LY75_HUMAN	1246.96	3	8.97049
]DCM^KGEETENKKIGCTVNLMNFYK	1	0	sp|Q8IZD9|DOCK3_HUMAN	990.12	3	8.62619
]DCTVDKRQRNRCQYCRYQKCLATGMKREAVQEER	3	3	sp|P28702-3|RXRB_HUMAN%sp|P28702|RXRB_HUMAN%tr|B7Z3E4|B7Z3E4_HUMAN%tr|E9PK95|E9PK95_HUMAN	1109.76	4	9.10055
]DDDIAALVVDNGSGM^CK	1	0	sp|P60709|ACTB_HUMAN%tr|C9JTX5|C9JTX5_HUMAN%tr|C9JUM1|C9JUM1_HUMAN%tr|C9JZR7|C9JZR7_HUMAN%tr|E7EVS6|E7EVS6_HUMAN%tr|G5E9R0|G5E9R0_HUMAN	919.893	2	13.716
]DDDIAALVVDNGSGMCK	3	7	sp|P60709|ACTB_HUMAN%tr|C9JTX5|C9JTX5_HUMAN%tr|C9JUM1|C9JUM1_HUMAN%tr|C9JZR7|C9JZR7_HUMAN%tr|E7EVS6|E7EVS6_HUMAN%tr|G5E9R0|G5E9R0_HUMAN	911.906	2	15.0269
]DDEETTALVCDNGSGLVK	9	9	sp|P68032|ACTC_HUMAN	983.437	2	14.4776
]DDMKNAYKLHTLDTCLKLDDTVYLR	6	4	sp|Q9NYY8-2|FAKD2_HUMAN%sp|Q9NYY8|FAKD2_HUMAN	1028.84	3	8.64254
]DDNLDSGNSNKDKSQQDKKEEK	0	3	sp|Q9NU22|MDN1_HUMAN	855.734	3	8.72117
]DDPKYYRGSALQKRLRDREKEM^EADERDR	2	1	sp|P49756|RBM25_HUMAN	1228.93	3	8.85773
]DDQVFPMNPPK	1	1	sp|P12882|MYH1_HUMAN%sp|Q9UKX2|MYH2_HUMAN%tr|E7EX84|E7EX84_HUMAN%tr|Q567P6|Q567P6_HUMAN	665.81	2	9.36424
]DDQYLDDCKPKQLM^HEALKLRLNLVGGMFDTVQR	1	3	sp|Q93074-2|MED12_HUMAN%sp|Q93074-3|MED12_HUMAN%sp|Q93074|MED12_HUMAN	1027.27	4	8.61138
]DDRDERESRSRRRDSDYKRSSDDRR	2	6	sp|P52756-2|RBM5_HUMAN%sp|P52756-3|RBM5_HUMAN%sp|P52756-4|RBM5_HUMAN%sp|P52756-5|RBM5_HUMAN%sp|P52756|RBM5_HUMAN%tr|C9J9P7|C9J9P7_HUMAN%tr|C9JFQ5|C9JFQ5_HUMAN%tr|C9JR02|C9JR02_HUMAN%tr|F8W910|F8W910_HUMAN%tr|F8WE23|F8WE23_HUMAN	1086.19	3	8.80099
]DEADALYEALKKLR	4	1	sp|O95236-2|APOL3_HUMAN%sp|O95236|APOL3_HUMAN	839.448	2	8.85533
]DEDETTALVCDNGSGLVK	9	9	sp|P68133|ACTS_HUMAN%tr|A6NL76|A6NL76_HUMAN%tr|Q5T8M7|Q5T8M7_HUMAN%tr|Q5T8M8|Q5T8M8_HUMAN	983.435	2	14.2116
]DERNLQSQSSVNVIVKEEINK	7	8	sp|Q8IZA0-2|K319L_HUMAN%sp|Q8IZA0-3|K319L_HUMAN%sp|Q8IZA0|K319L_HUMAN%tr|C9J519|C9J519_HUMAN%tr|E7EN73|E7EN73_HUMAN	824.759	3	9.82092
]DETEKEKDVR	1	1	sp|Q8N9E0|F133A_HUMAN	1291.62	1	8.82466
]DETLVWEALVKPGRNTSQPWNLR	5	2	sp|Q9C000-5|NALP1_HUMAN%sp|Q9C000-7|NALP1_HUMAN	918.137	3	8.93206
]DEVTGEAALR	4	7	sp|Q9BZE9-2|ASPC1_HUMAN%sp|Q9BZE9-3|ASPC1_HUMAN%sp|Q9BZE9-4|ASPC1_HUMAN%sp|Q9BZE9|ASPC1_HUMAN%tr|J3QL04|J3QL04_HUMAN%tr|J3QR12|J3QR12_HUMAN	552.275	2	9.1306
]DFATTLK	8	4	sp|Q13474-2|DRP2_HUMAN%sp|Q13474|DRP2_HUMAN	838.432	1	9.0845
]DFDDRRRPWERQRDRDDRDFDFCREM^NGNRLGRDR	4	6	sp|Q9UPN6|SCAF8_HUMAN%tr|B7Z888|B7Z888_HUMAN	1563.06	3	8.79611
]DFLAGGVAAAVSKTAVAPIER	1	3	sp|P12235|ADT1_HUMAN%tr|V9GYG0|V9GYG0_HUMAN	1043.57	2	10.8292
]DFLKTICYTPTSSSM^SSNLTR	0	2	sp|Q8WYL5-4|SSH1_HUMAN%sp|Q8WYL5|SSH1_HUMAN	823.381	3	8.95934
]DFLSTYQTKVDK	1	0	sp|P02679-2|FIBG_HUMAN%sp|P02679|FIBG_HUMAN%tr|C9JC84|C9JC84_HUMAN%tr|C9JEU5|C9JEU5_HUMAN	744.371	2	8.56118
]DFPYEEDSR	8	9	sp|Q96I25|SPF45_HUMAN%tr|H0Y6J6|H0Y6J6_HUMAN%tr|Q5W010|Q5W010_HUMAN%tr|Q5W011|Q5W011_HUMAN%tr|Q5W012|Q5W012_HUMAN	600.739	2	8.52284
]DFVDSLSDKIFQLTPGRSLEYDIK	2	2	sp|Q2UY09-2|COSA1_HUMAN%sp|Q2UY09-3|COSA1_HUMAN%sp|Q2UY09|COSA1_HUMAN	943.818	3	9.18422
]DFVWM^RARLQQEVEEQLK	1	0	sp|Q9H6D7-3|HAUS4_HUMAN%sp|Q9H6D7-4|HAUS4_HUMAN%sp|Q9H6D7|HAUS4_HUMAN%tr|G3V541|G3V541_HUMAN%tr|G3V5A5|G3V5A5_HUMAN%tr|G3V5Z2|G3V5Z2_HUMAN%tr|H0YIZ6|H0YIZ6_HUMAN	1182.59	2	8.68224
]DGLINKDLTSR	5	9	sp|Q16678|CP1B1_HUMAN	1274.67	1	8.61797
]DGSLTIRARRHPHTEHVQQTFR	0	2	sp|Q9UBY9-2|HSPB7_HUMAN%sp|Q9UBY9|HSPB7_HUMAN%tr|C9J5A3|C9J5A3_HUMAN%tr|D3YTC6|D3YTC6_HUMAN%tr|Q68DG0|Q68DG0_HUMAN%tr|Q8N241|Q8N241_HUMAN	1343.19	2	8.61019
]DGVEIEKRMNM^EITDVLGSTSLFVRDATR	3	3	sp|Q8WZ42-10|TITIN_HUMAN%sp|Q8WZ42-11|TITIN_HUMAN%sp|Q8WZ42-12|TITIN_HUMAN%sp|Q8WZ42-13|TITIN_HUMAN%sp|Q8WZ42-2|TITIN_HUMAN%sp|Q8WZ42-3|TITIN_HUMAN%sp|Q8WZ42-4|TITIN_HUMAN%sp|Q8WZ42-5|TITIN_HUMAN%sp|Q8WZ42-7|TITIN_HUMAN%sp|Q8WZ42-8|TITIN_HUMAN%sp|Q8WZ42-9|TITIN_HUMAN%sp|Q8WZ42|TITIN_HUMAN	1114.55	3	9.09253
]DHAFGKYYSRPKEAPEPMELDGPK	1	2	sp|P42224-2|STAT1_HUMAN%sp|P42224|STAT1_HUMAN%tr|H7BZB5|H7BZB5_HUMAN%tr|J3KPM9|J3KPM9_HUMAN	935.78	3	9.64246
]DHEVLFPKSKDIPLSPPAQKNDPK	2	3	sp|P42331-2|RHG25_HUMAN%sp|P42331-3|RHG25_HUMAN%sp|P42331-4|RHG25_HUMAN%sp|P42331-5|RHG25_HUMAN%sp|P42331-6|RHG25_HUMAN%sp|P42331|RHG25_HUMAN%tr|C9JB56|C9JB56_HUMAN%tr|H7C4P1|H7C4P1_HUMAN	686.613	4	8.62366
]DHFLEKFGPLKHMVK	7	8	sp|Q9P253|VPS18_HUMAN	623.666	3	8.80564
]DHQVISVTFEK	3	4	sp|Q15020|SART3_HUMAN%tr|F8VV04|F8VV04_HUMAN	1345.67	1	8.81362
]DIHAKCELAFLHTSHCLASGEVM^ISSLGDVKGNGK	8	7	sp|Q13228-2|SBP1_HUMAN%sp|Q13228-3|SBP1_HUMAN%sp|Q13228|SBP1_HUMAN%tr|A6PVW9|A6PVW9_HUMAN%tr|A6PVX1|A6PVX1_HUMAN%tr|H0Y532|H0Y532_HUMAN	1280.96	3	8.959
]DIILENNM^DFTDIIK	8	8	sp|Q2NKQ1-3|SGSM1_HUMAN%sp|Q2NKQ1-4|SGSM1_HUMAN%sp|Q2NKQ1|SGSM1_HUMAN	926.953	2	8.77821
]DILSFDKIKEQRERERQR	6	5	sp|Q14151|SAFB2_HUMAN	797.094	3	9.78387
]DITRILQQHEEEKKKWAQQSSGPHMNRRK	3	3	tr|H0YB32|H0YB32_HUMAN	1201.28	3	9.11122
]DKAEELLQLPDTKVGSFM^IR	6	9	sp|Q13239|SLAP1_HUMAN%tr|B7Z4J2|B7Z4J2_HUMAN%tr|E5RJ69|E5RJ69_HUMAN	783.742	3	9.46972
]DKKLKKKRKDPDSSATNEEK	6	5	sp|Q8N302|AGGF1_HUMAN	796.761	3	8.83959
]DKLEPSKITKFENAFLSHVVSQHQALLGTIR	0	2	sp|P25705-2|ATPA_HUMAN%sp|P25705|ATPA_HUMAN%tr|K7ENP3|K7ENP3_HUMAN	1183.98	3	11.0095
]DKQIEERMLSHR	1	2	sp|O95251-5|KAT7_HUMAN%sp|O95251|KAT7_HUMAN%tr|G3V125|G3V125_HUMAN	528.938	3	9.03361
]DKREKEKVKDKGR	1	1	sp|Q5VWG9|TAF3_HUMAN	553.65	3	9.34924
]DKRNQCRYCRLRKCFRAGM^KKEAVQNERDRISTR	2	7	sp|Q14541-2|HNF4G_HUMAN%sp|Q14541|HNF4G_HUMAN	1112.07	4	9.56208
]DKVRQFM^IFTQSSEKTATLKMR	1	1	tr|F8WC32|F8WC32_HUMAN	902.135	3	9.16672
]DKYRVVYTDHQRLELEK	3	2	sp|P47902-2|CDX1_HUMAN%sp|P47902|CDX1_HUMAN%sp|Q99626|CDX2_HUMAN	1118.08	2	8.63363
]DLDTLSGYAMCLPNLTRLQTYRFAEHRPILCVEIK	1	0	sp|Q9H8X2|IPPK_HUMAN	1413.06	3	8.90193
]DLELLIQTATRDLAQYDAAHHEEFKRYEMLK	4	3	sp|Q02818|NUCB1_HUMAN%tr|C9JKZ2|C9JKZ2_HUMAN%tr|H7BZI1|H7BZI1_HUMAN	1264.29	3	9.40508
]DLFVMRLKAARQSVYEEK	9	8	sp|Q14152|EIF3A_HUMAN%tr|F5H335|F5H335_HUMAN	742.722	3	9.08126
]DLIEEKLR	2	3	sp|Q9NVE7|PANK4_HUMAN	529.796	2	8.9777
]DLLQPSGKQEPR	2	3	sp|Q5VV43-2|K0319_HUMAN%sp|Q5VV43-3|K0319_HUMAN%sp|Q5VV43-4|K0319_HUMAN%sp|Q5VV43|K0319_HUMAN	705.864	2	8.72935
]DLPLPRFVASK	1	0	sp|Q96D71-2|REPS1_HUMAN%sp|Q96D71-3|REPS1_HUMAN%sp|Q96D71-4|REPS1_HUMAN%sp|Q96D71|REPS1_HUMAN%tr|E9PMG1|E9PMG1_HUMAN%tr|F2Z3L2|F2Z3L2_HUMAN%tr|H0YDT0|H0YDT0_HUMAN	643.372	2	9.00338
]DLRNEVEKLRNEVNEREKAM^ENRYK	1	2	sp|Q96SN8-2|CK5P2_HUMAN%sp|Q96SN8-3|CK5P2_HUMAN%sp|Q96SN8-4|CK5P2_HUMAN%sp|Q96SN8|CK5P2_HUMAN%tr|F8WCI3|F8WCI3_HUMAN	1074.55	3	8.90968
]DLTDYLMK	3	3	sp|P60709|ACTB_HUMAN%sp|P62736|ACTA_HUMAN%sp|P63261|ACTG_HUMAN%sp|P63267-2|ACTH_HUMAN%sp|P63267|ACTH_HUMAN%sp|P68032|ACTC_HUMAN%sp|P68133|ACTS_HUMAN%sp|Q562R1|ACTBL_HUMAN%tr|I3L1U9|I3L1U9_HUMAN%tr|I3L3I0|I3L3I0_HUMAN%tr|I3L4N8|I3L4N8_HUMAN%tr|Q5T8M7|Q5T8M7_HUMAN	1041.49	1	9.44072
]DLVSLFARFQEKKGPPIQFRM^MTGR	0	1	sp|Q96IZ5-2|RBM41_HUMAN%sp|Q96IZ5|RBM41_HUMAN	1004.53	3	9.0389
]DNKDCTVDKRQRNRCQYCRYQKCLATGMKR	3	4	sp|P28702-3|RXRB_HUMAN%sp|P28702|RXRB_HUMAN%tr|B7Z3E4|B7Z3E4_HUMAN%tr|E9PK95|E9PK95_HUMAN	791.179	5	8.861
]DNRRDRERDRGRDRERERERLCDRDRDR	5	7	sp|Q96MU7-2|YTDC1_HUMAN%sp|Q96MU7|YTDC1_HUMAN%tr|J3QR07|J3QR07_HUMAN	1286.3	3	8.74714
]DNYQAFCKWLYDAKRRQDSLESMKFGDSNTVM^R	9	7	sp|P15924-2|DESP_HUMAN%sp|P15924-3|DESP_HUMAN%sp|P15924|DESP_HUMAN	1030.49	4	8.88191
]DPCSEEWRWKYEEERRKVVRLEQELVQKTEECK	3	0	sp|Q8N283|ANR35_HUMAN	1465.7	3	8.99434
]DPDGRRRR	6	4	sp|Q9UL62|TRPC5_HUMAN	535.78	2	8.51158
]DPHGRTYYVDHNTRTTTWER	6	6	sp|Q9H0M0-3|WWP1_HUMAN%sp|Q9H0M0-6|WWP1_HUMAN%sp|Q9H0M0|WWP1_HUMAN	850.061	3	8.69425
]DPVRWPSTISPCFK	4	8	sp|Q9NRP7-2|STK36_HUMAN%sp|Q9NRP7|STK36_HUMAN%tr|A8MU99|A8MU99_HUMAN%tr|C9JDA4|C9JDA4_HUMAN	578.29	3	8.96851
]DQEGQDVLLFIDNIFR	0	1	sp|P06576|ATPB_HUMAN%tr|F8W0P7|F8W0P7_HUMAN%tr|H0YH81|H0YH81_HUMAN	982.99	2	11.6537
]DQEKLLRESKELADLAR	0	1	sp|O15417-2|TNC18_HUMAN%sp|O15417|TNC18_HUMAN%tr|H7C3U5|H7C3U5_HUMAN%tr|H9KVB4|H9KVB4_HUMAN	686.369	3	9.03598
]DQFLRAAPVTGGM^GAVLMRKMGWR	1	1	sp|P18583-2|SON_HUMAN%sp|P18583-5|SON_HUMAN%sp|P18583-7|SON_HUMAN%sp|P18583-9|SON_HUMAN%sp|P18583|SON_HUMAN%tr|H7C1M2|H7C1M2_HUMAN%tr|J3QSZ5|J3QSZ5_HUMAN	903.126	3	9.52839
]DQGKPEVGEYAKLEKINAEQQLK	2	0	sp|O14578-3|CTRO_HUMAN%sp|O14578-4|CTRO_HUMAN%sp|O14578|CTRO_HUMAN%tr|H7BYJ3|H7BYJ3_HUMAN	1329.69	2	8.65748
]DQGSGRTSVKALDEDK	2	1	sp|Q6ZUB1|S31E1_HUMAN	874.919	2	9.36046
]DQVCFKYFCRSCWHWRHSMEGLRHHSPLMRNQKNR	3	7	sp|Q9BZB8-2|CPEB1_HUMAN%sp|Q9BZB8-3|CPEB1_HUMAN%sp|Q9BZB8-4|CPEB1_HUMAN%sp|Q9BZB8|CPEB1_HUMAN%tr|G8JLI7|G8JLI7_HUMAN%tr|H3BUA9|H3BUA9_HUMAN%tr|J3KN28|J3KN28_HUMAN	1172.54	4	8.69951
]DRDRERDRDRERDRDRDREGPFRRSDSFPERRAPRK	0	4	sp|P18615|NELFE_HUMAN%tr|A2ABK1|A2ABK1_HUMAN%tr|A2ABK2|A2ABK2_HUMAN%tr|B4DUN1|B4DUN1_HUMAN%tr|B4DYX9|B4DYX9_HUMAN%tr|E9PD43|E9PD43_HUMAN	940.667	5	9.5113
]DREKRER	1	1	sp|Q96QK1|VPS35_HUMAN	516.273	2	8.70843
]DRERQQEKEKELEKEQEKQREM^EKERKQEKEKELERQKEK	2	8	sp|Q9Y520-2|PRC2C_HUMAN%sp|Q9Y520-3|PRC2C_HUMAN%sp|Q9Y520-4|PRC2C_HUMAN%sp|Q9Y520-5|PRC2C_HUMAN%sp|Q9Y520-6|PRC2C_HUMAN%sp|Q9Y520-7|PRC2C_HUMAN%sp|Q9Y520|PRC2C_HUMAN%tr|E7EPN9|E7EPN9_HUMAN	1329.69	4	8.65554
]DRKFLEEEQQLRRQERDRKFREQELRSQEPER	4	3	sp|Q07283|TRHY_HUMAN	1072.56	4	9.7991
]DRNREAEM^ELRRGPSPTRAGRGHEVDGDK	2	7	sp|Q92618|ZN516_HUMAN%tr|F5H2K2|F5H2K2_HUMAN	838.413	4	9.27346
]DRPSQQQPLRNQNVSSERR	1	1	tr|U3KQB3|U3KQB3_HUMAN	780.061	3	8.61766
]DRRAMRVM^SIERKK	3	0	sp|Q8IWR0|Z3H7A_HUMAN%tr|I3L2K5|I3L2K5_HUMAN	612.332	3	9.74051
]DRREWGRRSPDRDRHRDLEERNRRSSGHRDRERDSR	5	5	sp|O95104-2|SFR15_HUMAN%sp|O95104-3|SFR15_HUMAN%sp|O95104|SFR15_HUMAN	1175.83	4	8.85461
]DRYYLRNNYGSRYKWEYTYYSRNKDRDGYESSYRR	4	4	sp|Q9NS56-2|TOPRS_HUMAN%sp|Q9NS56|TOPRS_HUMAN	1172.29	4	9.36808
]DSELNELRK	4	3	sp|Q8IVL1-10|NAV2_HUMAN%sp|Q8IVL1-11|NAV2_HUMAN%sp|Q8IVL1-12|NAV2_HUMAN%sp|Q8IVL1-13|NAV2_HUMAN%sp|Q8IVL1-2|NAV2_HUMAN%sp|Q8IVL1-3|NAV2_HUMAN%sp|Q8IVL1-4|NAV2_HUMAN%sp|Q8IVL1-5|NAV2_HUMAN%sp|Q8IVL1-6|NAV2_HUMAN%sp|Q8IVL1-8|NAV2_HUMAN%sp|Q8IVL1-9|NAV2_HUMAN%sp|Q8IVL1|NAV2_HUMAN%tr|E9PNV5|E9PNV5_HUMAN	1146.58	1	10.4821
]DSIRHNLSSNRCFRK	3	1	sp|O75593|FOXH1_HUMAN	644.997	3	8.67846
]DSLTERCR	2	1	sp|P59091|CU093_HUMAN	540.252	2	8.75432
]DSLVEALLAR	2	1	sp|O95759-2|TBCD8_HUMAN%sp|O95759|TBCD8_HUMAN%tr|J3KQ40|J3KQ40_HUMAN	1129.63	1	8.64659
]DSTGNVK	6	6	sp|Q9Y2U5|M3K2_HUMAN	763.356	1	8.82121
]DSTWRRECPRWWRCKRAEGGARARSSRPHRVPGTM^FGK	8	9	tr|M0R0L9|M0R0L9_HUMAN	1175.84	4	9.003
]DSYQWVVGNSIIEK	8	9	sp|P0C091|FREM3_HUMAN	840.91	2	9.32971
]DSYVGDEAQSK	2	5	sp|P60709|ACTB_HUMAN%sp|P62736|ACTA_HUMAN%sp|P63261|ACTG_HUMAN%sp|P63267|ACTH_HUMAN%sp|P68032|ACTC_HUMAN%sp|P68133|ACTS_HUMAN%tr|A6NL76|A6NL76_HUMAN%tr|B8ZZJ2|B8ZZJ2_HUMAN%tr|C9JFL5|C9JFL5_HUMAN%tr|C9JTX5|C9JTX5_HUMAN%tr|C9JUM1|C9JUM1_HUMAN%tr|C9JZR7|C9JZR7_HUMAN%tr|E7EVS6|E7EVS6_HUMAN%tr|F6QUT6|F6QUT6_HUMAN%tr|F6UVQ4|F6UVQ4_HUMAN%tr|F8WB63|F8WB63_HUMAN%tr|G5E9R0|G5E9R0_HUMAN%tr|I3L1U9|I3L1U9_HUM…	621.269	2	10.3092
]DSYVGDEAQSKR	3	3	sp|P60709|ACTB_HUMAN%sp|P62736|ACTA_HUMAN%sp|P63261|ACTG_HUMAN%sp|P63267|ACTH_HUMAN%sp|P68032|ACTC_HUMAN%sp|P68133|ACTS_HUMAN%tr|A6NL76|A6NL76_HUMAN%tr|B8ZZJ2|B8ZZJ2_HUMAN%tr|C9JFL5|C9JFL5_HUMAN%tr|C9JTX5|C9JTX5_HUMAN%tr|C9JUM1|C9JUM1_HUMAN%tr|C9JZR7|C9JZR7_HUMAN%tr|E7EVS6|E7EVS6_HUMAN%tr|F6QUT6|F6QUT6_HUMAN%tr|F6UVQ4|F6UVQ4_HUMAN%tr|F8WB63|F8WB63_HUMAN%tr|G5E9R0|G5E9R0_HUMAN%tr|I3L1U9|I3L1U9_HUM…	699.32	2	11.2726
]DTAAPRDPGR	5	6	sp|B8ZZ34|SHSA8_HUMAN	549.773	2	8.90314
]DTDKYLGPQDLK	6	9	sp|Q12955-4|ANK3_HUMAN%sp|Q12955-5|ANK3_HUMAN%sp|Q12955-6|ANK3_HUMAN%sp|Q12955-7|ANK3_HUMAN%sp|Q12955|ANK3_HUMAN%tr|B1AQT1|B1AQT1_HUMAN%tr|D6RBY7|D6RBY7_HUMAN%tr|D6RF31|D6RF31_HUMAN%tr|D6RFK6|D6RFK6_HUMAN%tr|H0Y8Z4|H0Y8Z4_HUMAN	718.356	2	9.63732
]DTKLM^CLLFFFSLPPLLVSNHTGRIK	5	7	sp|Q14766-2|LTBP1_HUMAN%sp|Q14766-3|LTBP1_HUMAN%sp|Q14766-5|LTBP1_HUMAN%tr|C9JD84|C9JD84_HUMAN%tr|E7EV71|E7EV71_HUMAN	777.425	4	8.58976
]DTLYTM^LIK	2	2	sp|O14763-2|TR10B_HUMAN%sp|O14763|TR10B_HUMAN%tr|B7Z588|B7Z588_HUMAN	1156.6	1	8.93988
]DTRKSKGVAFILFLDKDSAQNCTRAINNK	2	3	sp|Q8TBF4|ZCRB1_HUMAN%tr|F8VXY6|F8VXY6_HUMAN%tr|G3V1V1|G3V1V1_HUMAN	839.194	4	8.65673
]DTSAQAVAETK	0	4	sp|P82970|HMGN5_HUMAN%tr|Q5JSK6|Q5JSK6_HUMAN%tr|Q5JSK7|Q5JSK7_HUMAN%tr|Q5JSK8|Q5JSK8_HUMAN%tr|Q5JSK9|Q5JSK9_HUMAN%tr|Q5JSL0|Q5JSL0_HUMAN	1163.56	1	9.29901
]DTVVRCLR	7	4	sp|Q2YD98|UVSSA_HUMAN	531.277	2	8.82161
]DVAAVAWGR	1	2	tr|M0QXE0|M0QXE0_HUMAN	987.51	1	8.55825
]DVFVPDDKQEFVK	0	4	sp|P12883|MYH7_HUMAN	804.9	2	10.0947
]DVLARTYPHPRSSPAWADWGPR	2	4	sp|C9J069|CI172_HUMAN	1289.65	2	8.87413
]DVPQCASAHHCSPKLGCPGGTAEPRSR	8	9	tr|B5MCN9|B5MCN9_HUMAN%tr|B5MD02|B5MD02_HUMAN	744.598	4	8.87272
]DVTLTVEYAPALDSVGCPER	1	0	sp|Q9UMF0|ICAM5_HUMAN	745.685	3	8.63757
]DVVKTIREVQPDVVVVELCQYR	3	4	sp|Q9H4I3-2|TRABD_HUMAN%sp|Q9H4I3|TRABD_HUMAN%tr|J3KPT4|J3KPT4_HUMAN	1344.21	2	8.58661
]DVYM^PGPWTLGEGPGQCPAGYPR	9	7	tr|H7BYA5|H7BYA5_HUMAN	855.39	3	8.5825
]DWFGALHEDANRVIKPTSSNTAQGR	6	7	sp|Q08629|TICN1_HUMAN	938.456	3	8.81261
]DWVSVVTPAR	1	1	sp|P07911-2|UROM_HUMAN%sp|P07911-3|UROM_HUMAN%sp|P07911-4|UROM_HUMAN%sp|P07911|UROM_HUMAN%tr|E9PEA4|E9PEA4_HUMAN	586.805	2	9.3874
]DYVM^RMKEFER	0	4	sp|P17568|NDUB7_HUMAN	521.577	3	8.89829
]DYYDM^YEPEGVKIFRCPSPIYFANIGFFRR	6	8	sp|P40879|S26A3_HUMAN%tr|G5E9U3|G5E9U3_HUMAN	953.207	4	9.6636
]EADSMRADFSLLR	1	0	sp|Q7Z7A1-2|CNTRL_HUMAN%sp|Q7Z7A1-3|CNTRL_HUMAN%sp|Q7Z7A1-4|CNTRL_HUMAN%sp|Q7Z7A1-5|CNTRL_HUMAN%sp|Q7Z7A1|CNTRL_HUMAN%tr|Q8WX70|Q8WX70_HUMAN	518.584	3	8.84033
]EAEAKMM^VANK	2	0	sp|O60749|SNX2_HUMAN%tr|B4DEK4|B4DEK4_HUMAN	640.801	2	9.28047
]EAEDFTIFIKNHIRFPKFNFSNNVMDVKDR	1	3	sp|Q93086-1|P2RX5_HUMAN%sp|Q93086-2|P2RX5_HUMAN%tr|K7EQ78|K7EQ78_HUMAN	1238.96	3	10.263
]EAEKTVAEKQEKRNQDRLR	1	2	tr|B8ZZ08|B8ZZ08_HUMAN	1186.13	2	8.91806
]EALEPNKR	9	6	sp|O15259-2|NPHP1_HUMAN%sp|O15259-3|NPHP1_HUMAN%sp|O15259-4|NPHP1_HUMAN%sp|O15259|NPHP1_HUMAN%tr|C9J082|C9J082_HUMAN%tr|C9JNM7|C9JNM7_HUMAN	999.513	1	8.67817
]EALETSVGYAWLPLMK	1	1	sp|Q96BY6-3|DOC10_HUMAN%sp|Q96BY6|DOC10_HUMAN	617.646	3	8.56306
]EALKTSKNRENSLTDNLNDLNNELQK	4	4	sp|O15078-2|CE290_HUMAN%sp|O15078|CE290_HUMAN%tr|J3KNF5|J3KNF5_HUMAN	1015.51	3	10.8762
]EALTKM^EPPK	3	2	sp|O75151|PHF2_HUMAN	601.804	2	8.91411
]EARKWLQLAVFCSPLVPGQSHLQLR	1	0	sp|Q8IV45|UN5CL_HUMAN	992.865	3	9.08777
]EATLTM^DQVSSLPALRVNPFRDR	8	6	sp|A0PJX0|CIB4_HUMAN	892.46	3	9.25724
]EATSIPGFPAEGAIPLPVDFLSK	0	1	sp|P10636-9|TAU_HUMAN%sp|P10636|TAU_HUMAN	800.417	3	9.29391
]EAYAAIEKMK	1	0	sp|Q969W1-3|ZDH16_HUMAN%sp|Q969W1|ZDH16_HUMAN%tr|B1AMT9|B1AMT9_HUMAN%tr|H0Y536|H0Y536_HUMAN	598.799	2	9.5093
]ECEKAFTCSTELVRHQKVHTGERPHKCKECGKAFIRR	4	2	sp|Q3ZCX4-3|ZN568_HUMAN	1154.06	4	8.88282
]ECKCTSCKKSECGAISR	6	7	sp|P04732-2|MT1E_HUMAN%tr|H3BSS0|H3BSS0_HUMAN%tr|H3BUC6|H3BUC6_HUMAN	526.736	4	8.7702
]ECLCCFQHIDFVTAIAFHPR	7	7	sp|Q5JSH3-2|WDR44_HUMAN%sp|Q5JSH3-3|WDR44_HUMAN%sp|Q5JSH3-4|WDR44_HUMAN%sp|Q5JSH3|WDR44_HUMAN%tr|H7BY83|H7BY83_HUMAN	855.39	3	9.23013
]ECLPRRRNTASSGHSAKRGGGDLR	1	1	tr|Q9NUN8|Q9NUN8_HUMAN	894.461	3	8.57124
]ECREKDPKLEIR	6	8	sp|Q9P0U4-2|CXXC1_HUMAN%sp|Q9P0U4|CXXC1_HUMAN%tr|K7EJR0|K7EJR0_HUMAN%tr|K7EQ21|K7EQ21_HUMAN%tr|K7EQZ1|K7EQZ1_HUMAN	539.283	3	8.87584
]EDECFYAHSLVELKVWIM^QNETGISHDAIAQESK	1	3	sp|Q8IWR0|Z3H7A_HUMAN%tr|I3L2K5|I3L2K5_HUMAN%tr|I3L2N8|I3L2N8_HUMAN	1009.98	4	9.13424
]EDEDPCSEEWRWKYEEERRKVVRLEQELVQK	2	0	sp|Q8N283|ANR35_HUMAN	1031	4	8.76539
]EDEELLRPVTTTQHLSEYK	8	7	sp|Q8WZ42-10|TITIN_HUMAN%sp|Q8WZ42-11|TITIN_HUMAN%sp|Q8WZ42-12|TITIN_HUMAN%sp|Q8WZ42-13|TITIN_HUMAN%sp|Q8WZ42-2|TITIN_HUMAN%sp|Q8WZ42-3|TITIN_HUMAN%sp|Q8WZ42-4|TITIN_HUMAN%sp|Q8WZ42-5|TITIN_HUMAN%sp|Q8WZ42-7|TITIN_HUMAN%sp|Q8WZ42-8|TITIN_HUMAN%sp|Q8WZ42-9|TITIN_HUMAN%sp|Q8WZ42|TITIN_HUMAN	1166.08	2	8.59367
]EDIYEEEIK	2	1	sp|A6NL28-2|TPM3L_HUMAN%sp|A6NL28|TPM3L_HUMAN	605.783	2	9.15397
]EDMERAIR	2	1	sp|O95460-2|MATN4_HUMAN%sp|O95460-4|MATN4_HUMAN%sp|O95460|MATN4_HUMAN%tr|A6NNA4|A6NNA4_HUMAN	531.756	2	9.93629
]EDYKVRIDEYDYSKPIQGQQKKPFEEHWRK	4	1	sp|P31040|SDHA_HUMAN%tr|E9PBJ5|E9PBJ5_HUMAN	1294.97	3	9.41167
]EEAARTNGHPR	2	2	sp|O14640-2|DVL1_HUMAN%sp|O14640|DVL1_HUMAN%sp|P54792-2|DVLP1_HUMAN%sp|P54792|DVLP1_HUMAN	640.813	2	9.36753
]EEAIQRQSTLEKKIHELEK	3	1	sp|Q96PY5-3|FMNL2_HUMAN%sp|Q96PY5|FMNL2_HUMAN	784.76	3	8.93608
]EEAQSKR	0	3	sp|Q9NQ66-2|PLCB1_HUMAN%sp|Q9NQ66|PLCB1_HUMAN%tr|H0YCJ2|H0YCJ2_HUMAN%tr|Q8IV91|Q8IV91_HUMAN	890.433	1	8.56523
]EEEDIEEKK	2	2	sp|Q9NSV4-1|DIAP3_HUMAN%sp|Q9NSV4-2|DIAP3_HUMAN%sp|Q9NSV4-4|DIAP3_HUMAN%sp|Q9NSV4-5|DIAP3_HUMAN%sp|Q9NSV4-6|DIAP3_HUMAN%sp|Q9NSV4-7|DIAP3_HUMAN%sp|Q9NSV4|DIAP3_HUMAN%tr|C9JDG0|C9JDG0_HUMAN	596.27	2	8.62265
]EEEDSTALVCDNGSGLCK	1	0	sp|P62736|ACTA_HUMAN%tr|F6QUT6|F6QUT6_HUMAN%tr|F6UVQ4|F6UVQ4_HUMAN	1013.91	2	11.5118
]EEEEEKDEKDQEPIYAIVPTINIQDER	3	7	sp|Q8IYE0|CC146_HUMAN%tr|C9JRR4|C9JRR4_HUMAN	1101.52	3	9.54077
]EEEERRMKLEM^EAKRKQEEEERKKR	5	5	sp|Q9UM54-1|MYO6_HUMAN%sp|Q9UM54-2|MYO6_HUMAN%sp|Q9UM54-4|MYO6_HUMAN%sp|Q9UM54-5|MYO6_HUMAN%sp|Q9UM54-6|MYO6_HUMAN%sp|Q9UM54|MYO6_HUMAN%tr|E7EW20|E7EW20_HUMAN%tr|Q5JVM0|Q5JVM0_HUMAN	1121.89	3	8.94585
]EEEIAALVIDNGSGMCK	3	2	sp|P63261|ACTG_HUMAN%tr|I3L1U9|I3L1U9_HUMAN%tr|I3L3I0|I3L3I0_HUMAN%tr|I3L3R2|I3L3R2_HUMAN%tr|I3L4N8|I3L4N8_HUMAN%tr|J3KT65|J3KT65_HUMAN%tr|K7EM38|K7EM38_HUMAN	939.938	2	15.3715
]EEELERIWGNQIEMMKDRYITLDKAVENLQIR	1	1	sp|A6NNT2|CP096_HUMAN	1336.01	3	9.27091
]EEELRELRHASRLSKKVTIDFAGRKILEEENSLAEYHSR	1	0	sp|Q15650|TRIP4_HUMAN	1561.47	3	9.09249
]EEFLNSRM^LMPQDIMAYRGREVVENNLPLRSAPGCESR	1	1	sp|P41182-2|BCL6_HUMAN%sp|P41182|BCL6_HUMAN	1131.8	4	9.12695
]EEGPALSQK	9	8	sp|Q8NDY8-2|TMM52_HUMAN%sp|Q8NDY8|TMM52_HUMAN	1001.49	1	8.54358
]EEHAQQWVEVMRAATFTYSPLLYWINK	2	4	sp|Q6PEX7|TEX38_HUMAN%tr|H3BTK6|H3BTK6_HUMAN	1118.55	3	8.6503
]EEHQRWYEKEKARLEEERERKR	5	6	sp|P55196-1|AFAD_HUMAN%sp|P55196-2|AFAD_HUMAN%sp|P55196-3|AFAD_HUMAN%sp|P55196-5|AFAD_HUMAN%sp|P55196-6|AFAD_HUMAN%sp|P55196|AFAD_HUMAN%tr|A8MQ02|A8MQ02_HUMAN%tr|C9JX92|C9JX92_HUMAN%tr|J3KN01|J3KN01_HUMAN%tr|Q5TIG5|Q5TIG5_HUMAN	1019.86	3	9.43086
]EEIITKEIEANEWKKKYEETR	3	5	sp|O75410-2|TACC1_HUMAN%sp|O75410-3|TACC1_HUMAN%sp|O75410-4|TACC1_HUMAN%sp|O75410-5|TACC1_HUMAN%sp|O75410-6|TACC1_HUMAN%sp|O75410-7|TACC1_HUMAN%sp|O75410|TACC1_HUMAN%tr|B4E3H6|B4E3H6_HUMAN%tr|E7ET87|E7ET87_HUMAN%tr|E7EVI4|E7EVI4_HUMAN%tr|G8JLK4|G8JLK4_HUMAN%tr|H0YAY0|H0YAY0_HUMAN%tr|H0YBT8|H0YBT8_HUMAN%tr|R4GMT7|R4GMT7_HUMAN	903.796	3	8.75776
]EEKKRAEKERIMNEEDPEKQRR	0	2	sp|Q96A33-2|CCD47_HUMAN%sp|Q96A33|CCD47_HUMAN%tr|J3QR89|J3QR89_HUMAN	957.814	3	8.63361
]EEKLIGLM^NNEAAQESTRRRQK	8	5	sp|Q86Y07-3|VRK2_HUMAN%sp|Q86Y07-4|VRK2_HUMAN%sp|Q86Y07|VRK2_HUMAN	887.45	3	9.0825
]EELADQVLTLKTQVDAQLQVVRK	2	2	sp|Q5VTR2|BRE1A_HUMAN	889.82	3	8.57908
]EENLADWYSQVITKSEMIEY	6	5	sp|P07814|SYEP_HUMAN	1246.08	2	8.80239
]EENSLMEILSK	4	3	sp|Q5XX13-2|FBW10_HUMAN%sp|Q5XX13-3|FBW10_HUMAN%sp|Q5XX13-4|FBW10_HUMAN%sp|Q5XX13|FBW10_HUMAN	668.323	2	8.74323
]EEQCVSFNSHVYNGRTHQWK	4	6	sp|Q86TH1|ATL2_HUMAN%tr|B1B0D4|B1B0D4_HUMAN	850.389	3	8.56613
]EEQDKARREWERQKRREMAREHSRRERGNDGFCLFRDR	5	4	sp|Q9UQ88-3|CD11A_HUMAN%sp|Q9UQ88-9|CD11A_HUMAN	1255.36	4	8.82309
]EERCSRVWGTTCTKHPHIKMVMESGDWLVGGDLQVLEK	2	2	sp|O95340-2|PAPS2_HUMAN%sp|O95340|PAPS2_HUMAN%tr|E7ER89|E7ER89_HUMAN	1128.8	4	8.61743
]EERGHPLHPRHR	5	5	sp|Q8N319|CF223_HUMAN%tr|V9GYU4|V9GYU4_HUMAN	782.399	2	8.5659
]EERRITYYREKEEEEQRRAEEQM^LKEREER	2	1	sp|Q14152|EIF3A_HUMAN%tr|F5H335|F5H335_HUMAN	1022.5	4	8.75162
]EESPQPRRKRQPSSSSSEDSDEEWRR	2	1	tr|F5H3K2|F5H3K2_HUMAN%tr|F5H8B7|F5H8B7_HUMAN%tr|F6TFQ5|F6TFQ5_HUMAN%tr|G5EA44|G5EA44_HUMAN%tr|H0YGK4|H0YGK4_HUMAN	1063.49	3	9.10053
]EFEEKRGLREMRVLENLK	7	5	sp|Q8TDH9-2|BL1S5_HUMAN%sp|Q8TDH9|BL1S5_HUMAN%tr|G5E931|G5E931_HUMAN%tr|H3BN57|H3BN57_HUMAN	773.749	3	9.25171
]EFFQGCIMQPVK	5	5	sp|Q96Q89-2|KI20B_HUMAN%sp|Q96Q89-3|KI20B_HUMAN%sp|Q96Q89-4|KI20B_HUMAN%sp|Q96Q89|KI20B_HUMAN%tr|C9J6W2|C9J6W2_HUMAN	763.855	2	9.26892
]EFHYNRYLTRRRRIEIAHALCLTERQIK	4	9	sp|P17509|HXB6_HUMAN	738.006	5	9.08903
]EFIPDEKKDAM^YWEKRRKNNEAAKRSREK	1	1	sp|Q16649|NFIL3_HUMAN	1237.96	3	8.60758
]EFLDDLFSFMQKR	3	2	sp|A6NKF2|ARI3C_HUMAN%sp|Q99856|ARI3A_HUMAN%tr|K7EJ04|K7EJ04_HUMAN	859.922	2	9.33311
]EFLKEKEKLEMELAAVRTASEDHRR	4	2	sp|Q8IY63-2|AMOL1_HUMAN%sp|Q8IY63|AMOL1_HUMAN	1020.2	3	8.83979
]EFMDRHGIPTAQWK	2	0	sp|P22102-2|PUR2_HUMAN%sp|P22102|PUR2_HUMAN%tr|C9JBJ1|C9JBJ1_HUMAN%tr|C9JKQ7|C9JKQ7_HUMAN%tr|C9JTV6|C9JTV6_HUMAN%tr|C9JZG2|C9JZG2_HUMAN%tr|F8WD69|F8WD69_HUMAN	879.915	2	8.9825
]EFPITEAVGSDK	7	6	sp|Q6P0N0|M18BP_HUMAN%tr|H0YJM1|H0YJM1_HUMAN	1335.65	1	9.03885
]EFRLLCCDIDPVLVKRAEKECPFPDALTFITLDFM^NQR	0	1	sp|Q7Z5W3|BN3D2_HUMAN	1179.84	4	10.4422
]EGEGRVFREKWERAYFFVEVKSM^PMCLICK	2	1	sp|Q71SY5-4|MED25_HUMAN	960.972	4	9.06959
]EGGKQLPPAGSSHR	4	6	sp|A6NKL6|T200C_HUMAN	732.365	2	9.08229
]EGM^ERKDLLKANVK	1	3	sp|P40925-2|MDHC_HUMAN%sp|P40925-3|MDHC_HUMAN%sp|P40925|MDHC_HUMAN%tr|C9JF79|C9JF79_HUMAN%tr|C9JLV6|C9JLV6_HUMAN%tr|C9JRL4|C9JRL4_HUMAN	845.451	2	9.46416
]EGVKREGRLSRGGGAGAGAGAGGVTAPR	6	6	sp|Q6ZQN3|YB047_HUMAN	865.461	3	9.11703
]EHDDIFDKLKEAVKEESIKR	3	3	sp|O60313-2|OPA1_HUMAN%sp|O60313|OPA1_HUMAN%tr|E5KLJ5|E5KLJ5_HUMAN%tr|E5KLJ6|E5KLJ6_HUMAN%tr|E5KLJ9|E5KLJ9_HUMAN%tr|E5KLK1|E5KLK1_HUMAN	824.76	3	8.84551
]EHEWFKQDLPKYLFPEDPSYSSTMIDDEALK	2	3	sp|Q13131-2|AAPK1_HUMAN%sp|Q13131|AAPK1_HUMAN	951.189	4	9.77048
]EHKQRCER	7	4	sp|A6NI56-2|CC154_HUMAN%sp|A6NI56|CC154_HUMAN	593.279	2	8.98444
]EHLIKHAR	9	9	sp|Q6XYQ8|SYT10_HUMAN%tr|F5GZB8|F5GZB8_HUMAN	1046.58	1	8.70129
]EHLKFQMEMYIKKLM^EIITVENPKMPYEMK	1	0	sp|Q92538|GBF1_HUMAN	958.488	4	9.33365
]EHLLMYLEK	8	7	sp|Q9NZR1-2|TMOD2_HUMAN%sp|Q9NZR1|TMOD2_HUMAN%tr|G5EA42|G5EA42_HUMAN	1218.62	1	8.52803
]EHLRNNLHLQEK	1	0	sp|Q15413-2|RYR3_HUMAN%sp|Q15413-3|RYR3_HUMAN%sp|Q15413|RYR3_HUMAN	525.28	3	8.66122
]EHLYYCSQCHYSSITKNCLKRHVIQK	3	3	sp|Q9P243-2|ZFAT_HUMAN%sp|Q9P243-3|ZFAT_HUMAN%sp|Q9P243-4|ZFAT_HUMAN%sp|Q9P243|ZFAT_HUMAN%tr|E5RH37|E5RH37_HUMAN%tr|E9PBN4|E9PBN4_HUMAN%tr|F8W7M8|F8W7M8_HUMAN%tr|H0YC51|H0YC51_HUMAN	849.653	4	8.79696
]EHRRRDGQRGGSEASKSRSRHSHSGEER	3	1	sp|Q14004-2|CDK13_HUMAN%sp|Q14004|CDK13_HUMAN	1092.2	3	8.90314
]EHRVGGKVIDQQHPKAEESFLVQNKMESPM^STFFYSR	2	2	tr|Q6ZP70|Q6ZP70_HUMAN	1099.79	4	9.00979
]EIEESARCEIKNTDFKALLIVK	1	0	sp|Q8WZ42-10|TITIN_HUMAN%sp|Q8WZ42-11|TITIN_HUMAN%sp|Q8WZ42-12|TITIN_HUMAN%sp|Q8WZ42-13|TITIN_HUMAN%sp|Q8WZ42-2|TITIN_HUMAN%sp|Q8WZ42-3|TITIN_HUMAN%sp|Q8WZ42-4|TITIN_HUMAN%sp|Q8WZ42-5|TITIN_HUMAN%sp|Q8WZ42-7|TITIN_HUMAN%sp|Q8WZ42-8|TITIN_HUMAN%sp|Q8WZ42-9|TITIN_HUMAN%sp|Q8WZ42|TITIN_HUMAN	883.798	3	9.08306
]EILQEFESKLSASQSCVFRELLR	6	2	sp|Q03468|ERCC6_HUMAN%tr|F5H493|F5H493_HUMAN	703.856	4	8.95905
]EIMKVDPDDLPRQEELADNLLISLSKVEVNELKSEK	0	1	sp|O15078|CE290_HUMAN%tr|F8W097|F8W097_HUMAN%tr|J3KNF5|J3KNF5_HUMAN	1045.8	4	8.62145
]EINLLAYHGACHGAGPFPTGSLLDLR	5	7	sp|Q96G27|WBP1_HUMAN%tr|A8MX15|A8MX15_HUMAN%tr|B8ZZ95|B8ZZ95_HUMAN%tr|C9JLM6|C9JLM6_HUMAN	941.48	3	8.98114
]EIVINIHR	6	2	sp|A2A2Z9|AN18B_HUMAN%sp|Q8IVF6|AN18A_HUMAN	1036.58	1	8.83822
]EIVRDIKEKLCYVALDFENEMATAASSSSLEK	1	3	sp|P62736|ACTA_HUMAN%sp|P63267-2|ACTH_HUMAN%sp|P63267|ACTH_HUMAN%sp|P68032|ACTC_HUMAN%sp|P68133|ACTS_HUMAN%tr|A6NL76|A6NL76_HUMAN%tr|Q5T8M7|Q5T8M7_HUMAN%tr|Q5T8M8|Q5T8M8_HUMAN	1230.61	3	10.0467
]EKCFKCNKCEKTFSCSKYLTQHERIHTR	0	2	sp|Q8WTR7|ZN473_HUMAN%tr|F8WEC7|F8WEC7_HUMAN	1240.26	3	8.83546
]EKCPQLVLVNGEDLTRYREM^SYK	3	3	sp|Q9UNA4|POLI_HUMAN%tr|J3KQ09|J3KQ09_HUMAN%tr|J3KRG0|J3KRG0_HUMAN%tr|J3KSW2|J3KSW2_HUMAN%tr|J3KTN3|J3KTN3_HUMAN%tr|J3QR36|J3QR36_HUMAN	963.132	3	8.79874
]EKEESMKETLR	1	1	sp|P0CG22|DR4L1_HUMAN%sp|Q9BTZ2-2|DHRS4_HUMAN%sp|Q9BTZ2-3|DHRS4_HUMAN%sp|Q9BTZ2-4|DHRS4_HUMAN%sp|Q9BTZ2-5|DHRS4_HUMAN%sp|Q9BTZ2-6|DHRS4_HUMAN%sp|Q9BTZ2-8|DHRS4_HUMAN%sp|Q9BTZ2|DHRS4_HUMAN%tr|E2QRI3|E2QRI3_HUMAN%tr|E9PFL3|E9PFL3_HUMAN%tr|F5GWZ1|F5GWZ1_HUMAN%tr|F5H660|F5H660_HUMAN%tr|H0YNP7|H0YNP7_HUMAN%tr|J3QST2|J3QST2_HUMAN%tr|Q6E0Y0|Q6E0Y0_HUMAN	711.842	2	9.35018
]EKEHELHLDQSLEISNTLTNEKMK	2	3	sp|P53804-2|TTC3_HUMAN%sp|P53804-3|TTC3_HUMAN%sp|P53804|TTC3_HUMAN	970.491	3	8.98271
]EKEM^QMELREKMSEYKMEK	2	4	sp|Q5VZP5|DUS27_HUMAN	846.061	3	8.59976
]EKEQMMREKEELMLRLQDYEEKTKKAERELSEQIQ	5	6	sp|P15311|EZRI_HUMAN%tr|E7EQR4|E7EQR4_HUMAN	1490.39	3	9.40072
]EKFGDSTGWEK	6	3	sp|Q96SR6-2|ZN382_HUMAN%sp|Q96SR6-3|ZN382_HUMAN%sp|Q96SR6|ZN382_HUMAN%tr|C9JME7|C9JME7_HUMAN%tr|K7EK67|K7EK67_HUMAN	1326.6	1	8.9341
]EKIQKSKGDDATLPSFRLPKDKTGTTRIGDLAPQDMKKVC	5	0	sp|Q8N392-2|RHG18_HUMAN%sp|Q8N392|RHG18_HUMAN	1129.84	4	8.98763
]EKKEQSAAER	8	9	sp|Q9Y6X6|MYO16_HUMAN%tr|F8W883|F8W883_HUMAN	1218.6	1	8.53606
]EKKKEEPASGKMQGTLEDQIISANPLLEAFGNAK	4	9	sp|Q9Y623|MYH4_HUMAN	1238.97	3	11.0444
]EKKKKSKGLANVFCVFTK	7	4	sp|Q03169|TNAP2_HUMAN%tr|H0YKI8|H0YKI8_HUMAN	719.077	3	9.05002
]EKKNQAHR	5	7	sp|Q96JM4-2|LRIQ1_HUMAN%sp|Q96JM4|LRIQ1_HUMAN	527.282	2	8.5793
]EKLAMVKAEPDVKKLEDQLQGGQLEEVILQAEHELNLAR	1	3	sp|Q16718|NDUA5_HUMAN%tr|H7BYD0|H7BYD0_HUMAN%tr|Q5H9R2|Q5H9R2_HUMAN	1485.78	3	10.3608
]EKM^QLKQMKEMELLRR	8	8	sp|Q6ZUX3|F179A_HUMAN%tr|F8W8E4|F8W8E4_HUMAN	1075.57	2	9.42379
]EKMEYSAQLQAALARIPNK	8	9	sp|Q15678|PTN14_HUMAN	735.391	3	8.62708
]EKMKEQSWK	6	7	sp|Q0IIM8-2|TBC8B_HUMAN%sp|Q0IIM8-3|TBC8B_HUMAN%sp|Q0IIM8|TBC8B_HUMAN%tr|J3KN75|J3KN75_HUMAN	618.805	2	9.83127
]EKMVDILAGPDAYR	1	1	sp|Q96SZ6-2|CK5P1_HUMAN%sp|Q96SZ6-3|CK5P1_HUMAN%sp|Q96SZ6-4|CK5P1_HUMAN%sp|Q96SZ6-5|CK5P1_HUMAN%sp|Q96SZ6-6|CK5P1_HUMAN%sp|Q96SZ6|CK5P1_HUMAN%tr|H0Y721|H0Y721_HUMAN	540.942	3	8.79764
]EKREEIREDRNPRDGHDERKSKKRYR	6	8	sp|Q5T200-2|ZC3HD_HUMAN%sp|Q5T200|ZC3HD_HUMAN	857.204	4	8.63976
]EKSNMEIDMTYQLKVIQQSLEQEEAEHKATK	1	2	sp|O75116|ROCK2_HUMAN%tr|E9PF63|E9PF63_HUMAN	1241.29	3	9.23969
]EKTDSKSQVAVDLVTDDTTLR	0	1	tr|J3KP28|J3KP28_HUMAN	788.739	3	8.85353
]EKTEAKRNK	5	5	sp|P41218|MNDA_HUMAN	1146.61	1	9.17573
]EKTERDKNQSSSKRKVEQFWRFYSHMVR	5	5	tr|B4E1E4|B4E1E4_HUMAN%tr|B8ZZL3|B8ZZL3_HUMAN%tr|B9A023|B9A023_HUMAN	1210.62	3	8.64418
]EKVETM^LRNDSLSSDQSESVRPSPPKPHR	3	6	sp|Q86UR5-2|RIMS1_HUMAN%sp|Q86UR5-3|RIMS1_HUMAN%sp|Q86UR5-4|RIMS1_HUMAN%sp|Q86UR5-5|RIMS1_HUMAN%sp|Q86UR5-6|RIMS1_HUMAN%sp|Q86UR5-7|RIMS1_HUMAN%sp|Q86UR5-8|RIMS1_HUMAN%sp|Q86UR5|RIMS1_HUMAN%tr|E7ENC2|E7ENC2_HUMAN%tr|H0YBU6|H0YBU6_HUMAN	1122.56	3	8.70732
]EKYEKEKIKSISSEHVNEEK	1	1	sp|Q4L235-2|ACSF4_HUMAN%sp|Q4L235-3|ACSF4_HUMAN%sp|Q4L235-4|ACSF4_HUMAN%sp|Q4L235|ACSF4_HUMAN%tr|R4GNB1|R4GNB1_HUMAN	826.429	3	9.10823
]ELAGMTGSVQR	3	5	sp|H7BZ55|CROL3_HUMAN%tr|H7C182|H7C182_HUMAN	596.299	2	10.1632
]ELALPPPDPSPPAPPRRQPCHFR	6	9	sp|Q8NHY3|GA2L2_HUMAN	892.468	3	9.63738
]ELCRQKNLMASIERARGFLER	8	9	sp|Q6ZMU1|C3P1_HUMAN	874.128	3	8.74593
]ELDDKLEQLVNVTDDLLIYK	6	8	sp|Q969V4|TEKT1_HUMAN	807.091	3	8.78658
]ELDDLKENLR	7	6	sp|Q8ND07|BBOF1_HUMAN%tr|G3V488|G3V488_HUMAN	644.331	2	8.581
]ELENAKNMLVLNLSHNSENR	1	0	tr|J3QQQ2|J3QQQ2_HUMAN	790.055	3	8.56877
]ELFM^EVKQYAQADEMDRMKK	9	8	sp|Q8NF91-4|SYNE1_HUMAN%sp|Q8NF91-5|SYNE1_HUMAN%sp|Q8NF91-6|SYNE1_HUMAN%sp|Q8NF91-7|SYNE1_HUMAN%sp|Q8NF91|SYNE1_HUMAN%tr|E7ENN3|E7ENN3_HUMAN%tr|E9PEL9|E9PEL9_HUMAN%tr|F5GXQ8|F5GXQ8_HUMAN%tr|F5H422|F5H422_HUMAN%tr|F5H4Q0|F5H4Q0_HUMAN	850.393	3	9.26126
]ELHESRETLLGFNMVNYRACKNLWKACVEHHTFFR	6	2	sp|P29074|PTN4_HUMAN	1109.79	4	9.6733
]ELHKEFGPSHFSVLAFPCNQFGESEPR	5	7	sp|Q8TED1|GPX8_HUMAN%tr|E7ETY7|E7ETY7_HUMAN	1063.83	3	9.04627
]ELLCPVCQEM^YKQPLVLPCTHNVCQACAR	2	3	sp|Q7Z4K8-2|TRI46_HUMAN%sp|Q7Z4K8-3|TRI46_HUMAN%sp|Q7Z4K8-4|TRI46_HUMAN%sp|Q7Z4K8-5|TRI46_HUMAN%sp|Q7Z4K8|TRI46_HUMAN%tr|B7Z975|B7Z975_HUMAN%tr|Q5VT61|Q5VT61_HUMAN	1211.89	3	8.95491
]ELLECELKPKPR	8	5	sp|Q9HBL6-2|LRTM1_HUMAN%sp|Q9HBL6|LRTM1_HUMAN	518.944	3	9.12031
]ELPDQITQDCRYEVQLGGSMVSMSGCRR	9	9	sp|Q9NY15-2|STAB1_HUMAN%sp|Q9NY15|STAB1_HUMAN	663.903	5	9.22681
]ELQRLQQETMKK	1	1	sp|Q86UF4-2|CA110_HUMAN%tr|Q5JSG0|Q5JSG0_HUMAN	525.611	3	8.91021
]ELTYQTEEDRK	3	6	sp|P12882|MYH1_HUMAN%sp|P12883|MYH7_HUMAN%sp|P13535|MYH8_HUMAN%sp|Q9UKX2|MYH2_HUMAN%sp|Q9Y623|MYH4_HUMAN	727.843	2	13.7189
]ELWVDVAEANR	9	9	sp|Q8IUK5-2|PLDX1_HUMAN%sp|Q8IUK5-3|PLDX1_HUMAN%sp|Q8IUK5-4|PLDX1_HUMAN%sp|Q8IUK5|PLDX1_HUMAN%tr|B3KSI0|B3KSI0_HUMAN%tr|B4E173|B4E173_HUMAN%tr|C9JCL2|C9JCL2_HUMAN%tr|C9JWQ3|C9JWQ3_HUMAN%tr|J3QR40|J3QR40_HUMAN	672.825	2	10.6095
]EM^EQLFSQYGRIITSRILVDQVTGVSRGVGFIRFDK	1	1	sp|Q14576-2|ELAV3_HUMAN%sp|Q14576|ELAV3_HUMAN	1402.08	3	8.91831
]EM^GIQEVLMFETEDLVLRK	8	4	sp|Q8NHY3-2|GA2L2_HUMAN%sp|Q8NHY3|GA2L2_HUMAN%tr|K7EIX8|K7EIX8_HUMAN	780.396	3	8.8632
]EM^GRHDDLWSLFYMLVEFAVGQLPWRK	6	4	sp|Q5TCY1-2|TTBK1_HUMAN%sp|Q5TCY1|TTBK1_HUMAN	846.423	4	10.7715
]EM^IETLARKLNEKSK	4	2	sp|P78380-2|OLR1_HUMAN%sp|P78380-3|OLR1_HUMAN%sp|P78380|OLR1_HUMAN%tr|F5GZH1|F5GZH1_HUMAN%tr|F5H001|F5H001_HUMAN%tr|F5H7N8|F5H7N8_HUMAN	924.993	2	8.72631
]EM^LDVKFMADTKIADSKRAFELQK	1	2	sp|Q14254|FLOT2_HUMAN%tr|E7EMK3|E7EMK3_HUMAN%tr|J3QLD9|J3QLD9_HUMAN%tr|K7EKW9|K7EKW9_HUMAN	958.496	3	8.84062
]EM^NISFWKSIEKEEEEK	1	4	sp|Q8IYA6-2|CKP2L_HUMAN%sp|Q8IYA6-3|CKP2L_HUMAN%sp|Q8IYA6|CKP2L_HUMAN	739.018	3	8.67351
]EM^RKNLTKEAIR	0	3	sp|P23193-2|TCEA1_HUMAN%sp|P23193|TCEA1_HUMAN%tr|B7Z4S1|B7Z4S1_HUMAN	516.611	3	8.64137
]EM^VQEDQKRMEKISKR	0	2	sp|Q9UJY5-2|GGA1_HUMAN%sp|Q9UJY5-3|GGA1_HUMAN%sp|Q9UJY5-4|GGA1_HUMAN%sp|Q9UJY5|GGA1_HUMAN%tr|B0QYR6|B0QYR6_HUMAN%tr|Q6IC75|Q6IC75_HUMAN	1047.53	2	9.49991
]EMALQKKLSQEEYERQER	1	1	sp|Q5JRA6-2|MIA3_HUMAN%sp|Q5JRA6-4|MIA3_HUMAN%sp|Q5JRA6|MIA3_HUMAN%tr|G8JLC6|G8JLC6_HUMAN	780.06	3	8.85131
]EMDIVER	7	9	sp|Q02779|M3K10_HUMAN	934.428	1	9.05872
]EMENKETLKGLHKMDDRPEERMIR	9	8	sp|Q13233|M3K1_HUMAN	1514.75	2	10.215
]EMLQTLGLASIDELIEK	1	0	sp|P23378|GCSP_HUMAN	649.341	3	8.81797
]EMRATSEDFNKVMQVVK	9	7	sp|Q92556-3|ELMO1_HUMAN%sp|Q92556|ELMO1_HUMAN	685.666	3	9.17434
]ENDEEMKAAKEKLKYWQR	9	9	sp|O95696-2|BRD1_HUMAN%sp|O95696|BRD1_HUMAN%tr|B4E3L9|B4E3L9_HUMAN%tr|F5H6M9|F5H6M9_HUMAN%tr|J3KNX6|J3KNX6_HUMAN%tr|J3KQ61|J3KQ61_HUMAN	1170.09	2	8.9901
]ENNPPGAYLATVAARDRDLGR	3	3	sp|O95206-2|PCDH8_HUMAN%sp|O95206|PCDH8_HUMAN	767.061	3	8.57998
]ENYPDYMPSNIFSDSAKQIFR	5	7	sp|Q5THJ4-2|VP13D_HUMAN%sp|Q5THJ4|VP13D_HUMAN%tr|H3BLS7|H3BLS7_HUMAN	1283.08	2	8.71336
]EPKDGSPVQPSLLSLM^KDRR	1	0	sp|Q8NFU7|TET1_HUMAN	771.4	3	8.56854
]EPLRTIFLKDVLKTHECLVK	2	0	sp|Q9HB19|PKHA2_HUMAN	828.136	3	9.44498
]EPQRGM^GSMPKRGLEVSKCEIARFYK	8	7	sp|Q9BR76|COR1B_HUMAN	1038.53	3	9.45121
]EPWM^VDRELTR	9	8	sp|Q3KNS6|ZN829_HUMAN	745.851	2	8.53629
]EQADFAVEALAKATYERLFR	4	8	sp|P35580-2|MYH10_HUMAN%sp|P35580-3|MYH10_HUMAN%sp|P35580-4|MYH10_HUMAN%sp|P35580|MYH10_HUMAN%sp|P35749-2|MYH11_HUMAN%sp|P35749-3|MYH11_HUMAN%sp|P35749-4|MYH11_HUMAN%sp|P35749|MYH11_HUMAN%tr|F8W6L6|F8W6L6_HUMAN	791.066	3	9.55042
]EQDTSAHLER	4	8	sp|A7E2Y1-3|MYH7B_HUMAN%sp|A7E2Y1|MYH7B_HUMAN%sp|P11055|MYH3_HUMAN%sp|P12882|MYH1_HUMAN%sp|P12883|MYH7_HUMAN%sp|P13533|MYH6_HUMAN%sp|P13535|MYH8_HUMAN%sp|Q9UKX2|MYH2_HUMAN%sp|Q9UKX3|MYH13_HUMAN%sp|Q9Y623|MYH4_HUMAN	614.781	2	12.686
]EQEKKIREQEEKIREQEEMMQEQEEKMGEQEEK	8	7	tr|H0YM25|H0YM25_HUMAN	1067.25	4	8.60105
]EQEQKAEEERIR	2	0	sp|Q9P013|CWC15_HUMAN%tr|U3KQ79|U3KQ79_HUMAN	529.929	3	8.64668
]EQGVLSFWR	3	1	sp|P05141|ADT2_HUMAN%sp|P12236|ADT3_HUMAN%tr|I7HJJ0|I7HJJ0_HUMAN	1164.58	1	8.93136
]EQHEEKPGRMNMIGLVRKFVDSICK	2	2	sp|Q86UB9-2|TM135_HUMAN%sp|Q86UB9|TM135_HUMAN%tr|E9PQL0|E9PQL0_HUMAN%tr|F5H254|F5H254_HUMAN	1015.51	3	9.21845
]EQIPGAFPILTDLTPETTRR	8	5	sp|Q96HD1-2|CREL1_HUMAN	766.74	3	8.79182
]EQKICQRYDQLMEAWEKK	5	4	sp|O75376-2|NCOR1_HUMAN%sp|O75376-3|NCOR1_HUMAN%sp|O75376|NCOR1_HUMAN%tr|E7EVU5|E7EVU5_HUMAN%tr|E7EW50|E7EW50_HUMAN%tr|J3KS51|J3KS51_HUMAN	809.392	3	8.92212
]EQKKENERIEKERMRRLMAEDEEGYR	4	6	sp|P51532-2|SMCA4_HUMAN%sp|P51532-3|SMCA4_HUMAN%sp|P51532-4|SMCA4_HUMAN%sp|P51532-5|SMCA4_HUMAN%sp|P51532|SMCA4_HUMAN%tr|Q9HBD4|Q9HBD4_HUMAN	1132.56	3	8.80093
]EQMEDMRKKEDHLEREMAEVSGQNKR	1	0	sp|O95995|GAS8_HUMAN%tr|G3V1L5|G3V1L5_HUMAN	812.38	4	8.77497
]EQQEKLEIEKR	4	4	sp|O15066|KIF3B_HUMAN	736.896	2	8.54453
]EQQRRLEDM^QALRREEERRQAEREQEYKR	1	1	sp|Q8N4C8-2|MINK1_HUMAN%sp|Q8N4C8-3|MINK1_HUMAN%sp|Q8N4C8-4|MINK1_HUMAN%sp|Q8N4C8-5|MINK1_HUMAN%sp|Q8N4C8|MINK1_HUMAN	1302.32	3	9.04858
]EQSPPPAPEPTQGPTPARSRRR	3	3	sp|Q96AY4|TTC28_HUMAN	819.091	3	9.37412
]ERAEEPVVYQK	2	6	sp|Q6P531-2|GGT6_HUMAN%sp|Q6P531|GGT6_HUMAN%tr|I3L2G6|I3L2G6_HUMAN%tr|J3KPJ0|J3KPJ0_HUMAN	695.849	2	8.85913
]ERDREKEREREREERERERERERERERERER	2	1	sp|Q5T200-2|ZC3HD_HUMAN%sp|Q5T200|ZC3HD_HUMAN	1107.31	4	8.88942
]EREHERRKRHREEQDKARREWER	4	4	sp|P21127-2|CD11B_HUMAN%sp|P21127-3|CD11B_HUMAN%sp|P21127-6|CD11B_HUMAN%sp|P21127-8|CD11B_HUMAN%sp|P21127-9|CD11B_HUMAN%sp|P21127|CD11B_HUMAN%sp|Q9UQ88-2|CD11A_HUMAN%sp|Q9UQ88-3|CD11A_HUMAN%sp|Q9UQ88-4|CD11A_HUMAN%sp|Q9UQ88-9|CD11A_HUMAN%sp|Q9UQ88|CD11A_HUMAN%tr|E7ESP2|E7ESP2_HUMAN%tr|E9PFJ2|E9PFJ2_HUMAN%tr|G8JLH1|G8JLH1_HUMAN%tr|J3KS35|J3KS35_HUMAN%tr|Q5QPR3|Q5QPR3_HUMAN%tr|Q5QPR4|Q5QPR4_HUMAN	1082.22	3	8.82011
]EREKEKERERERERDRDRDRTKERDRDRDRERDR	2	4	sp|P49756|RBM25_HUMAN	1175.59	4	8.66682
]EREKQEKEREKQEKERQKQEKK	2	4	sp|Q4KMP7-2|TB10B_HUMAN%sp|Q4KMP7|TB10B_HUMAN	1486.29	2	8.63327
]ERENRQRERERERERDRERERRQRERERERERERDKERQR	5	2	sp|Q86VM9|ZCH18_HUMAN%tr|E7ERS3|E7ERS3_HUMAN	1423.48	4	8.6796
]EREQKEIEAM^HSLRAANLAKMTMVDRIEEVK	9	9	sp|P29375-2|KDM5A_HUMAN%sp|P29375|KDM5A_HUMAN%tr|F5H1F7|F5H1F7_HUMAN	1238.97	3	9.01382
]ERERDHSPTPSVFNSDEERYR	8	9	sp|Q6UN15-3|FIP1_HUMAN%sp|Q6UN15-5|FIP1_HUMAN%sp|Q6UN15|FIP1_HUMAN	883.74	3	9.62944
]EREREREKERDRERDRDRDHDRER	0	2	sp|Q5T200-2|ZC3HD_HUMAN%sp|Q5T200|ZC3HD_HUMAN	1122.88	3	8.95252
]ERERERENRQRERERERERDRERERRQRERERER	4	3	sp|Q86VM9|ZCH18_HUMAN%tr|E7ERS3|E7ERS3_HUMAN	1220.38	4	10.1821
]ERERERERENRQRERERERERDRERERRQRERER	2	0	sp|Q86VM9|ZCH18_HUMAN%tr|E7ERS3|E7ERS3_HUMAN	1220.38	4	8.91114
]EREREREREREREREKDKKRDREEDEEDAYER	1	0	sp|P49756|RBM25_HUMAN	1460.36	3	8.92431
]ERKGSAAGAKGNPSPPAAGEGQR	2	3	sp|Q92623|TTC9A_HUMAN	1118.56	2	10.013
]ERKRREEDEKRRRKEEEERRMKLEM^EAKR	7	8	sp|Q9UM54-1|MYO6_HUMAN%sp|Q9UM54-2|MYO6_HUMAN%sp|Q9UM54-4|MYO6_HUMAN%sp|Q9UM54-5|MYO6_HUMAN%sp|Q9UM54-6|MYO6_HUMAN%sp|Q9UM54|MYO6_HUMAN%tr|E7EW20|E7EW20_HUMAN	1325.69	3	8.82363
]ERLESKELHM^SLLRQKIAQLEEEKQAR	3	1	sp|Q8IYT3|CC170_HUMAN	1117.94	3	9.5978
]ERLQLECQRQRLERERM^ERERLERERMRVERERRK	2	0	sp|Q14151|SAFB2_HUMAN	1221.63	4	8.77092
]ERM^ERERLERERMHVEHERRREQERIHREREELRR	2	2	sp|Q15424-2|SAFB1_HUMAN%sp|Q15424-3|SAFB1_HUMAN%sp|Q15424-4|SAFB1_HUMAN%sp|Q15424|SAFB1_HUMAN%tr|B7Z2F6|B7Z2F6_HUMAN%tr|F5GZU3|F5GZU3_HUMAN%tr|K7EII0|K7EII0_HUMAN	1224.63	4	10.123
]ERMRANLEELRSQHNEKVEENSTLQQR	8	4	sp|Q0VF96|CGNL1_HUMAN	1123.21	3	8.96983
]ERNMLLTLEQEAKRQR	6	5	sp|Q9HD33-2|RM47_HUMAN%sp|Q9HD33|RM47_HUMAN	686.704	3	8.85378
]ERNRQAAAANPENSRGKGRRGQRGKNR	8	5	sp|P39905-2|GDNF_HUMAN%sp|P39905-3|GDNF_HUMAN%sp|P39905-4|GDNF_HUMAN%sp|P39905-5|GDNF_HUMAN%sp|P39905|GDNF_HUMAN	1026.54	3	8.87502
]ERPQLAECEEPSIYSPAFPRE	4	2	sp|O00562-2|PITM1_HUMAN%sp|O00562|PITM1_HUMAN	850.057	3	8.56355
]ERQERERQEQLEREQLEWERERR	7	7	sp|Q8N8S7-2|ENAH_HUMAN%sp|Q8N8S7-3|ENAH_HUMAN%sp|Q8N8S7|ENAH_HUMAN	1080.88	3	8.96318
]ERQKDLKFLSEEEYWK	3	2	sp|P24863|CCNC_HUMAN%tr|E5RFK5|E5RFK5_HUMAN%tr|E5RHL8|E5RHL8_HUMAN%tr|E5RI39|E5RI39_HUMAN%tr|E5RIH8|E5RIH8_HUMAN%tr|G5E954|G5E954_HUMAN%tr|J3KP90|J3KP90_HUMAN%tr|Q5JV82|Q5JV82_HUMAN	724.368	3	9.95427
]ERQKFFEDILQPETEFVFPLSHLHLESQR	0	3	sp|Q9BQY9-2|DBND2_HUMAN%sp|Q9BQY9-3|DBND2_HUMAN%sp|Q9BQY9-4|DBND2_HUMAN%sp|Q9BQY9|DBND2_HUMAN%tr|H0Y7N7|H0Y7N7_HUMAN	1214.95	3	9.84204
]ERRDAGDKDKEQELVRRDPESRRRR	1	2	tr|F8WBS8|F8WBS8_HUMAN	1065.9	3	9.44842
]ERREREREREREREREKEKER	6	2	sp|P49756|RBM25_HUMAN	754.145	4	8.58156
]ERRLFNLDVPER	1	2	sp|Q8IUL8|CILP2_HUMAN%tr|K7EPJ4|K7EPJ4_HUMAN	529.617	3	8.63848
]ERRRGRKEGEEDQTPPCPRLSR	9	8	tr|A2BH96|A2BH96_HUMAN	918.136	3	8.60192
]ERRSRSRDRGRGGGGGGGGGGGGRERDRR	5	5	sp|Q01081-2|U2AF1_HUMAN%sp|Q01081-4|U2AF1_HUMAN%sp|Q01081|U2AF1_HUMAN	1009.51	3	9.32976
]ERSLNLKSLLQWVTSRQMR	7	7	sp|P49356|FNTB_HUMAN%tr|B4DL54|B4DL54_HUMAN%tr|B4E1A0|B4E1A0_HUMAN%tr|H0YHI0|H0YHI0_HUMAN	796.762	3	8.69109
]ERTRAERTKNWSLIGSVLGALIGVAGSTYVNR	4	5	sp|Q96ER9-2|CCD51_HUMAN%sp|Q96ER9|CCD51_HUMAN	880.228	4	9.18967
]ERYKDNFTAAGYNSLESVARM^TIEDVMSLGITLVGHQKK	7	6	sp|Q15375-2|EPHA7_HUMAN%sp|Q15375-4|EPHA7_HUMAN%sp|Q15375|EPHA7_HUMAN	1477.74	3	8.78573
]ESAKRSKELEKKLQEDAERDAR	5	5	sp|A8MTJ3|GNAT3_HUMAN	887.125	3	10.1585
]ESEQRDPQLRRKQQRWKEPLM^PRR	6	7	sp|P84996|ALEX_HUMAN	802.433	4	8.88272
]ESGTTESSAVR	1	1	sp|Q7Z5P9-2|MUC19_HUMAN%sp|Q7Z5P9|MUC19_HUMAN%tr|V9GY53|V9GY53_HUMAN	1166.53	1	9.50819
]ESHKGEEPTISVHWR	0	2	sp|Q86TB3|ALPK2_HUMAN	612.303	3	8.77794
]ESIWEFIK	0	1	sp|P51793|CLCN4_HUMAN%tr|E9PFB5|E9PFB5_HUMAN%tr|G3XAG5|G3XAG5_HUMAN	1094.56	1	9.04932
]ESLAKDRGGRDYPPLR	7	7	sp|Q9UPA5|BSN_HUMAN	624.996	3	9.04157
]ESLKCIANGVTSKVFLAIRRCSTFQR	8	3	sp|P52823|STC1_HUMAN%tr|B4DN22|B4DN22_HUMAN	1028.88	3	8.583
]ESM^KKKQDEEINQIEEER	4	8	sp|Q9H788-2|SH24A_HUMAN%sp|Q9H788|SH24A_HUMAN%tr|H0YAT1|H0YAT1_HUMAN	1161.55	2	9.12166
]ESM^TIYIFLSALWDPTISWR	0	1	sp|Q16739|CEGT_HUMAN	830.084	3	9.72846
]ESMTIYIFLSALWDPTISWR	3	1	sp|Q16739|CEGT_HUMAN	1236.63	2	9.46503
]ESNVLHEKSK	4	5	sp|Q9NX62|IMPA3_HUMAN%tr|H0YBS3|H0YBS3_HUMAN	607.312	2	9.48969
]ESSKSPKTMK	1	2	sp|Q15052-2|ARHG6_HUMAN%sp|Q15052|ARHG6_HUMAN%tr|B7Z3C7|B7Z3C7_HUMAN	1165.59	1	9.24988
]ESWWGLPCLAFLCFLM^HAR	0	1	sp|P55808-2|XG_HUMAN%sp|P55808-3|XG_HUMAN%sp|P55808|XG_HUMAN%tr|E5RH28|E5RH28_HUMAN	818.387	3	8.69174
]ESYSIYVYK	1	0	sp|P06899|H2B1J_HUMAN%sp|P23527|H2B1O_HUMAN%sp|P33778|H2B1B_HUMAN%sp|Q16778|H2B2E_HUMAN%sp|Q6DN03|H2B2C_HUMAN%sp|Q6DRA6|H2B2D_HUMAN%sp|Q8N257|H2B3B_HUMAN	597.789	2	10.1044
]ETEATSAVLM^EQIK	4	4	sp|P0DJD0|RGPD1_HUMAN%sp|P0DJD1|RGPD2_HUMAN%tr|F8VYC4|F8VYC4_HUMAN%tr|J3QTV4|J3QTV4_HUMAN	536.936	3	11.491
]ETNPYFNSLEQK	0	1	sp|P56975-2|NRG3_HUMAN%sp|P56975-3|NRG3_HUMAN%sp|P56975-4|NRG3_HUMAN%sp|P56975|NRG3_HUMAN%tr|D9ZHQ6|D9ZHQ6_HUMAN%tr|D9ZHQ7|D9ZHQ7_HUMAN%tr|D9ZHQ8|D9ZHQ8_HUMAN	756.845	2	8.56419
]ETQKHKKDLHPLFDETFEFLVPAEPCR	0	1	sp|Q70J99-3|UN13D_HUMAN%sp|Q70J99|UN13D_HUMAN%tr|K7EN29|K7EN29_HUMAN	839.418	4	9.56559
]ETTMMPR	5	3	sp|P0C7W0-2|CQ072_HUMAN%tr|J3KRR4|J3KRR4_HUMAN	908.403	1	8.8924
]ETVQNEVYLGLPIFRFYIKCTRCLAEITFK	2	5	sp|Q9BW85|CCD94_HUMAN%tr|M0R2S3|M0R2S3_HUMAN	1251.31	3	9.40539
]EVAAFAQFGSDLDAATQQLLSR	4	7	sp|P25705-2|ATPA_HUMAN%sp|P25705|ATPA_HUMAN%tr|K7ENP3|K7ENP3_HUMAN	794.397	3	14.6171
]EVAEAAGTR	9	9	sp|Q6P9G9-2|ZN449_HUMAN	946.452	1	8.61332
]EVAEAYEVLSNDEK	1	1	sp|Q7Z6W7|DNJB7_HUMAN	819.876	2	8.92751
]EVFDNDGKPRVDILK	0	1	sp|Q08209-2|PP2BA_HUMAN%sp|Q08209-3|PP2BA_HUMAN%sp|Q08209-4|PP2BA_HUMAN%sp|Q08209|PP2BA_HUMAN	596.647	3	8.69311
]EVFQQNMKRRLESFKSTKHNICFTK	1	1	sp|Q14940|SL9A5_HUMAN%tr|J3KSB3|J3KSB3_HUMAN%tr|J3QRV1|J3QRV1_HUMAN	1067.21	3	8.62841
]EVKAQIHSCISRHLECLRSREVWLYEQVDLIYQLKEE	1	3	sp|Q13772-2|NCOA4_HUMAN%sp|Q13772-3|NCOA4_HUMAN%sp|Q13772-4|NCOA4_HUMAN%sp|Q13772|NCOA4_HUMAN%tr|Q96E88|Q96E88_HUMAN	940.871	5	8.75155
]EVMDPREAAQAIFASMARAM^QKYLR	1	2	sp|Q9ULK5|VANG2_HUMAN	981.479	3	9.20596
]EVMRALRR	2	0	sp|A6NM03|O2AG2_HUMAN%sp|Q9H205|O2AG1_HUMAN	1073.59	1	8.7405
]EVPELPPPLWAPPGK	1	5	sp|Q96RP8|KCNA7_HUMAN	835.446	2	8.57359
]EVVTFRRHFLEMKSATDR	3	3	sp|Q9BV73-2|CP250_HUMAN%sp|Q9BV73|CP250_HUMAN%tr|A6PVI9|A6PVI9_HUMAN%tr|E7ETF9|E7ETF9_HUMAN%tr|E9PHT2|E9PHT2_HUMAN	755.721	3	8.71085
]EVWKALLQEM^PLTALLRNLGK	6	4	sp|P10155-3|RO60_HUMAN%sp|P10155-4|RO60_HUMAN%sp|P10155-5|RO60_HUMAN%sp|P10155|RO60_HUMAN	828.132	3	9.42903
]EVYDVMLGCWQR	1	1	sp|Q16288-3|NTRK3_HUMAN%sp|Q16288-4|NTRK3_HUMAN%sp|Q16288-5|NTRK3_HUMAN%sp|Q16288|NTRK3_HUMAN	533.574	3	8.61407
]EWEKMKSLEKISYVYMKRK	2	0	sp|Q7RTT5|SSX7_HUMAN	840.447	3	8.59601
]EWERKYREWYEKYYK	4	5	sp|Q7Z6E9-2|RBBP6_HUMAN%sp|Q7Z6E9|RBBP6_HUMAN%tr|H3BSK8|H3BSK8_HUMAN	767.031	3	8.90417
]EWIRECQHQFRHHRWNCTTLDRDHTVFGRVM^LR	1	0	sp|Q93097-2|WNT2B_HUMAN%sp|Q93097|WNT2B_HUMAN%tr|Q5TEH8|Q5TEH8_HUMAN	1109.78	4	8.84985
]EWRGAGMAQK	9	8	tr|H3BM14|H3BM14_HUMAN%tr|H3BM74|H3BM74_HUMAN	588.785	2	8.58121
]EWRKIQYMARGEKSLAYHEWK	6	4	sp|O00478-2|BT3A3_HUMAN%tr|C9JZT5|C9JZT5_HUMAN	918.136	3	8.608
]EYAQILR	1	1	tr|C9JT67|C9JT67_HUMAN	468.252	2	9.06688
]EYDEHFPEIIERATYTLEK	4	3	sp|Q96JG8-2|MAGD4_HUMAN%sp|Q96JG8-4|MAGD4_HUMAN%sp|Q96JG8|MAGD4_HUMAN	809.393	3	8.76409
]EYGERAGMSLYHR	7	8	sp|Q70SY1-3|CR3L2_HUMAN%tr|C9JPH0|C9JPH0_HUMAN%tr|H7C1W8|H7C1W8_HUMAN	537.917	3	8.69882
]EYHRYREQEYRRRGRSRSRERRTPPGRSRSKDRR	5	0	sp|Q13427|PPIG_HUMAN%tr|E9PG73|E9PG73_HUMAN	1130.34	4	8.95686
]EYIKRLLM^SQADKMTAEEVDQMFQFASIDVAGNLDYK	5	7	sp|Q02045-2|MYL5_HUMAN%sp|Q02045|MYL5_HUMAN	727.015	6	8.85407
]EYKYLKNMFRTYQDSIYDE	2	5	sp|Q96Q35-2|AL2SB_HUMAN%sp|Q96Q35|AL2SB_HUMAN%tr|C9JZS0|C9JZS0_HUMAN	1275.08	2	8.7957
]EYLERFRREGNEKEMQR	1	2	sp|O00459|P85B_HUMAN	771.713	3	8.71749
]EYSIAGDDSVTEGVTDLVR	8	8	sp|Q96HU1-2|SGSM3_HUMAN%sp|Q96HU1|SGSM3_HUMAN%tr|B4DMS2|B4DMS2_HUMAN	1035	2	8.70344
]FADIGNTVK	2	1	sp|P11172-2|UMPS_HUMAN%sp|P11172-3|UMPS_HUMAN%sp|P11172-4|UMPS_HUMAN%sp|P11172|UMPS_HUMAN%tr|E9PFD2|E9PFD2_HUMAN	1007.52	1	8.62099
]FAQVIRSSGIVSLGVGDRNIDR	0	1	sp|P12111-2|CO6A3_HUMAN%sp|P12111-4|CO6A3_HUMAN%sp|P12111|CO6A3_HUMAN%tr|E7ENL6|E7ENL6_HUMAN%tr|E9PCV6|E9PCV6_HUMAN	801.428	3	9.08813
]FCMLKKEYM^ESFEGIFKEQYDTIHR	1	1	sp|Q9HCG8|CWC22_HUMAN%tr|B7WP27|B7WP27_HUMAN%tr|B7WP74|B7WP74_HUMAN	1096.85	3	9.55374
]FCNPMM^QKTAYELWLK	5	3	sp|Q96PN6-2|ADCYA_HUMAN%sp|Q96PN6-4|ADCYA_HUMAN%sp|Q96PN6|ADCYA_HUMAN%tr|V9GY51|V9GY51_HUMAN	707.004	3	9.34022
]FDENGLPTHDM^EGKELSK	5	4	sp|P49589-3|SYCC_HUMAN%sp|P49589|SYCC_HUMAN%tr|A8MVQ3|A8MVQ3_HUMAN	702.65	3	8.86401
]FDLLICDEGHRLK	4	2	sp|Q9Y620|RA54B_HUMAN	829.922	2	8.66933
]FDLPEEPSAEDSINNSLVQLQASHQQQVLPPR	1	0	sp|P10244-2|MYBB_HUMAN%sp|P10244|MYBB_HUMAN	1210.59	3	9.27871
]FEDRTKM^PYMEAVIHEIQR	0	2	sp|P20853|CP2A7_HUMAN%tr|F8W816|F8W816_HUMAN	818.056	3	8.99039
]FESLLTNQTLWR	6	0	sp|Q9BY15-2|EMR3_HUMAN%sp|Q9BY15|EMR3_HUMAN	775.904	2	8.55278
]FEWQKGAPREKYAKDDM^NIRDQPFGIQVRNVRCIK	1	1	sp|Q86X95-2|CIR1_HUMAN%sp|Q86X95|CIR1_HUMAN	1088.8	4	8.69741
]FFADLLDYIKALNRNSDRSIPM^TVDFIR	1	1	sp|P00492|HPRT_HUMAN	1130.59	3	9.4408
]FFEEAFQQDM^EQYLSTGYLQIAERR	1	0	sp|Q96EV8-2|DTBP1_HUMAN%sp|Q96EV8-3|DTBP1_HUMAN%sp|Q96EV8|DTBP1_HUMAN%tr|A6NFV8|A6NFV8_HUMAN%tr|D6RAR7|D6RAR7_HUMAN%tr|D6RCT8|D6RCT8_HUMAN%tr|D6RID1|D6RID1_HUMAN%tr|D6RJC6|D6RJC6_HUMAN	790.365	4	8.60807
]FFERLCLTWM^FFFMMCVAERTYK	8	9	sp|Q9UMS5-2|PHTF1_HUMAN%sp|Q9UMS5|PHTF1_HUMAN%tr|H0Y825|H0Y825_HUMAN%tr|Q5TCQ3|Q5TCQ3_HUMAN%tr|Q5TCQ5|Q5TCQ5_HUMAN	1058.16	3	8.59971
]FFLRHERPPGRDIVSGPR	6	5	sp|Q13625-3|ASPP2_HUMAN%sp|Q13625|ASPP2_HUMAN%tr|H7C5L8|H7C5L8_HUMAN	727.057	3	8.75748
]FFWCYRLLSTYVTKTRYLFELKEDDDACK	4	8	sp|Q86X67-2|NUD13_HUMAN%sp|Q86X67|NUD13_HUMAN%tr|Q5SQM6|Q5SQM6_HUMAN	953.454	4	8.63092
]FGKAYNLRSVAVYGGGSM^WEQAK	3	4	sp|Q86XP3-2|DDX42_HUMAN%sp|Q86XP3|DDX42_HUMAN	860.096	3	8.64645
]FHHFKPVMDTYIESHFAGALAYRDLIK	0	2	sp|Q8N1I0-2|DOCK4_HUMAN%sp|Q8N1I0-3|DOCK4_HUMAN%sp|Q8N1I0|DOCK4_HUMAN%tr|H0Y599|H0Y599_HUMAN%tr|H0Y7H7|H0Y7H7_HUMAN	813.164	4	9.80406
]FHRPYRLLM^HRYHHTGEYPYKCRECPR	0	1	sp|Q6ZN55-2|ZN574_HUMAN%sp|Q6ZN55|ZN574_HUMAN	1240.26	3	9.97343
]FHSGSEERIRVTFERVEQMCIQIKEVGDRVNYIKR	2	1	sp|Q96QT4|TRPM7_HUMAN%tr|H0YLN8|H0YLN8_HUMAN	1088.8	4	9.09208
]FIADCYTRLEAASSALGGPTLTHAVTRATK	3	6	sp|Q9UPU5|UBP24_HUMAN%tr|B7WPF4|B7WPF4_HUMAN	1074.55	3	8.90003
]FIERIQNRVWTIGLELEYLTSRFRKSK	7	4	sp|Q6P158-2|DHX57_HUMAN%sp|Q6P158-3|DHX57_HUMAN%sp|Q6P158|DHX57_HUMAN%tr|F8WAZ3|F8WAZ3_HUMAN	857.228	4	8.86723
]FIFKDEER	1	0	sp|Q92519|TRIB2_HUMAN%tr|B5MCX4|B5MCX4_HUMAN%tr|F8WA18|F8WA18_HUMAN	563.786	2	9.23955
]FIGPDQHR	7	4	sp|Q96EY7-2|PTCD3_HUMAN%sp|Q96EY7|PTCD3_HUMAN	1012.5	1	9.18067
]FIM^LYQVTEVYEQMKTKK	1	1	sp|Q9NUU6|F105A_HUMAN	780.061	3	9.00135
]FKDIFQEIFDK	5	3	sp|P48735|IDHP_HUMAN%tr|B4DFL2|B4DFL2_HUMAN%tr|B4DSZ6|B4DSZ6_HUMAN%tr|H0YL11|H0YL11_HUMAN	736.876	2	12.5594
]FKEAELKMRKQFGM^PEGEK	9	7	sp|Q66K14-2|TBC9B_HUMAN%sp|Q66K14|TBC9B_HUMAN	781.389	3	8.65226
]FKHWQMGKSGLEM^IQQEKLRQLR	1	0	sp|Q8NDB2-2|BANK1_HUMAN%sp|Q8NDB2-3|BANK1_HUMAN%sp|Q8NDB2-4|BANK1_HUMAN%sp|Q8NDB2|BANK1_HUMAN	977.514	3	8.969
]FKLICSELNGRYISNEFK	4	4	sp|O94985-2|CSTN1_HUMAN%sp|O94985|CSTN1_HUMAN%tr|B4E3Q1|B4E3Q1_HUMAN%tr|Q5SR54|Q5SR54_HUMAN	754.39	3	11.115
]FKMPEMHFKAPKISM^PDVDLNLKGPK	5	5	sp|Q09666|AHNK_HUMAN	1019.86	3	8.64854
]FLEEEQRLRRQERERKFLKEEQQLRCQEREQQLRQDRDR	2	4	sp|Q07283|TRHY_HUMAN	886.623	6	8.62654
]FLLTSHRLDPWKMQEAWKLVGGSDGER	1	1	sp|O96024|B3GT4_HUMAN	800.659	4	9.65131
]FLMLVGGSTLCVR	2	3	sp|P40225-2|TPO_HUMAN%sp|P40225|TPO_HUMAN	499.267	3	8.60477
]FLPLQFVTLSVHDAENM^SLKVK	0	2	sp|Q8N9W8-2|FA71D_HUMAN%sp|Q8N9W8|FA71D_HUMAN	859.121	3	9.06382
]FLRLM^GAGKGK	5	5	tr|E9PQA1|E9PQA1_HUMAN	618.848	2	9.21618
]FLSLLKDGAENDLTWVLKHCER	7	7	sp|Q96NH3-4|BROMI_HUMAN%sp|Q96NH3|BROMI_HUMAN	1344.19	2	9.01905
]FLVEHVLTLIKQFKDKKKKNQKKPENDDDVEIKK	4	5	sp|Q13433-2|S39A6_HUMAN%sp|Q13433|S39A6_HUMAN%tr|K7EQ91|K7EQ91_HUMAN	1389.44	3	8.62594
]FLWEVGEAEAWVREQQHLLASADTGR	6	3	sp|O15020-2|SPTN2_HUMAN%sp|O15020|SPTN2_HUMAN	761.127	4	8.85351
]FM^FMEEGANKTVEPRAGEGFGRPASASR	0	1	tr|K7ELK1|K7ELK1_HUMAN	772.869	4	9.14142
]FM^KQLYK	1	3	sp|A6NJW9|CD8BL_HUMAN%tr|E9PD41|E9PD41_HUMAN	1016.53	1	9.63717
]FM^TNGADIDECK	1	1	sp|P35555|FBN1_HUMAN	730.3	2	10.2184
]FMDEDLSFFSGWVQHRRGSVHLCCTK	1	0	sp|A3QJZ6|PRA22_HUMAN%sp|A6NGN4|PRA25_HUMAN%sp|Q5TYW8|PRAM3_HUMAN%tr|J3KPD8|J3KPD8_HUMAN	1081.5	3	9.02007
]FNKSQQVNAALLSRCR	4	8	sp|Q96S55-2|WRIP1_HUMAN	645.67	3	8.79442
]FPAQDALPRSGLNLK	7	6	sp|Q9BQW3|COE4_HUMAN	557.301	3	8.82062
]FPDQKECPPIHIGLPVPTYPQR	1	4	sp|Q9BY07-2|S4A5_HUMAN%sp|Q9BY07-3|S4A5_HUMAN%sp|Q9BY07-4|S4A5_HUMAN%sp|Q9BY07-5|S4A5_HUMAN%sp|Q9BY07-6|S4A5_HUMAN%sp|Q9BY07-8|S4A5_HUMAN%sp|Q9BY07|S4A5_HUMAN%tr|C9JU12|C9JU12_HUMAN%tr|C9JW32|C9JW32_HUMAN%tr|E7EQT3|E7EQT3_HUMAN%tr|E7ETM3|E7ETM3_HUMAN	878.112	3	8.91255
]FPSIVYEDPYQVSLQYM^EKHHILQIFQQITENLVYEK	2	0	sp|Q96M34|CC030_HUMAN	1158.07	4	9.06165
]FPYKNCKTDFEVLTK	4	5	sp|O14733-2|MP2K7_HUMAN%sp|O14733-3|MP2K7_HUMAN%sp|O14733-4|MP2K7_HUMAN%sp|O14733|MP2K7_HUMAN%tr|F6WCX7|F6WCX7_HUMAN	644.995	3	9.39903
]FQELHKKHSEQKSTTSRFRGKR	7	8	sp|Q9H8W3|F204A_HUMAN%tr|F2Z2Y3|F2Z2Y3_HUMAN%tr|Q5T374|Q5T374_HUMAN	920.159	3	9.01621
]FQQAGYRDETEYRQVKQVSMVDRWPETGYVKKLQRR	1	3	sp|Q5JSS6|MEIG1_HUMAN	753.89	6	8.76542
]FQRM^REEFDKIGMRR	0	1	sp|O43809|CPSF5_HUMAN	686.675	3	8.82591
]FQTSHFHRDQLYQQQYQWDPQLTPARPQGLFEKLRGGR	6	9	sp|Q6ZRV2|FA83H_HUMAN%tr|J3KPS2|J3KPS2_HUMAN	1175.84	4	9.07165
]FQWRFSREEMHNRQM^RK	7	7	sp|Q14699|RFTN1_HUMAN%tr|G3XAJ6|G3XAJ6_HUMAN%tr|U3KPZ2|U3KPZ2_HUMAN	809.059	3	9.8725
]FRCTDSTKVTAHRK	3	7	sp|Q86V15|CASZ1_HUMAN	875.449	2	8.6445
]FRDCLFKVCPMNRYSAQKQYWKAKQTKQDKEK	0	6	sp|Q14573|ITPR3_HUMAN	1385.02	3	8.67092
]FREEEQLLQEGEEQQLRRQERDR	3	3	sp|Q07283|TRHY_HUMAN	1015.51	3	8.6122
]FRHDKRVYLGSMWIM^MRREKRDR	0	2	tr|I3L0J9|I3L0J9_HUMAN	782.157	4	8.58251
]FRHDKRVYLGSMWIMMR	0	1	tr|I3L0J9|I3L0J9_HUMAN	568.039	4	8.96041
]FRKKLNQTAM^TIVSFYEVEYTFDR	7	9	sp|Q5GJ75|TP8L3_HUMAN	1015.85	3	8.89152
]FRLDCPLAM^ERIKEDRPITIKDDKGNLNR	1	2	sp|Q9UK41-2|VPS28_HUMAN%sp|Q9UK41|VPS28_HUMAN%tr|E9PM90|E9PM90_HUMAN%tr|E9PQR7|E9PQR7_HUMAN	1191.62	3	9.02005
]FRLEEQKVRRQEQERKFM^EDEQQLRRQEGQQQLR	2	5	sp|Q07283|TRHY_HUMAN	753.891	6	10.0194
]FRM^AREEPAPAALAAAGQPGGGRGGERALQ	3	2	sp|Q16515-2|ASIC2_HUMAN	1017.84	3	10.0112
]FRRQGADPQREK	1	1	sp|Q15334|L2GL1_HUMAN	510.936	3	9.13713
]FRRRWQSEQAR	6	7	sp|O75182-2|SIN3B_HUMAN%sp|O75182|SIN3B_HUMAN%tr|M0QYC5|M0QYC5_HUMAN	521.603	3	8.6035
]FRSRGGGGGGFHRR	6	5	sp|P23246-2|SFPQ_HUMAN%sp|P23246|SFPQ_HUMAN	516.269	3	8.74091
]FSAFLEK	2	0	sp|P11216|PYGB_HUMAN	884.452	1	8.61847
]FSGAGSGGPK	9	9	sp|Q96HA4-5|CA159_HUMAN%sp|Q96HA4|CA159_HUMAN%tr|Q5T2W9|Q5T2W9_HUMAN	907.435	1	9.5321
]FSVVSDKNHM^HFGAITCAMGIR	9	6	sp|Q9Y5B9|SP16H_HUMAN	846.392	3	9.2826
]FTVYCRYDNYADSLRFYQLILR	2	4	sp|Q86V42-2|F124A_HUMAN%sp|Q86V42-3|F124A_HUMAN%sp|Q86V42|F124A_HUMAN	973.818	3	8.81384
]FVNEAVM^CLQEGILATPAEGDIGAVFGLGFPPCLGGPFR	1	0	sp|P40939|ECHA_HUMAN	1389.35	3	8.89302
]FVSEEHRDLALQRHKHHM^GTRYIEVYK	1	1	sp|Q6NXG1-2|ESRP1_HUMAN%sp|Q6NXG1-3|ESRP1_HUMAN%sp|Q6NXG1-4|ESRP1_HUMAN%sp|Q6NXG1-5|ESRP1_HUMAN%sp|Q6NXG1|ESRP1_HUMAN%tr|E5RI26|E5RI26_HUMAN%tr|H0YBB3|H0YBB3_HUMAN%tr|H0YBR2|H0YBR2_HUMAN	1146.91	3	8.57868
]FVVLETGGEAGITR	8	3	sp|Q7Z2W4-2|ZCCHV_HUMAN%sp|Q7Z2W4-3|ZCCHV_HUMAN%sp|Q7Z2W4|ZCCHV_HUMAN%tr|C9J6P4|C9J6P4_HUMAN	746.401	2	8.78196
]FWKEMSPFSSSSTTHLFSK	3	3	sp|Q8N8D9|CE056_HUMAN	1139.02	2	9.29007
]FYDNIEDM^IGYRPWPLIKYCWLFLTPAVCTATFLFSLIK	3	3	sp|Q9NSD5-2|S6A13_HUMAN%sp|Q9NSD5|S6A13_HUMAN	1216.12	4	8.75599
]FYEFECCVCRGGPEKVRRLQLR	0	2	sp|O43189-2|PHF1_HUMAN%sp|O43189|PHF1_HUMAN%tr|E9PQT8|E9PQT8_HUMAN%tr|E9PQZ5|E9PQZ5_HUMAN	968.143	3	9.73472
]FYGDDPQSSPNLGRIINQKQFQRLR	6	6	sp|P43353-2|AL3B1_HUMAN%sp|P43353|AL3B1_HUMAN%tr|S4R374|S4R374_HUMAN%tr|S4R3R5|S4R3R5_HUMAN	1007.51	3	8.59759
]FYKSEDYGK	8	8	sp|Q9UJU3-2|ZN112_HUMAN%sp|Q9UJU3|ZN112_HUMAN%tr|F5GWS7|F5GWS7_HUMAN	590.275	2	9.66587
]FYPSDISVEWESNGQPENNYK	3	1	sp|P01859|IGHG2_HUMAN	1273.56	2	11.1672
]FYTNPSYFFDLWKEKMLQDTEDKRK	7	9	sp|Q92558|WASF1_HUMAN%tr|Q5SZK5|Q5SZK5_HUMAN	1091.52	3	8.94034
]GADALWM^ATLPIKLPVGLRDSRGAGQDR	5	5	sp|Q9HB75-5|PIDD_HUMAN%sp|Q9HB75-6|PIDD_HUMAN	1008.53	3	9.28527
]GAEM^FRRVHVPVLGLVQNMSVFQCPK	7	5	sp|Q8TB37|NUBPL_HUMAN%tr|B4DWB0|B4DWB0_HUMAN	1020.19	3	8.69888
]GANWRWFHSTQWLRGEAVSAGDALCEIETDK	3	5	tr|E9PRI6|E9PRI6_HUMAN	1211.9	3	8.69024
]GAPANVSSSDLTGRQEVSR	0	1	sp|P49674|KC1E_HUMAN%tr|H0Y5S9|H0Y5S9_HUMAN%tr|H0Y682|H0Y682_HUMAN	987.493	2	9.3376
]GASVTLR	2	1	sp|Q96HA7-2|TONSL_HUMAN%sp|Q96HA7|TONSL_HUMAN	746.422	1	8.72641
]GAWPEGAER	9	8	sp|P78559-2|MAP1A_HUMAN%sp|P78559|MAP1A_HUMAN%tr|E9PGC8|E9PGC8_HUMAN%tr|J3KPX8|J3KPX8_HUMAN	1015.45	1	8.52047
]GDCRISNNFTGKNFVARM^LVENLYRDGLMSDCVR	5	6	tr|Q5W0C9|Q5W0C9_HUMAN	1356.3	3	8.62172
]GDHAWSFLK	9	8	sp|P12235|ADT1_HUMAN%tr|V9GYG0|V9GYG0_HUMAN	552.271	2	11.3094
]GDHAWSFLKDFLAGGVAAAVSK	2	3	sp|P12235|ADT1_HUMAN%tr|V9GYG0|V9GYG0_HUMAN	764.066	3	10.0576
]GDSEM^AVFGAAAPYLR	7	8	sp|P12883|MYH7_HUMAN	857.403	2	9.7528
]GDSEMAVFGAAAPYLR	7	8	sp|P12883|MYH7_HUMAN	1697.79	1	13.7352
]GELESAQAQIKILEEK	8	6	sp|Q66GS9|CP135_HUMAN	610.322	3	8.61371
]GEMFVFKER	0	2	sp|P50281|MMP14_HUMAN	593.294	2	8.60263
]GEPAFTSFPSPPVLGK	8	8	sp|A6NDZ8|MB3L4_HUMAN%sp|A6NE82|MB3L3_HUMAN%sp|A6NJ08|MB3L5_HUMAN	1673.86	1	9.11144
]GERPGWAAGPGAEPRR	3	2	sp|Q9BXM7|PINK1_HUMAN	569.622	3	9.50929
]GESAANR	6	7	sp|Q8IYA7|MKX_HUMAN	747.343	1	8.88901
]GETM^EVIEKPENDPEWWKCK	3	3	sp|O43639|NCK2_HUMAN	855.393	3	8.609
]GETPLHMAAIR	3	3	sp|Q6UB98-2|ANR12_HUMAN%sp|Q6UB98|ANR12_HUMAN%tr|F5GYX2|F5GYX2_HUMAN	619.814	2	8.61205
]GFFGQIYCRLM^KIILLCKISYVDTYPCR	6	8	sp|Q9BYG0|B3GN5_HUMAN	1191.94	3	9.24921
]GFGRGRFQSWKRGRGGGNFSGKWRER	1	0	sp|Q9UJA3-2|MCM8_HUMAN%sp|Q9UJA3-3|MCM8_HUMAN%sp|Q9UJA3-4|MCM8_HUMAN%sp|Q9UJA3|MCM8_HUMAN	1023.86	3	9.02853
]GFQQILAGEYDHLPEQAFYMVGPIEEAVAK	3	5	sp|P06576|ATPB_HUMAN%tr|F8VPV9|F8VPV9_HUMAN	1131.89	3	10.1671
]GFVQVDDGR	9	8	sp|P54136-2|SYRC_HUMAN%sp|P54136|SYRC_HUMAN%tr|F5H3T8|F5H3T8_HUMAN	1035.49	1	8.55472
]GGAGTGPR	8	8	sp|Q9BQW3-1|COE4_HUMAN	715.346	1	10.5522
]GGPVAPR	9	8	sp|C9JLR9|CK095_HUMAN	696.372	1	9.07277
]GGQTHLGLPVFNTVK	1	0	sp|P53597|SUCA_HUMAN	805.942	2	9.65897
]GHQRVVTLAQHISEVITQDYTR	0	2	sp|Q9Y618-2|NCOR2_HUMAN%sp|Q9Y618-3|NCOR2_HUMAN%sp|Q9Y618-4|NCOR2_HUMAN%sp|Q9Y618-5|NCOR2_HUMAN%sp|Q9Y618|NCOR2_HUMAN%tr|C9J0Q5|C9J0Q5_HUMAN%tr|C9J239|C9J239_HUMAN%tr|C9J7T7|C9J7T7_HUMAN%tr|C9JE98|C9JE98_HUMAN%tr|C9JFD3|C9JFD3_HUMAN	649.347	4	10.0286
]GHYTEGAELVDSVLDVVRK	4	7	sp|P07437|TBB5_HUMAN%sp|P68371|TBB4B_HUMAN%sp|Q13509|TBB3_HUMAN%sp|Q13885|TBB2A_HUMAN%sp|Q9BVA1|TBB2B_HUMAN%tr|A8K854|A8K854_HUMAN%tr|E9PBJ4|E9PBJ4_HUMAN%tr|G3V2A3|G3V2A3_HUMAN%tr|Q5JP53|Q5JP53_HUMAN%tr|Q5ST81|Q5ST81_HUMAN	710.701	3	9.21496
]GITDQGTMNRLLTSWHKCKPPLR	7	6	sp|Q8IU99|CAHM1_HUMAN	918.138	3	8.67734
]GKGAGSAK	7	7	tr|H7C5C1|H7C5C1_HUMAN	718.384	1	8.60071
]GKMIGALSINDDPK	2	3	sp|P20929|NEBU_HUMAN%tr|F8WCL5|F8WCL5_HUMAN%tr|F8WCP0|F8WCP0_HUMAN%tr|J3QK84|J3QK84_HUMAN	501.262	3	8.79365
]GKRDSGSFEQYSENIKLLMDWVNAVCAFYNK	2	6	sp|Q8IZT6-2|ASPM_HUMAN%sp|Q8IZT6|ASPM_HUMAN%tr|Q5VYL4|Q5VYL4_HUMAN	1238.25	3	8.61768
]GKSFGIQSFHPQIFYSGERFM^K	0	1	sp|Q9BX69|CARD6_HUMAN	884.093	3	9.28395
]GLCGAIHSSIAK	2	3	sp|P36542-2|ATPG_HUMAN%sp|P36542|ATPG_HUMAN%tr|B4DL14|B4DL14_HUMAN	628.819	2	13.631
]GLEERYHRLSPPLPHEER	2	1	sp|Q9UPV0-2|CE164_HUMAN	753.384	3	9.20364
]GLERNDSWGSFDLRAAIVYHTK	8	6	sp|Q7Z417|NUFP2_HUMAN	860.1	3	9.7143
]GLSGFMSPYLTPGLVPTLPFRPALDYAFSGM^IR	4	3	sp|Q5VZB9|DMRTA_HUMAN	1210.94	3	8.79087
]GLSVHTDM^ASVTKAMAAPESGLEVRDR	8	7	sp|O14641|DVL2_HUMAN%tr|I3L0Z8|I3L0Z8_HUMAN%tr|I3L2N2|I3L2N2_HUMAN	963.133	3	8.60892
]GMEARAMEARGLDAR	1	0	sp|P33240-2|CSTF2_HUMAN%sp|P33240|CSTF2_HUMAN%tr|E7EWR4|E7EWR4_HUMAN%tr|E9PID8|E9PID8_HUMAN	559.604	3	8.68805
]GMRIKLQSTNHPNNLLKELNKCRLSETMCDVTIVVGSR	3	7	sp|O15060|ZBT39_HUMAN	1485.77	3	8.73449
]GNIAQM^YHAPGK	0	1	sp|Q15269|PWP2_HUMAN	1345.64	1	9.53728
]GPKFKMPEMNIKAPKISM^PDFDLHLKGPK	6	4	sp|Q09666|AHNK_HUMAN	1118.59	3	8.96926
]GPTPRAPPTPGQPAAPPGSQGAPRAPTEK	1	1	sp|Q8N944|AMER3_HUMAN	944.495	3	8.90736
]GQQRTRLLNKFTENDSEKVDR	2	4	sp|Q8WYA6-2|CTBL1_HUMAN%sp|Q8WYA6-3|CTBL1_HUMAN%sp|Q8WYA6|CTBL1_HUMAN%tr|B4DE16|B4DE16_HUMAN	1289.15	2	8.78711
]GQRSGGGNK	2	3	sp|Q9NR30-2|DDX21_HUMAN%sp|Q9NR30|DDX21_HUMAN	903.438	1	9.44236
]GRGRGGGGGGG	2	2	sp|P22087|FBRL_HUMAN%tr|M0R1H0|M0R1H0_HUMAN%tr|M0R2B0|M0R2B0_HUMAN	887.425	1	8.96932
]GSELETAMETLINVF	0	1	sp|P23297|S10A1_HUMAN%tr|Q5T7Y4|Q5T7Y4_HUMAN%tr|Q5T7Y5|Q5T7Y5_HUMAN%tr|Q5T7Y6|Q5T7Y6_HUMAN	848.914	2	9.1972
]GSELETAMETLINVFHAH	1	0	sp|P23297|S10A1_HUMAN%tr|Q5T7Y4|Q5T7Y4_HUMAN%tr|Q5T7Y5|Q5T7Y5_HUMAN%tr|Q5T7Y6|Q5T7Y6_HUMAN	1021.49	2	15.124
]GSELETAMETLINVFHAHSGK	2	1	sp|P23297|S10A1_HUMAN%tr|Q5T7Y4|Q5T7Y4_HUMAN%tr|Q5T7Y5|Q5T7Y5_HUMAN%tr|Q5T7Y6|Q5T7Y6_HUMAN	1157.56	2	15.5326
]GSLRVEER	1	2	sp|Q32MZ4-2|LRRF1_HUMAN%sp|Q32MZ4|LRRF1_HUMAN	988.512	1	8.61877
]GSNHRGGGGGGAGGGGSAPQGCK	5	8	sp|Q9H4S2|GSX1_HUMAN	991.943	2	8.5942
]GSPGFYGK	5	3	sp|Q96P44-3|COLA1_HUMAN%sp|Q96P44|COLA1_HUMAN%tr|F5GZK2|F5GZK2_HUMAN%tr|H0Y4C9|H0Y4C9_HUMAN%tr|H0YDH6|H0YDH6_HUMAN	855.404	1	9.3046
]GSSFQTVSALHR	0	1	sp|P12883|MYH7_HUMAN%sp|P13533|MYH6_HUMAN	666.835	2	13.2294
]GTAKKLGEKLAVAKDRMMLQECR	8	2	sp|Q9ULE4|F184B_HUMAN	892.805	3	8.98482
]GTDDTWAQKLYNTHLNKCALFEK	2	6	sp|Q9Y4I1-2|MYO5A_HUMAN%sp|Q9Y4I1-3|MYO5A_HUMAN%sp|Q9Y4I1|MYO5A_HUMAN%tr|F8W6H6|F8W6H6_HUMAN%tr|F8WE88|F8WE88_HUMAN%tr|G3V394|G3V394_HUMAN	932.781	3	9.16955
]GTFFAFMEKK	1	1	tr|H3BSX1|H3BSX1_HUMAN	1248.61	1	9.23284
]GTGMKYR	1	3	sp|O43448|KCAB3_HUMAN%tr|I3L4I8|I3L4I8_HUMAN	855.411	1	9.88542
]GTPYASRFKDM^PNFIALEK	3	1	sp|Q6P2I7|EBLN2_HUMAN	1122.56	2	8.79064
]GTWEKLPSKYEKHLQDLQDIFDPSRNM^AKYR	1	3	sp|Q8TEU7-2|RPGF6_HUMAN%sp|Q8TEU7-3|RPGF6_HUMAN%sp|Q8TEU7-4|RPGF6_HUMAN%sp|Q8TEU7-5|RPGF6_HUMAN%sp|Q8TEU7|RPGF6_HUMAN%tr|B7Z7Y1|B7Z7Y1_HUMAN%tr|D6RE77|D6RE77_HUMAN%tr|E9PCH4|E9PCH4_HUMAN	1284.98	3	9.78373
]GVAMGIAGSDVSKQAADM^ILLDDNFASIVTGVEEGR	3	6	sp|P05023-3|AT1A1_HUMAN%sp|P05023-4|AT1A1_HUMAN%sp|P05023|AT1A1_HUMAN%sp|P13637-2|AT1A3_HUMAN%sp|P13637-3|AT1A3_HUMAN%sp|P13637|AT1A3_HUMAN%tr|M0R116|M0R116_HUMAN	1232.61	3	14.1132
]GVMLAVDAVIAELKK	0	1	sp|P10809|CH60_HUMAN%tr|E7ESH4|E7ESH4_HUMAN%tr|E7EXB4|E7EXB4_HUMAN	800.459	2	8.89742
]GVVSVQER	2	3	sp|Q9BY89|K1671_HUMAN	916.489	1	8.69356
]GVVVATGDR	7	7	sp|P13637-2|AT1A3_HUMAN%sp|P13637-3|AT1A3_HUMAN%sp|P13637|AT1A3_HUMAN%tr|M0R116|M0R116_HUMAN	916.479	1	8.83336
]GWRRYDFQNPSRMDRNVEMFMTIEKSLVQNNCLSR	5	2	sp|Q8TAQ2-2|SMRC2_HUMAN%sp|Q8TAQ2-3|SMRC2_HUMAN%sp|Q8TAQ2|SMRC2_HUMAN%tr|F8VXC8|F8VXC8_HUMAN	1474.37	3	8.60018
]GYDRGYDDRDYYSRSYRRR	7	4	tr|H7BXF3|H7BXF3_HUMAN	854.732	3	9.20948
]GYEWWLMK	6	6	sp|P54803-3|GALC_HUMAN%sp|P54803-4|GALC_HUMAN%sp|P54803-5|GALC_HUMAN%sp|P54803|GALC_HUMAN%tr|E7EPA4|E7EPA4_HUMAN%tr|G3V5E8|G3V5E8_HUMAN	1155.53	1	9.44769
]GYGVATPK	5	6	sp|P42263-2|GRIA3_HUMAN%sp|P42263|GRIA3_HUMAN%sp|P48058|GRIA4_HUMAN%tr|F5H470|F5H470_HUMAN%tr|G3V164|G3V164_HUMAN%tr|H0YDL4|H0YDL4_HUMAN	835.431	1	9.38551
]GYLMRRQTHFSTR	0	1	sp|Q96JM4-2|LRIQ1_HUMAN%sp|Q96JM4|LRIQ1_HUMAN	565.954	3	10.3991
]GYRGQKGAKGNM^GEPGEPGQKGR	0	1	sp|P12110-2|CO6A2_HUMAN%sp|P12110-3|CO6A2_HUMAN%sp|P12110|CO6A2_HUMAN	806.725	3	9.93106
]HALWASHPVGGPTPRCRR	7	3	tr|K7EL04|K7EL04_HUMAN	700.03	3	8.77382
]HDGLLCDVLLVVQEQEYR	6	6	sp|A1YPR0|ZBT7C_HUMAN%tr|B2RGG0|B2RGG0_HUMAN	743.706	3	8.57685
]HDIERRRKERLQNEDEHIFHIASAAER	2	5	sp|A2AJT9-2|CX023_HUMAN%sp|A2AJT9-3|CX023_HUMAN%sp|A2AJT9|CX023_HUMAN%tr|F2Z385|F2Z385_HUMAN%tr|H7BXX2|H7BXX2_HUMAN	1133.57	3	8.72421
]HEEFKKYEMM^KEHERREYLKTLNEEK	1	1	sp|P80303-2|NUCB2_HUMAN%sp|P80303|NUCB2_HUMAN%tr|E9PKG6|E9PKG6_HUMAN%tr|J3KQU0|J3KQU0_HUMAN	879.184	4	8.97553
]HEEVCAIKIQRAYRRHLLQRSM^KQASYMYR	1	5	sp|P35499|SCN4A_HUMAN%tr|J3QQZ1|J3QQZ1_HUMAN	971.001	4	8.89846
]HELLPIYK	2	2	tr|H0YAP0|H0YAP0_HUMAN	1055.58	1	9.10486
]HEQKHEQERREQRLKREQEERR	7	6	sp|Q07283|TRHY_HUMAN	1019.87	3	9.08664
]HERQLHGAGRSR	4	2	sp|P0CG23|ZN853_HUMAN	723.876	2	9.59858
]HFHTM^AAMKNHLRRHSRRRSRRHR	7	8	sp|O15015-2|ZN646_HUMAN%sp|O15015|ZN646_HUMAN	639.537	5	10.0755
]HFLYGLSDEM^K	5	6	sp|Q5JRX3-2|PREP_HUMAN%sp|Q5JRX3-3|PREP_HUMAN%sp|Q5JRX3|PREP_HUMAN	699.828	2	9.06173
]HFQQIM^FIYNDTIAAKQEKCKTFILR	0	1	sp|Q8N4C7|STX19_HUMAN	1101.56	3	8.58635
]HGPGRPK	8	7	sp|P55197-1|AF10_HUMAN%sp|P55197|AF10_HUMAN%sp|P55198|AF17_HUMAN%tr|E9PBP4|E9PBP4_HUMAN%tr|H0Y5P4|H0Y5P4_HUMAN%tr|Q5JT35|Q5JT35_HUMAN	791.424	1	8.67085
]HHHDSKRRRSDEFRPQNYHQQDFR	1	3	sp|O14647|CHD2_HUMAN	1073.85	3	9.12269
]HHREQRSGAGPGPPPEPPPPSQR	7	9	sp|Q9P2Y4|ZN219_HUMAN	837.754	3	8.59457
]HKSRKRRLFCTMEPEPVQPGM^LIDVCK	5	0	sp|Q9UPQ4-2|TRI35_HUMAN%sp|Q9UPQ4|TRI35_HUMAN%tr|H0YBF3|H0YBF3_HUMAN	1124.57	3	8.60742
]HKTM^LEAR	0	4	sp|Q9H6B1|Z385D_HUMAN	522.767	2	9.65467
]HKVIHTGEK	2	2	sp|A6NK75|ZNF98_HUMAN%sp|A6NN14|ZN729_HUMAN%sp|A8MTY0|ZN724_HUMAN%sp|O43345-2|ZN208_HUMAN%sp|O43345|ZN208_HUMAN%sp|O75373|ZN737_HUMAN%sp|P0DKX0|ZN728_HUMAN%sp|P17019|ZN708_HUMAN%sp|Q03924|ZN117_HUMAN%sp|Q86V71|ZN429_HUMAN%sp|Q8N7Q3|ZN676_HUMAN%sp|Q8NB50-3|ZFP62_HUMAN%sp|Q8NB50|ZFP62_HUMAN%sp|Q8NEM1|ZN680_HUMAN%sp|Q96N22-2|ZN681_HUMAN%sp|Q96N22|ZN681_HUMAN%sp|Q96N38-2|ZN714_HUMAN%sp|Q96N38-3|ZN714…	546.297	2	9.07962
]HLCSRYVVERQGTMALPALLTRLLPLR	1	0	sp|Q3V5L5-2|MGT5B_HUMAN%tr|H3BQ65|H3BQ65_HUMAN	802.452	4	9.16929
]HLEDVLDPLKM^SSPHAESQPSVR	2	1	sp|Q2TAC2-2|CCD57_HUMAN%sp|Q2TAC2|CCD57_HUMAN	1316.13	2	8.71272
]HLEEKQRVEERKRENLRTPWK	5	3	sp|Q9BXB5-2|OSB10_HUMAN%sp|Q9BXB5|OSB10_HUMAN%tr|H7C487|H7C487_HUMAN	935.497	3	8.91391
]HLERNWSGRGEGEQKNSAKEYRGTLR	6	8	sp|Q86US8|EST1A_HUMAN	776.139	4	8.75824
]HLMEMAEEERLEYQRRKQEAEEKARLEAEER	3	0	sp|Q0VF49|K2012_HUMAN	990.727	4	9.17554
]HLPPYPLPKAPSER	4	6	sp|Q9NRR4-2|RNC_HUMAN%sp|Q9NRR4-3|RNC_HUMAN%sp|Q9NRR4-4|RNC_HUMAN%sp|Q9NRR4|RNC_HUMAN%tr|H0YB67|H0YB67_HUMAN%tr|H7C5U6|H7C5U6_HUMAN	822.946	2	8.60181
]HLRDICEQADFQIYSEYCNNHPNACVELSRLTKLSK	1	0	tr|E9PEM0|E9PEM0_HUMAN	1113.77	4	8.76601
]HM^EKLEVDPSKHSFPDVTNIVQEKKHTPRR	5	2	sp|Q86X45|TILB_HUMAN%tr|H0YAS5|H0YAS5_HUMAN	1214.62	3	8.92933
]HM^RPEPPGQAGPAAVNANPSQFLATR	8	7	tr|I3L202|I3L202_HUMAN	925.128	3	8.98687
]HMAKASEIR	2	2	sp|Q96JY0-2|MAEL_HUMAN%sp|Q96JY0|MAEL_HUMAN	1085.56	1	8.61787
]HMILHFAK	2	2	sp|Q16875-2|F263_HUMAN%sp|Q16875-3|F263_HUMAN%sp|Q16875|F263_HUMAN%tr|B7Z955|B7Z955_HUMAN%tr|F2Z2I2|F2Z2I2_HUMAN%tr|F5H5L1|F5H5L1_HUMAN%tr|Q5VX20|Q5VX20_HUMAN%tr|Q5W015|Q5W015_HUMAN	1039.56	1	9.19418
]HMRYRIK	1	5	sp|Q7Z4H7-2|HAUS6_HUMAN%sp|Q7Z4H7|HAUS6_HUMAN%tr|Q5VY60|Q5VY60_HUMAN	1046.56	1	8.57255
]HNAEVAAFHLDR	8	9	sp|O75063|XYLK_HUMAN	711.847	2	9.16211
]HNAVIEHLKQKKSM^TPAEREENQR	2	2	sp|Q12830-2|BPTF_HUMAN%sp|Q12830-4|BPTF_HUMAN%sp|Q12830|BPTF_HUMAN%tr|E7ETD6|E7ETD6_HUMAN%tr|E9PE19|E9PE19_HUMAN%tr|J3KSK9|J3KSK9_HUMAN	978.167	3	8.78773
]HNTVTYGRFK	1	3	sp|Q16825|PTN21_HUMAN	1265.64	1	10.512
]HPGGGPSR	8	7	sp|Q86VX9-4|MON1A_HUMAN	807.383	1	8.57765
]HPKRTATLSMRNTSVMKK	2	1	sp|Q12983|BNIP3_HUMAN%tr|B4DHJ7|B4DHJ7_HUMAN	710.383	3	9.09544
]HPM^HRSREDGQYFLKVLIPSYAAGSIIGK	2	0	tr|F8VWX1|F8VWX1_HUMAN	833.193	4	8.90209
]HQFVLSRPQDLKVCM^FSNMTNYEVKASEQAKVVR	1	1	sp|Q9P0V3|SH3B4_HUMAN	1025.51	4	9.01447
]HQQLLDLAQKHLGGIPWTYAEDAVPTLTPCR	3	5	sp|P31930|QCR1_HUMAN	1191.28	3	9.17546
]HQRIHTEEKPYKCQQCDKRFR	8	7	sp|Q96N20|ZN75A_HUMAN	963.133	3	8.73944
]HQRLHTGERPYECTVCKKRFTRR	4	2	sp|Q6P9G9|ZN449_HUMAN	1020.19	3	8.59252
]HQRYINM^AGEPKPYR	2	2	sp|Q86SE5-2|RALYL_HUMAN%tr|E5RJ39|E5RJ39_HUMAN	640.312	3	8.86779
]HRLKPWYFSPYPQELTTLPVLYLCEFCLKYGR	2	3	sp|Q92993-2|KAT5_HUMAN%sp|Q92993-3|KAT5_HUMAN%sp|Q92993-4|KAT5_HUMAN%sp|Q92993|KAT5_HUMAN%tr|E9PJI1|E9PJI1_HUMAN%tr|E9PRL6|E9PRL6_HUMAN	1373.36	3	8.89617
]HRQPLQQKPYNNHSEMSDLLKGKNQSMR	1	0	sp|Q8IU60|DCP2_HUMAN%tr|B7Z3U5|B7Z3U5_HUMAN%tr|H0Y9T5|H0Y9T5_HUMAN	852.671	4	8.72202
]HRRTSETSISPPGSSIGSPNR	7	6	sp|O94929-2|ABLM3_HUMAN%sp|O94929-3|ABLM3_HUMAN%sp|O94929|ABLM3_HUMAN	1133.56	2	8.83505
]HRSRSWDRRHGSESRSRDHRR	4	3	sp|Q86U06-2|RBM23_HUMAN%sp|Q86U06-3|RBM23_HUMAN%sp|Q86U06-4|RBM23_HUMAN%sp|Q86U06|RBM23_HUMAN%tr|G3V5Y2|G3V5Y2_HUMAN	920.469	3	8.83931
]HSPRKSSSISEEK	1	1	sp|Q9UKV3-5|ACINU_HUMAN%sp|Q9UKV3|ACINU_HUMAN%tr|S4R3H4|S4R3H4_HUMAN	757.876	2	9.46206
]HTDTQITEAHKIPIQK	8	9	sp|Q7Z353-2|HDX_HUMAN%sp|Q7Z353|HDX_HUMAN%tr|E2QRN0|E2QRN0_HUMAN	952.008	2	8.66587
]HTGERPYGCSDCGKAFAHLSILVKHR	4	2	sp|Q8N8J6-2|ZN615_HUMAN%sp|Q8N8J6-3|ZN615_HUMAN%sp|Q8N8J6|ZN615_HUMAN%tr|H9KV89|H9KV89_HUMAN	1013.83	3	9.16924
]HTICSLDWRM^GWGGGAAEARAGGGGGGSLER	6	5	sp|Q9NUG4-2|CCM2L_HUMAN%sp|Q9NUG4|CCM2L_HUMAN	797.874	4	8.91792
]HTRHFQGTLELEVGDWKDNR	6	3	sp|Q0P6H9|TMM62_HUMAN%tr|H3BVF7|H3BVF7_HUMAN	827.733	3	9.07148
]HVDSAKPFGENISEHHLR	7	8	sp|Q8N4H0-3|SPA6L_HUMAN%sp|Q8N4H0|SPA6L_HUMAN%tr|E7ENB5|E7ENB5_HUMAN%tr|F8W9P2|F8W9P2_HUMAN	706.017	3	8.75822
]HVIPMNPNTNDLFNAVGDGIVLCKMI	3	6	sp|P13796|PLSL_HUMAN%tr|Q5TBN3|Q5TBN3_HUMAN	1463.22	2	9.06263
]HVNKDLGNM^EENKK	0	2	sp|Q13740-2|CD166_HUMAN%sp|Q13740-4|CD166_HUMAN%sp|Q13740|CD166_HUMAN%tr|F5GXJ9|F5GXJ9_HUMAN%tr|H7C543|H7C543_HUMAN	857.91	2	8.98608
]HVRETHK	1	1	sp|Q92664-2|TF3A_HUMAN%sp|Q92664|TF3A_HUMAN%tr|B7ZBK4|B7ZBK4_HUMAN	949.491	1	9.26493
]HWERITTLTGHSLDVGNESFKLR	3	8	sp|Q8TE73|DYH5_HUMAN	913.804	3	9.29153
]HWQREREALREDCAAQAQR	6	7	sp|Q9BRK4|LZTS2_HUMAN	818.387	3	8.7872
]HYGPGWVSM^ANAGK	1	0	sp|P23284|PPIB_HUMAN	767.351	2	12.2255
]HYKCDECGKVFSQNSRLTSHKRIHTG	9	6	sp|Q9H7R5-2|ZN665_HUMAN%sp|Q9H7R5|ZN665_HUMAN	1063.5	3	8.76486
]HYLFDVQR	1	0	sp|P24539|AT5F1_HUMAN%tr|Q5QNZ2|Q5QNZ2_HUMAN	560.784	2	10.0903
]HYLTAFYIVECIAM^SNSMINTLCFVTVKNDTVKYFK	1	4	sp|Q8TCW9|PKR1_HUMAN	1460.7	3	8.81196
]HYPIEEAAEEDREKLLKQM^RILWK	1	0	sp|A6NCK2|TR43B_HUMAN	771.91	4	8.80753
]ICKEKIKEEM^NEDHSTPKKEK	7	4	sp|Q9H2K8|TAOK3_HUMAN%tr|G3V1Q8|G3V1Q8_HUMAN	887.447	3	9.13776
]ICKVYLARWGIQGRWMKQDPR	7	7	sp|Q3SXP7|K1644_HUMAN	1352.71	2	8.76821
]ICQYLLHLCSYQHKFQLQM^RARQSNQDAQDIDVLHKR	6	6	sp|Q12923-2|PTN13_HUMAN	784.226	6	9.33682
]IDCDQMGLGKTIQAIGITYFYK	5	6	tr|F5GYN7|F5GYN7_HUMAN	1289.65	2	9.03437
]IDCLMEENISISQIIENPR	9	9	sp|Q99551|MTERF_HUMAN%tr|B4DPR9|B4DPR9_HUMAN	773.044	3	8.7387
]IDKKAMYK	0	2	sp|O00444-3|PLK4_HUMAN%sp|O00444|PLK4_HUMAN%tr|J3KR82|J3KR82_HUMAN%tr|J3KR84|J3KR84_HUMAN	1039.56	1	8.81155
]IEAIPKPAM^YNQLCYKKEGGPDHNYTKEKIK	5	7	sp|O75096|LRP4_HUMAN	931.465	4	9.93698
]IELFCTEYQNNKNSLEILLGR	4	3	tr|H0Y6Z9|H0Y6Z9_HUMAN%tr|R4GMW6|R4GMW6_HUMAN%tr|R4GMX3|R4GMX3_HUMAN	866.434	3	8.57998
]IEQNNSWTAENFWLDPAVK	2	1	sp|Q8IYI0-2|CT196_HUMAN%sp|Q8IYI0|CT196_HUMAN%tr|Q5TGB0|Q5TGB0_HUMAN	1153.05	2	9.79547
]IFFYVRRRVQRMAEHVSCHPRYR	1	1	sp|Q9HBW0|LPAR2_HUMAN	1036.2	3	9.43175
]IFKDFMHVLEHECQHHHSKNK	2	1	sp|O75400-2|PR40A_HUMAN%sp|O75400-3|PR40A_HUMAN%sp|O75400|PR40A_HUMAN	915.444	3	8.83649
]IFLSHEELEPDSIER	0	1	sp|P33527-2|MRP1_HUMAN%sp|P33527-3|MRP1_HUMAN%sp|P33527-4|MRP1_HUMAN%sp|P33527-5|MRP1_HUMAN%sp|P33527-6|MRP1_HUMAN%sp|P33527-7|MRP1_HUMAN%sp|P33527-8|MRP1_HUMAN%sp|P33527-9|MRP1_HUMAN%sp|P33527|MRP1_HUMAN%tr|I3L4X2|I3L4X2_HUMAN	619.636	3	9.18764
]IFPNKPASHPM^R	5	4	sp|Q8NEV8-2|EXPH5_HUMAN%sp|Q8NEV8|EXPH5_HUMAN%tr|E7ENT4|E7ENT4_HUMAN%tr|E9PC93|E9PC93_HUMAN%tr|E9PPH6|E9PPH6_HUMAN%tr|F5GXG5|F5GXG5_HUMAN	727.37	2	9.61535
]IFRSNGVQLLQR	8	9	sp|Q9H3U1-2|UN45A_HUMAN%sp|Q9H3U1|UN45A_HUMAN	737.425	2	8.5424
]IGEAHQDFPR	2	2	sp|Q96LL4|CH048_HUMAN	606.795	2	9.45329
]IGM^AAVAR	8	8	sp|Q8NGK3|O52K2_HUMAN%sp|Q8NGK4|O52K1_HUMAN	847.451	1	8.6892
]IHPVDRLPPELGSGCPLRMVVQESQLTPLRKKWLR	4	6	sp|Q5SZK8-2|FREM2_HUMAN%sp|Q5SZK8|FREM2_HUMAN	1383.76	3	8.62831
]IHVLEDMNEFTVHILETVNAHMM^LDKAR	1	1	sp|Q13156|RFA4_HUMAN	842.17	4	9.45715
]IIEGNM^EAARAVDLIPWMEYEFR	3	7	sp|Q12860-2|CNTN1_HUMAN%sp|Q12860|CNTN1_HUMAN	938.126	3	8.63467
]IIGEDSPSR	2	5	sp|Q9Y618-3|NCOR2_HUMAN%sp|Q9Y618-4|NCOR2_HUMAN%sp|Q9Y618-5|NCOR2_HUMAN%sp|Q9Y618|NCOR2_HUMAN%tr|C9J0Q5|C9J0Q5_HUMAN%tr|C9J239|C9J239_HUMAN%tr|C9J7T7|C9J7T7_HUMAN%tr|C9JE98|C9JE98_HUMAN%tr|C9JFD3|C9JFD3_HUMAN%tr|C9JQE8|C9JQE8_HUMAN	508.754	2	9.74177
]IIHTGEKPYKCEECGKAFNQSSHLTQHK	0	3	sp|Q9Y2Q1-2|ZN257_HUMAN%sp|Q9Y2Q1-3|ZN257_HUMAN%sp|Q9Y2Q1-4|ZN257_HUMAN%sp|Q9Y2Q1|ZN257_HUMAN	1124.2	3	8.74976
]IIM^EDERIFPKSKVTDIMDVVTMQDYVQYR	3	6	sp|Q96LI9|CX058_HUMAN	1241.29	3	8.74335
]IISQSGVDCLEFMIKNSVTDGLQFIR	2	1	sp|Q0VDD8-4|DYH14_HUMAN%sp|Q0VDD8|DYH14_HUMAN	754.127	4	8.88475
]IIYVYM^KRKYEAMTKLGFKATLPPFMRNK	1	1	sp|O60225-2|SSX5_HUMAN%sp|O60225|SSX5_HUMAN	1199.65	3	9.03114
]IKDM^EKQKKEGIVCKEDKKQSLENFLSR	4	3	sp|Q76M96-2|CCD80_HUMAN%sp|Q76M96|CCD80_HUMAN%tr|H7C5K4|H7C5K4_HUMAN	1156.6	3	8.83394
]IKECCEKKIPERGQCIINSNKDDRPKDLSLR	3	7	sp|P43652|AFAM_HUMAN	961.5	4	8.66847
]IKEMMKHAWDNYRTYGWGHNELRPIARK	8	6	sp|O60476|MA1A2_HUMAN	886.701	4	8.60899
]IKKLEKETTMYRSRWESSNKALLEMAEEK	1	6	sp|P40222|TXLNA_HUMAN	893.713	4	9.37291
]ILFIELCTDIFPSVSLAYEK	4	4	sp|P20648|ATP4A_HUMAN	1201.11	2	8.91152
]ILLQKLTSPDVGGNDQSQYKR	3	6	sp|P41587|VIPR2_HUMAN%tr|C9JCP7|C9JCP7_HUMAN%tr|Q6ZN22|Q6ZN22_HUMAN	801.752	3	8.56319
]ILNASAIPEGQFIDSK	2	1	sp|Q9UKX3|MYH13_HUMAN	873.459	2	10.2125
]ILNHVTWKMITEFGHPAAINDPK	6	8	sp|Q9P2S5|WRP73_HUMAN%tr|Q5T0D5|Q5T0D5_HUMAN	892.47	3	9.04196
]ILRERFCR	8	8	sp|O43929|ORC4_HUMAN%tr|C9J2X8|C9J2X8_HUMAN%tr|C9JGH7|C9JGH7_HUMAN%tr|Q53SE3|Q53SE3_HUMAN	596.821	2	8.98368
]ILYSQCGDVMRALGQNPTNAEVLK	1	0	sp|P14649|MYL6B_HUMAN%sp|P60660-2|MYL6_HUMAN%sp|P60660|MYL6_HUMAN%tr|B7Z6Z4|B7Z6Z4_HUMAN%tr|F8VPF3|F8VPF3_HUMAN%tr|F8W1I5|F8W1I5_HUMAN%tr|F8W1R7|F8W1R7_HUMAN%tr|G3V1V0|G3V1V0_HUMAN%tr|G8JLA2|G8JLA2_HUMAN%tr|J3KND3|J3KND3_HUMAN	907.448	3	8.79818
]IM^HFHQKHIGRSPAESDILLLDIARK	1	0	sp|Q6ZUT3-2|FRMD7_HUMAN%sp|Q6ZUT3|FRMD7_HUMAN	771.915	4	9.14526
]IM^LQNLQERLER	2	4	sp|Q8IWC1-2|MA7D3_HUMAN%sp|Q8IWC1-3|MA7D3_HUMAN%sp|Q8IWC1-4|MA7D3_HUMAN%sp|Q8IWC1|MA7D3_HUMAN	534.615	3	9.53264
]IM^TGSFEFPEEEWSQISEMAKDVVRKLLKVK	4	6	sp|Q8IW41-2|MAPK5_HUMAN%sp|Q8IW41|MAPK5_HUMAN%tr|R4GN33|R4GN33_HUMAN	1238.63	3	8.68704
]IMLFTNEDNPHGNDSAK	1	1	sp|P12956|XRCC6_HUMAN%tr|B1AHC8|B1AHC8_HUMAN%tr|B1AHC9|B1AHC9_HUMAN%tr|F5H1I8|F5H1I8_HUMAN	973.431	2	9.17734
]IMMFIGGPATQGPGMVVGDELK	4	1	sp|Q15436|SC23A_HUMAN%tr|B3KXI2|B3KXI2_HUMAN%tr|F5H365|F5H365_HUMAN%tr|F5H6C4|F5H6C4_HUMAN	1146.07	2	8.93828
]IMRYYERQQSDLDKYIILMTLQDRNEKLFYR	6	3	sp|Q16798|MAON_HUMAN%tr|B7Z6V0|B7Z6V0_HUMAN%tr|E9PMB9|E9PMB9_HUMAN%tr|E9PNN2|E9PNN2_HUMAN%tr|Q6TCH8|Q6TCH8_HUMAN	1022.02	4	8.82962
]IMTMVDPNAAGVVTFQAFIDFM^TR	2	3	sp|Q08043|ACTN3_HUMAN	912.111	3	12.2119
]INDNEIHQFNKNNSNQAAAVTFTK	0	1	sp|P51587|BRCA2_HUMAN	691.081	4	8.66849
]INYEESMMVRLSVSKREKGRR	1	0	sp|Q8NEJ9-2|NGDN_HUMAN%sp|Q8NEJ9|NGDN_HUMAN%tr|H0YJ17|H0YJ17_HUMAN	871.124	3	8.5847
]IPETSSLGTVFPLKK	0	3	sp|Q9Y5E8|PCDBF_HUMAN	830.472	2	9.07706
]IPFLECRKENLMNGVKQLDEMNSPR	6	1	sp|P49888|ST1E1_HUMAN	766.134	4	8.7285
]IPLSPEVTHTKPAPKTSQRTR	0	2	tr|H7C4T1|H7C4T1_HUMAN	796.442	3	8.59616
]IPM^RESPPTR	1	0	tr|E5RHT7|E5RHT7_HUMAN%tr|H0YKX6|H0YKX6_HUMAN%tr|H0YLZ5|H0YLZ5_HUMAN%tr|H0YMY9|H0YMY9_HUMAN	621.811	2	8.80111
]IPVESAPM^FSAKVAVTVQEAR	4	4	sp|Q6BAA4-2|FCRLB_HUMAN%sp|Q6BAA4-3|FCRLB_HUMAN	1145.1	2	9.50314
]IQCAEPSPALLVPSAKRRSRK	2	5	sp|O15417|TNC18_HUMAN%tr|H7BXS9|H7BXS9_HUMAN%tr|H9KVB4|H9KVB4_HUMAN	803.124	3	8.65942
]IQPKIVHCWR	2	1	sp|Q5THR3-2|EFCB6_HUMAN%sp|Q5THR3-3|EFCB6_HUMAN%sp|Q5THR3-4|EFCB6_HUMAN%sp|Q5THR3|EFCB6_HUMAN	460.581	3	9.35968
]IREQEEM^MQEQEEKMGEQEEKMQEQEKMRR	3	3	tr|H0YK22|H0YK22_HUMAN%tr|H0YM25|H0YM25_HUMAN%tr|I3L087|I3L087_HUMAN	789.551	5	8.90396
]IREQEEMM^QEQEEKMWEQEEKMCEQEEK	3	0	sp|A8MZA4|GG6L6_HUMAN%sp|Q8N7Z2|GG6L1_HUMAN%tr|H0YK22|H0YK22_HUMAN%tr|H0YM25|H0YM25_HUMAN%tr|I3L087|I3L087_HUMAN	1264.18	3	8.60447
]IRESFFRVVPQFVVFYLIYTWGTEEFER	5	6	sp|O14949|QCR8_HUMAN	1200.94	3	8.71066
]IRKCM^GRLHLRCPVFMSFLPLPNR	5	7	sp|A6NK59-2|ASB14_HUMAN%sp|A6NK59-3|ASB14_HUMAN%sp|A6NK59|ASB14_HUMAN	765.149	4	8.69603
]IRLFREFLQVLETECQHLHTKGR	6	7	sp|Q6NWY9-3|PR40B_HUMAN%tr|F8VU11|F8VU11_HUMAN%tr|H0YII7|H0YII7_HUMAN	985.181	3	8.84381
]ISDKFVMEALQQVVSLRTAGVQERRK	1	3	sp|A2RTY3-2|CQ066_HUMAN	1011.23	3	9.62193
]ISM^PDLDLNLK	2	2	sp|Q09666|AHNK_HUMAN	659.334	2	8.58971
]IVAFADAAVEPIDFPIAPVYAASMVLK	2	3	sp|P24752|THIL_HUMAN	954.511	3	12.5887
]IVSALWEKWLSLLEAAKEWEM^WCEELK	4	0	sp|Q8WXH0-2|SYNE2_HUMAN%sp|Q8WXH0|SYNE2_HUMAN%tr|G3V5X4|G3V5X4_HUMAN	1146.24	3	8.80821
]IVTSLDWR	5	3	sp|Q13201-2|MMRN1_HUMAN%sp|Q13201|MMRN1_HUMAN%tr|E7EPG1|E7EPG1_HUMAN	1032.54	1	9.56642
]IVTTPTEVARNTHNLYSYPTKHEEINNIK	6	6	sp|Q8NEV4|MYO3A_HUMAN	1142.58	3	9.32534
]IVYSMYSRKAAEEVKRELIK	1	6	sp|Q2PZI1|D19L1_HUMAN	819.455	3	8.83658
]IWAFNKKVIDPVAPR	9	7	sp|P07814|SYEP_HUMAN	599.676	3	9.03289
]IWEAEKDLFISDFWSSALETINR	1	1	sp|Q9UH36|SRR1L_HUMAN	938.456	3	9.27781
]IYGEFCCHHKEAVNLFKELQQNKKFQNFIKLRNSNLLAR	5	3	sp|Q8N1W1-3|ARG28_HUMAN%sp|Q8N1W1-4|ARG28_HUMAN%sp|Q8N1W1-5|ARG28_HUMAN%sp|Q8N1W1-6|ARG28_HUMAN%sp|Q8N1W1|ARG28_HUMAN	1626.84	3	8.60856
]IYIDKKYETVIMPVFGIATPFHIATIK	6	7	sp|Q9Y5B9|SP16H_HUMAN	1051.26	3	9.23625
]IYRKEPLYAAFPGSHLTNGDLRR	2	4	sp|Q9C0H9-2|SRCN1_HUMAN%sp|Q9C0H9-5|SRCN1_HUMAN%sp|Q9C0H9|SRCN1_HUMAN%tr|F5H376|F5H376_HUMAN%tr|J3KRM1|J3KRM1_HUMAN%tr|J3KT41|J3KT41_HUMAN	906.477	3	9.50318
]IYRQLCDNNCMKDVMLQVITLLTCTSPKK	6	4	sp|Q5TGP6-2|MROH9_HUMAN%sp|Q5TGP6|MROH9_HUMAN	1195.94	3	8.74326
]IYSSHAKKATVDADDVRLAIQCR	9	8	sp|Q16594|TAF9_HUMAN%tr|D6RGK3|D6RGK3_HUMAN%tr|D6RHW1|D6RHW1_HUMAN%tr|D6RIE8|D6RIE8_HUMAN%tr|D6RIV9|D6RIV9_HUMAN%tr|D6RIY1|D6RIY1_HUMAN	887.462	3	10.3965
]KAEPQAVQSLR	5	4	sp|P0C860|MS3L2_HUMAN	635.345	2	8.85319
]KAGSFSR	4	2	sp|O14523-2|C2C2L_HUMAN%sp|O14523|C2C2L_HUMAN	795.417	1	8.70088
]KAKQAFEQIKKERFDRFNACFESVATNIDEIYK	1	0	sp|Q14683|SMC1A_HUMAN%tr|V9GY57|V9GY57_HUMAN	1017.51	4	9.08551
]KAM^DELLRERDILNKNMLK	3	5	sp|Q5T655|CC147_HUMAN	797.095	3	9.39349
]KAM^EGAGTDEK	2	5	sp|P08133-2|ANXA6_HUMAN%sp|P08133|ANXA6_HUMAN%tr|A6NN80|A6NN80_HUMAN%tr|E5RK69|E5RK69_HUMAN%tr|E7EMC6|E7EMC6_HUMAN	598.269	2	8.62768
]KATGPPVSELITK	0	1	sp|P16401|H15_HUMAN	692.396	2	8.77413
]KAVPYNRM^K	5	7	sp|Q5S007|LRRK2_HUMAN	583.312	2	8.55085
]KCKMRIFTVAQM^DDNSIQMKK	4	4	sp|Q9H2X9-2|S12A5_HUMAN%sp|Q9H2X9|S12A5_HUMAN	1316.15	2	8.8712
]KCPRCGTYNGTRGLSCKNK	9	9	sp|Q9NWW7|CB042_HUMAN%tr|C9J4L7|C9J4L7_HUMAN%tr|C9JJF4|C9JJF4_HUMAN%tr|C9JK51|C9JK51_HUMAN%tr|C9JKD5|C9JKD5_HUMAN%tr|C9JS43|C9JS43_HUMAN%tr|C9JZF3|C9JZF3_HUMAN	767.364	3	8.8004
]KCYDPVGK	2	2	sp|Q9BZE9-2|ASPC1_HUMAN%sp|Q9BZE9-3|ASPC1_HUMAN%sp|Q9BZE9-4|ASPC1_HUMAN%sp|Q9BZE9|ASPC1_HUMAN%tr|J3KRY8|J3KRY8_HUMAN%tr|J3QL04|J3QL04_HUMAN%tr|J3QR12|J3QR12_HUMAN	1009.48	1	8.64481
]KDLARHRM^QGDPDDTSHRGHPLCK	1	2	sp|Q86UK7-2|ZN598_HUMAN%sp|Q86UK7-3|ZN598_HUMAN%sp|Q86UK7|ZN598_HUMAN%tr|H3BQQ2|H3BQQ2_HUMAN	962.798	3	8.67023
]KEANAFEEQLLKQKMDELHK	0	1	sp|O43683|BUB1_HUMAN%tr|E9PC26|E9PC26_HUMAN%tr|F5GXI5|F5GXI5_HUMAN	824.752	3	8.72348
]KEEEERRARMEAQLKEQRERERK	3	4	sp|Q9Y4D1-2|DAAM1_HUMAN%sp|Q9Y4D1|DAAM1_HUMAN	1019.86	3	8.62072
]KEEEPPRPAVAGPRR	0	3	sp|Q7LGC8|CHST3_HUMAN	866.465	2	8.88702
]KEEIKEEKKRK	9	9	sp|Q9P2K8-2|E2AK4_HUMAN%sp|Q9P2K8-3|E2AK4_HUMAN%sp|Q9P2K8|E2AK4_HUMAN	744.434	2	8.89246
]KEESM^KSKSDIEMVHKALKKQEEDPEYKK	1	0	sp|Q3B820-2|F161A_HUMAN%sp|Q3B820-3|F161A_HUMAN%sp|Q3B820|F161A_HUMAN%tr|H7C4C9|H7C4C9_HUMAN	1184.59	3	8.98929
]KEEVSRLEEQMNGLKTSNEHLQK	3	2	sp|P12270|TPR_HUMAN	924.13	3	9.24019
]KEGPLMDMR	4	4	sp|Q9H6Y2|WDR55_HUMAN	1119.54	1	8.54919
]KEIEETER	0	3	sp|Q12934-2|BFSP1_HUMAN%sp|Q12934|BFSP1_HUMAN%tr|F5H0G1|F5H0G1_HUMAN	538.764	2	9.12382
]KEM^GIQEVLMFETEDLVLR	3	4	sp|Q8NHY3-2|GA2L2_HUMAN%sp|Q8NHY3|GA2L2_HUMAN%tr|K7EIX8|K7EIX8_HUMAN	780.396	3	9.39192
]KEMEELDTLNIRRPLVKMVYKGHRNSRTM^IK	1	0	sp|Q58WW2-2|DCAF6_HUMAN%sp|Q58WW2-3|DCAF6_HUMAN%sp|Q58WW2-4|DCAF6_HUMAN%sp|Q58WW2|DCAF6_HUMAN	1282.36	3	8.65498
]KEQEEFLRLEKEIREKAEKAEKR	1	0	sp|Q8NEF3-2|CC112_HUMAN%sp|Q8NEF3|CC112_HUMAN%tr|D6RF76|D6RF76_HUMAN	740.662	4	8.72214
]KEQWYAGINPSDGINSEVLEAIR	7	8	sp|Q8IVT2|MISP_HUMAN	1316.64	2	8.75062
]KEVSFDGNDLENMVLSLREK	7	9	sp|Q9Y4D8-2|HECD4_HUMAN%sp|Q9Y4D8-4|HECD4_HUMAN%sp|Q9Y4D8|HECD4_HUMAN%tr|F8VWT9|F8VWT9_HUMAN%tr|J3KPF0|J3KPF0_HUMAN	1183.58	2	8.9501
]KEWESQWKIM^QKKIEEASTLVLLSTELSLCREVK	0	1	tr|E9PQS0|E9PQS0_HUMAN	1045.54	4	8.75679
]KEYEIFRVSKNQELLSM^GRREAKLDTENKR	9	8	sp|Q7Z494-3|NPHP3_HUMAN%sp|Q7Z494-4|NPHP3_HUMAN%sp|Q7Z494-5|NPHP3_HUMAN%sp|Q7Z494-6|NPHP3_HUMAN%sp|Q7Z494-7|NPHP3_HUMAN%sp|Q7Z494|NPHP3_HUMAN	1242.97	3	9.66838
]KFAEIFCR	3	5	sp|O60292|SI1L3_HUMAN	557.28	2	8.5411
]KFGSVFPSLNM^AVK	3	4	sp|Q9NQY0-2|BIN3_HUMAN%sp|Q9NQY0|BIN3_HUMAN%tr|H7BYV6|H7BYV6_HUMAN	792.418	2	8.60826
]KFNPFVTSDRSKNR	3	2	sp|P61254|RL26_HUMAN%sp|Q9UNX3|RL26L_HUMAN%tr|E5RHH1|E5RHH1_HUMAN%tr|E5RIT6|E5RIT6_HUMAN%tr|J3KSS0|J3KSS0_HUMAN%tr|J3KTJ8|J3KTJ8_HUMAN%tr|J3QQQ9|J3QQQ9_HUMAN%tr|J3QQV1|J3QQV1_HUMAN%tr|J3QRC4|J3QRC4_HUMAN%tr|J3QRI7|J3QRI7_HUMAN	580.303	3	9.64982
]KGAEEEKPKRRRQEKQAACPFYNHEQM^GLLRDEALAEVK	2	1	sp|A8MPP1|D11L8_HUMAN%sp|Q92771|DDX12_HUMAN%sp|Q96FC9-2|DDX11_HUMAN%sp|Q96FC9-3|DDX11_HUMAN%sp|Q96FC9-4|DDX11_HUMAN%sp|Q96FC9|DDX11_HUMAN	940.673	5	8.72637
]KGKSYECKECGKVFSFSRSFR	3	2	sp|Q6ZQV5|ZN788_HUMAN%tr|H7BYR5|H7BYR5_HUMAN	1315.62	2	8.99241
]KGRMMDVK	2	3	sp|Q9NZQ7-2|PD1L1_HUMAN%sp|Q9NZQ7|PD1L1_HUMAN	504.257	2	8.70077
]KGYNVNDEK	2	4	sp|P80723-2|BASP1_HUMAN%sp|P80723|BASP1_HUMAN%tr|U3KQP0|U3KQP0_HUMAN	555.264	2	9.03227
]KHEEDHSQFYLNQLLEFM^HIWKVSR	6	9	sp|O75747|P3C2G_HUMAN%tr|F5H369|F5H369_HUMAN%tr|F5H7Y7|F5H7Y7_HUMAN	1091.86	3	10.4057
]KHKSEEHNDKEHSSDKGRERLNSSENGEDRHKRKER	8	5	sp|Q7L4I2-2|RSRC2_HUMAN%sp|Q7L4I2|RSRC2_HUMAN%tr|E1B6W4|E1B6W4_HUMAN%tr|H0YGP9|H0YGP9_HUMAN	1471.38	3	8.81629
]KICNHPYMFQHIEESFAEHLGYSNGVINGAELYR	4	0	sp|P51531-2|SMCA2_HUMAN%sp|P51531|SMCA2_HUMAN	1356.3	3	8.79876
]KIKWIGLTTNSAQNCQNLRVERQKR	8	7	sp|Q5H9I0|TFDP3_HUMAN	1028.89	3	8.58917
]KILPSPCPSPHSQKQSSTSTPLEDSIPKR	5	4	sp|Q6ZMV9-2|KIF6_HUMAN%sp|Q6ZMV9-3|KIF6_HUMAN%sp|Q6ZMV9|KIF6_HUMAN%tr|E2QRG3|E2QRG3_HUMAN%tr|E7EUN7|E7EUN7_HUMAN%tr|F6S0W8|F6S0W8_HUMAN%tr|F6VGH2|F6VGH2_HUMAN%tr|H0Y718|H0Y718_HUMAN%tr|Q2MDE8|Q2MDE8_HUMAN	1082.55	3	9.09462
]KIQVQQPNMIKVYNQFM^GGVDRADENIDK	6	3	sp|Q8N328|PGBD3_HUMAN%tr|E7EV46|E7EV46_HUMAN	1146.57	3	9.14221
]KKAFRCHPSFQM^QEKAHTGEK	1	3	sp|Q08AG5|ZN844_HUMAN	868.755	3	9.16368
]KKETERKSEGGKEKERLRDRDRER	5	6	sp|Q8TDR0-2|MIPT3_HUMAN%sp|Q8TDR0|MIPT3_HUMAN%tr|A8MTK4|A8MTK4_HUMAN	1020.2	3	8.92995
]KKFPLPKTIWDGEETVYCFKERSR	7	8	sp|Q8N196|SIX5_HUMAN%tr|H0YLK1|H0YLK1_HUMAN	1019.86	3	9.15384
]KKRKQKEQSGGEEKDEDEFQK	1	2	sp|P35498-2|SCN1A_HUMAN%sp|P35498-3|SCN1A_HUMAN%sp|P35498|SCN1A_HUMAN	865.434	3	8.63248
]KKSKGDSDISDEEAAQQSKKKR	0	1	sp|Q5T200-2|ZC3HD_HUMAN%sp|Q5T200|ZC3HD_HUMAN	836.094	3	8.9607
]KLAFRYRRVKEMYNTYKNNVGGKESCFERIM^QR	2	1	sp|O00167-3|EYA2_HUMAN	1411.06	3	10.6602
]KLEDECSELKR	1	0	sp|P12883|MYH7_HUMAN	725.355	2	8.76798
]KLELTKAEKHVHNFMM^DTQLTKRVK	0	1	sp|Q92952-2|KCNN1_HUMAN%sp|Q92952|KCNN1_HUMAN%sp|Q9H2S1-2|KCNN2_HUMAN%sp|Q9H2S1|KCNN2_HUMAN	771.911	4	9.53834
]KLEM^DNDSTVNQK	1	0	sp|Q8NDH2|CC168_HUMAN	527.579	3	8.80588
]KLFTKQTGEKGRICNQVLVCERK	7	6	sp|Q9P2R7-2|SUCB1_HUMAN%sp|Q9P2R7|SUCB1_HUMAN%tr|F5GXC8|F5GXC8_HUMAN%tr|F5H5G8|F5H5G8_HUMAN%tr|Q5T9Q5|Q5T9Q5_HUMAN	945.843	3	8.56835
]KLLEEERDQRVAAENALSVAEEQIR	1	3	sp|Q14789-2|GOGB1_HUMAN%sp|Q14789|GOGB1_HUMAN	980.507	3	8.63957
]KLLEMLQSKGLSAKATEEDHER	1	0	sp|Q8IUD2-2|RB6I2_HUMAN%sp|Q8IUD2-3|RB6I2_HUMAN%sp|Q8IUD2-4|RB6I2_HUMAN%sp|Q8IUD2|RB6I2_HUMAN%tr|G8JLD3|G8JLD3_HUMAN%tr|K7EPP6|K7EPP6_HUMAN	852.767	3	8.59562
]KLLGDYIGIRLRENEFDPK	6	2	sp|Q0P641|CB080_HUMAN%tr|C9J2S2|C9J2S2_HUMAN%tr|C9JAS9|C9JAS9_HUMAN	773.752	3	8.66877
]KLQEQLMGAVVM^EK	3	3	sp|Q9UN37|VPS4A_HUMAN%tr|I3L4J1|I3L4J1_HUMAN	831.936	2	9.2253
]KLQRELEEQMDMNEHLQGQLNSM^KKDLRLKK	0	3	sp|Q0VF96-2|CGNL1_HUMAN%sp|Q0VF96|CGNL1_HUMAN	968.247	4	8.85777
]KLSEIDWMNPIFVPEEK	3	8	sp|Q5KSL6|DGKK_HUMAN	530.273	4	9.03835
]KLVEYMEDRRKQKWQRCKKNNKAELNCLGM^EPVQTANSR	6	6	tr|H0YJA4|H0YJA4_HUMAN	1224.62	4	9.21214
]KLVLEYSQAIVNIM^YLNTYR	1	1	tr|C9J634|C9J634_HUMAN	830.767	3	8.57979
]KLYSALERLLDPSWNHRVYRLALAKLSPPVIPFMPLLLK	6	8	sp|O95398-3|RPGF3_HUMAN%sp|O95398|RPGF3_HUMAN%tr|F8VRX1|F8VRX1_HUMAN	1151.17	4	8.62688
]KLYWLMKSSLNGDNFRTQK	0	1	sp|Q9UIQ6-2|LCAP_HUMAN%sp|Q9UIQ6-3|LCAP_HUMAN%sp|Q9UIQ6|LCAP_HUMAN	791.414	3	8.99022
]KM^RKYYLICLQQILQDDGK	8	7	sp|O94986-1|CE152_HUMAN%sp|O94986-2|CE152_HUMAN%sp|O94986-3|CE152_HUMAN%sp|O94986|CE152_HUMAN%tr|H0YMG1|H0YMG1_HUMAN	824.76	3	8.99043
]KMEPDEQLRNDHMNLRGHTPLDTQLEDKEKK	6	7	sp|Q7Z7A1-5|CNTRL_HUMAN%sp|Q7Z7A1|CNTRL_HUMAN%tr|Q5JVD3|Q5JVD3_HUMAN	1263.62	3	9.2031
]KMGLVDQLVEPLGPGLKPPEER	7	6	sp|P40939|ECHA_HUMAN%tr|B4DYP2|B4DYP2_HUMAN	1223.16	2	16.3794
]KMIEESLKIKIKKELEMENELEMSNQEIKDK	7	6	sp|O75665-3|OFD1_HUMAN%sp|O75665|OFD1_HUMAN%tr|A6NF31|A6NF31_HUMAN	956	4	9.65484
]KMQRTIVIRRDYLHYIRKYNRFEKRHKNMSVHLSPCFR	2	0	sp|P62280|RS11_HUMAN%tr|M0QZC5|M0QZC5_HUMAN%tr|M0R1H5|M0R1H5_HUMAN	837.446	6	9.65861
]KMRDDCRYIKEVHQTHIKM^FHLPMSKLTIK	1	1	sp|A2RTY3-2|CQ066_HUMAN%sp|A2RTY3-4|CQ066_HUMAN%sp|A2RTY3|CQ066_HUMAN%tr|K7EM23|K7EM23_HUMAN	961.498	4	9.12189
]KMRKYYLICLQQILQDDGKEGAEK	2	2	sp|O94986-1|CE152_HUMAN%sp|O94986-2|CE152_HUMAN%sp|O94986-3|CE152_HUMAN%sp|O94986|CE152_HUMAN%tr|H0YMG1|H0YMG1_HUMAN	990.851	3	8.60992
]KMWRQEKMREQEEEMREKEERIRDQKEKMQER	4	3	sp|Q8N9W4|GG6L2_HUMAN	1095.78	4	9.33356
]KNLAIERM^IVEGCDILLDTSQTFIR	1	3	sp|O14827|RGRF2_HUMAN%tr|D6RAS9|D6RAS9_HUMAN	998.843	3	9.3054
]KNQIENYKEDKYSEKSSGALHKR	6	3	sp|Q9P2G4|MAP10_HUMAN	699.602	4	8.57983
]KPCESDFETIKLISNGAYGAVYLVRHR	2	1	sp|O60307|MAST3_HUMAN	1056.2	3	8.68763
]KPCM^SGGRRMTLR	0	3	sp|Q9C098|DCLK3_HUMAN	804.902	2	9.37221
]KPRCGNPDVANYNFFPR	2	2	sp|P08253-2|MMP2_HUMAN%sp|P08253-3|MMP2_HUMAN%sp|P08253|MMP2_HUMAN%tr|H3BR66|H3BR66_HUMAN%tr|H3BV48|H3BV48_HUMAN	699.001	3	8.7976
]KPYECNKCGKSFR	1	0	sp|Q96SK3-2|ZN607_HUMAN%sp|Q96SK3-3|ZN607_HUMAN%sp|Q96SK3|ZN607_HUMAN	572.941	3	8.84676
]KQAAMILNELVTGAAGLEVEDLHE	5	6	sp|O43156|TTI1_HUMAN	1297.65	2	8.82669
]KQAHRRASR	3	8	sp|Q9Y6N6|LAMC3_HUMAN%tr|H7BY04|H7BY04_HUMAN%tr|Q5JTC4|Q5JTC4_HUMAN	576.822	2	9.36524
]KQELLSYK	5	3	sp|Q8N5R6-2|CCD33_HUMAN%sp|Q8N5R6-6|CCD33_HUMAN%sp|Q8N5R6|CCD33_HUMAN%tr|C9JFX2|C9JFX2_HUMAN	1051.59	1	8.92725
]KQERAAAAAAAAAK	5	5	sp|Q99453|PHX2B_HUMAN%tr|H0YAD2|H0YAD2_HUMAN	685.872	2	14.9488
]KQGLDNVHK	1	0	sp|Q07866-10|KLC1_HUMAN%sp|Q07866-2|KLC1_HUMAN%sp|Q07866-3|KLC1_HUMAN%sp|Q07866-4|KLC1_HUMAN%sp|Q07866-5|KLC1_HUMAN%sp|Q07866-6|KLC1_HUMAN%sp|Q07866-7|KLC1_HUMAN%sp|Q07866-8|KLC1_HUMAN%sp|Q07866-9|KLC1_HUMAN%sp|Q07866|KLC1_HUMAN%tr|E7EVH7|E7EVH7_HUMAN%tr|G3V2E7|G3V2E7_HUMAN%tr|G3V3H3|G3V3H3_HUMAN%tr|G3V5R9|G3V5R9_HUMAN%tr|G5E9S8|G5E9S8_HUMAN%tr|H0YJT3|H0YJT3_HUMAN%tr|H0YJU9|H0YJU9_HUMAN	541.289	2	9.07272
]KQHLLSWAWQAM^QNGGKNK	7	7	sp|Q9NPJ4-2|PNRC2_HUMAN	762.058	3	8.85667
]KQIAPLIKSHSFPESSGQQNPKPYMR	1	1	sp|A4UGR9-2|XIRP2_HUMAN%sp|A4UGR9-3|XIRP2_HUMAN%sp|A4UGR9|XIRP2_HUMAN%tr|J3KNB1|J3KNB1_HUMAN	1004.51	3	8.88455
]KQM^EELENSLQR	9	8	sp|Q68DN1|CB016_HUMAN	782.373	2	9.03465
]KQMQKEEYWRRREEEERWRMEMRRYEEDM^YWR	3	1	sp|Q96KR1|ZFR_HUMAN	1563.06	3	9.06395
]KREMDDVAIEDEVLEQLFK	7	8	sp|O60934|NBN_HUMAN	784.061	3	8.57281
]KRIFKDFM^HVLEHECQHHHSKNK	2	5	sp|O75400-2|PR40A_HUMAN%sp|O75400-3|PR40A_HUMAN%sp|O75400|PR40A_HUMAN	1015.51	3	9.42694
]KRKRKPYRPGIGGFMVRQRSR	1	4	sp|Q8NEZ4-2|KMT2C_HUMAN%sp|Q8NEZ4-3|KMT2C_HUMAN%sp|Q8NEZ4|KMT2C_HUMAN	872.834	3	8.65021
]KRPSEGLPSAGWGR	1	0	sp|A8MZ25|YQ037_HUMAN	770.903	2	8.72623
]KRRVELKCMELQEMM^EEQGYSEEEIR	8	8	sp|A6NNA2|SRRM3_HUMAN%tr|F5GYC8|F5GYC8_HUMAN	1130.53	3	8.86851
]KRSLPREESAGAAPGEGPEGVDGR	4	4	sp|Q00722-2|PLCB2_HUMAN%sp|Q00722|PLCB2_HUMAN%tr|B9EGH5|B9EGH5_HUMAN	822.407	3	9.86962
]KRSRTRDSSWSR	1	3	sp|Q9NS56-2|TOPRS_HUMAN%sp|Q9NS56|TOPRS_HUMAN	522.269	3	9.29771
]KRSSSRDNRKTVRARSR	0	1	sp|P18583-10|SON_HUMAN%sp|P18583-2|SON_HUMAN%sp|P18583-3|SON_HUMAN%sp|P18583-4|SON_HUMAN%sp|P18583-5|SON_HUMAN%sp|P18583-6|SON_HUMAN%sp|P18583-7|SON_HUMAN%sp|P18583-9|SON_HUMAN%sp|P18583|SON_HUMAN%tr|H7C1M2|H7C1M2_HUMAN	701.722	3	8.58054
]KSCPSASSLEIHMRSHSGERPF	8	5	sp|Q8IX07|FOG1_HUMAN	1272.11	2	9.86118
]KSFEILVRKPMSSKPKPPPR	4	3	sp|Q14005-2|IL16_HUMAN%sp|Q14005|IL16_HUMAN	789.12	3	8.68666
]KSINIIKKYFEEYALVNQDILENKESWDK	3	2	sp|P49642|PRI1_HUMAN%tr|F8VNY2|F8VNY2_HUMAN%tr|H0YIP2|H0YIP2_HUMAN	1200.95	3	9.25138
]KSKM^IRDLQNEDSRKR	3	6	sp|Q86TE4-2|LUZP2_HUMAN	688.358	3	9.23314
]KSM^LWSKMHTPQCEDIIQWCRRR	2	0	sp|Q8TE54-2|S26A7_HUMAN%sp|Q8TE54|S26A7_HUMAN%tr|E5RFH2|E5RFH2_HUMAN%tr|E5RGL8|E5RGL8_HUMAN	1035.83	3	9.0024
]KSMLWSKM^HTPQCEDIIQWCRRR	0	1	sp|Q8TE54-2|S26A7_HUMAN%sp|Q8TE54|S26A7_HUMAN%tr|E5RFH2|E5RFH2_HUMAN%tr|E5RGL8|E5RGL8_HUMAN	1035.83	3	8.71915
]KSMSTVIRNPNGGFR	8	9	sp|P23634-2|AT2B4_HUMAN%sp|P23634-3|AT2B4_HUMAN%sp|P23634-4|AT2B4_HUMAN%sp|P23634-5|AT2B4_HUMAN%sp|P23634-6|AT2B4_HUMAN%sp|P23634-7|AT2B4_HUMAN%sp|P23634-8|AT2B4_HUMAN%sp|P23634|AT2B4_HUMAN	569.628	3	8.68106
]KSVIYHALSQKEANDSDVQPSGAQR	0	1	sp|O95707|RPP29_HUMAN%tr|K7ERD7|K7ERD7_HUMAN%tr|K7ESH8|K7ESH8_HUMAN	693.592	4	8.69951
]KTDDREKSREKM^DRKHDKEKPEKER	2	0	sp|Q6UB98-2|ANR12_HUMAN%sp|Q6UB98|ANR12_HUMAN	1086.55	3	8.69194
]KTDDVEAMSSQPALALDERK	1	0	sp|P46821|MAP1B_HUMAN	1124.06	2	8.78803
]KTECLGRALKFDKVGLVQYQSTSEEK	6	6	sp|Q6AI39|GSC1L_HUMAN	1019.86	3	8.65024
]KTEKEVIGGLCRCAR	1	0	tr|I3L4L6|I3L4L6_HUMAN	607.309	3	9.26139
]KTFRWRSNFTRHMRLHEEEKFYKQDECR	3	5	sp|P59923|ZN445_HUMAN	1286.63	3	9.24738
]KTGSLQLICK	6	4	sp|Q96JP5-2|ZFP91_HUMAN%sp|Q96JP5|ZFP91_HUMAN%tr|H3BTR0|H3BTR0_HUMAN	595.832	2	8.94883
]KTKRKVVPPSPM^TDPTMLTDMMK	2	5	sp|Q9P0I2-2|EMC3_HUMAN%sp|Q9P0I2|EMC3_HUMAN%tr|C9JLM9|C9JLM9_HUMAN	897.798	3	9.18159
]KTNNEIHK	6	3	sp|A6NDK9|GOG6C_HUMAN%sp|A6NDN3|GOG6B_HUMAN%sp|P0CG33|GOG6D_HUMAN%sp|Q9NYA3|GOG6A_HUMAN	1026.53	1	8.6498
]KTSDKFRETSAVLER	1	0	sp|O75167-2|PHAR2_HUMAN%sp|O75167-4|PHAR2_HUMAN%sp|O75167-5|PHAR2_HUMAN%sp|O75167|PHAR2_HUMAN%tr|F6TH74|F6TH74_HUMAN%tr|H9KVA6|H9KVA6_HUMAN%tr|J3KP75|J3KP75_HUMAN	603.983	3	8.97343
]KTVLGTPEVLLGALPGAGGTQR	1	2	sp|P40939|ECHA_HUMAN%tr|B4DYP2|B4DYP2_HUMAN	1089.62	2	13.5836
]KTWSKVKTAKFDVLEHHMDPSSNFCNYRTALQGATQR	2	1	sp|Q8N9B8-2|RGF1A_HUMAN%sp|Q8N9B8|RGF1A_HUMAN	1099.54	4	8.88904
]KVDSLQALLHSPSVLVCAGHEAFRTPAMK	5	4	sp|Q8IWN7|RP1L1_HUMAN%tr|A6NKC6|A6NKC6_HUMAN	1069.22	3	8.72595
]KVHLREEKVEVWFKNRRAKWRRQKRSSSEESENAEK	2	8	sp|P56915|GSC_HUMAN	1146.6	4	8.95646
]KVKFIPGSALNGMVEMM^DRR	0	1	sp|Q9NSE4|SYIM_HUMAN%tr|F6SBX2|F6SBX2_HUMAN	780.06	3	9.1183
]KVQCISHEINPSAIVDSPVETKSPEFSEASPQM	0	4	sp|Q96PY6-2|NEK1_HUMAN%sp|Q96PY6-3|NEK1_HUMAN%sp|Q96PY6-4|NEK1_HUMAN%sp|Q96PY6-6|NEK1_HUMAN%sp|Q96PY6|NEK1_HUMAN	1228.93	3	9.39383
]KVVLPTLACLRIAVYEEGGKFIGHR	9	8	sp|Q9NQ66-2|PLCB1_HUMAN%sp|Q9NQ66|PLCB1_HUMAN%tr|H0YCJ2|H0YCJ2_HUMAN%tr|Q8IV92|Q8IV92_HUMAN	957.197	3	8.71599
]KVYASQRMRAGKGKM^RNRR	1	6	sp|P36578|RL4_HUMAN%tr|H3BM89|H3BM89_HUMAN	784.763	3	9.62706
]KWKDCKLRIYVGGKINRIEEEK	5	4	sp|Q13621-3|S12A1_HUMAN%sp|Q13621|S12A1_HUMAN	935.836	3	8.69471
]KWSWSLYAR	7	9	tr|F8WDT6|F8WDT6_HUMAN%tr|H7C2C9|H7C2C9_HUMAN	1239.62	1	9.17227
]KYEHVIRCRLSKRQR	8	8	sp|Q6ZRS2-2|SRCAP_HUMAN%sp|Q6ZRS2-3|SRCAP_HUMAN%sp|Q6ZRS2|SRCAP_HUMAN	691.39	3	8.73449
]KYLQEQAYRLQQGIVTSTTQQM^IDR	4	5	sp|Q5VZK9-2|LR16A_HUMAN%sp|Q5VZK9|LR16A_HUMAN	1019.86	3	8.58166
]KYPYWPHQPIENL	4	2	sp|O75947-2|ATP5H_HUMAN%sp|O75947|ATP5H_HUMAN	864.433	2	10.7561
]KYYM^SLKSEVATIDRRRK	2	0	sp|P29374-2|ARI4A_HUMAN%sp|P29374-3|ARI4A_HUMAN%sp|P29374|ARI4A_HUMAN	768.421	3	9.99771
]LAELAQQRAAHTFLIHGSRRFSYSEAERESNR	4	3	sp|Q5K4L6-2|S27A3_HUMAN%sp|Q5K4L6-3|S27A3_HUMAN%sp|Q5K4L6|S27A3_HUMAN	1258.63	3	8.6988
]LAERLEQRQACEDELRERIEK	1	1	sp|O75150-3|BRE1B_HUMAN%sp|O75150-4|BRE1B_HUMAN%sp|O75150|BRE1B_HUMAN%tr|F8W8Z4|F8W8Z4_HUMAN%tr|H3BP71|H3BP71_HUMAN%tr|H3BQ99|H3BQ99_HUMAN%tr|H3BUL6|H3BUL6_HUMAN%tr|I3L332|I3L332_HUMAN	905.452	3	9.11544
]LASHWDLPM^LSAGALAAGFQHK	4	8	sp|P17342-2|ANPRC_HUMAN%sp|P17342|ANPRC_HUMAN	794.064	3	9.38341
]LAVERYEWNKLQSVKSIVPMVHLSWNMA	1	2	sp|O15550|KDM6A_HUMAN%tr|F5H5V6|F5H5V6_HUMAN%tr|F5H6S1|F5H6S1_HUMAN%tr|F8W8R6|F8W8R6_HUMAN%tr|H0Y5J3|H0Y5J3_HUMAN%tr|H0Y6I7|H0Y6I7_HUMAN	1124.58	3	8.95018
]LCEFNCNIRAPPKQM^VWCSRPRSKERAVVVAWERR	2	0	sp|Q9H269-2|VPS16_HUMAN%sp|Q9H269|VPS16_HUMAN%tr|Q5JUA9|Q5JUA9_HUMAN%tr|Q5JUB0|Q5JUB0_HUMAN	1112.07	4	8.90497
]LCGGGIRTR	6	3	sp|Q9P2N4-1|ATS9_HUMAN%sp|Q9P2N4-4|ATS9_HUMAN%sp|Q9P2N4|ATS9_HUMAN%tr|H0Y859|H0Y859_HUMAN	516.767	2	9.26734
]LCKECSYLVRNSQTSKHDYSLSLRSNQGFMHM^KLAK	4	7	sp|Q15464|SHB_HUMAN	1094.78	4	9.16415
]LCSDIHDTLGHM^LSSLAVEKLSHWLMLCK	3	1	sp|Q9P2D3-3|HTR5B_HUMAN%sp|Q9P2D3|HTR5B_HUMAN	1151.9	3	9.08901
]LCYVALDFENEMATAASSSSLEK	7	8	sp|P62736|ACTA_HUMAN%sp|P63267-2|ACTH_HUMAN%sp|P63267|ACTH_HUMAN%sp|P68032|ACTC_HUMAN%sp|P68133|ACTS_HUMAN%tr|A6NL76|A6NL76_HUMAN%tr|Q5T8M7|Q5T8M7_HUMAN%tr|Q5T8M8|Q5T8M8_HUMAN	860.398	3	18.5513
]LDFTAWNAAIGGAAGGGGTGLQEQQM^SR	1	0	sp|Q8WWN8|ARAP3_HUMAN%tr|B4DIT1|B4DIT1_HUMAN%tr|G5E9Y3|G5E9Y3_HUMAN	941.78	3	10.4211
]LDQM^VFIWENIHTLVEEREAK	5	6	sp|Q03001-8|DYST_HUMAN%sp|Q03001|DYST_HUMAN%tr|E7ERU0|E7ERU0_HUMAN%tr|E7ERU2|E7ERU2_HUMAN%tr|E9PEB9|E9PEB9_HUMAN%tr|E9PHM6|E9PHM6_HUMAN%tr|F8W9J4|F8W9J4_HUMAN%tr|J3QTQ0|J3QTQ0_HUMAN	887.116	3	8.84137
]LDRKQGIPM^K	2	1	sp|Q9Y2L8|ZKSC5_HUMAN	622.847	2	8.86276
]LDSQQVLQLCLRYQDHLHQCAEAVAFDQNALVKRIK	6	8	sp|Q969J3-2|L12R1_HUMAN%sp|Q969J3|L12R1_HUMAN%tr|G3V1P3|G3V1P3_HUMAN	1088.55	4	8.75021
]LDYHISVQNMMRRKEQEHM^INWVEK	6	9	sp|P24539|AT5F1_HUMAN%tr|Q5QNZ2|Q5QNZ2_HUMAN	1091.86	3	9.93328
]LEAERGEQQMETAILGRVNQLLDEKWK	1	0	sp|Q5TAT6-10|CODA1_HUMAN%sp|Q5TAT6-11|CODA1_HUMAN%sp|Q5TAT6-2|CODA1_HUMAN%sp|Q5TAT6-3|CODA1_HUMAN%sp|Q5TAT6-4|CODA1_HUMAN%sp|Q5TAT6-5|CODA1_HUMAN%sp|Q5TAT6-6|CODA1_HUMAN%sp|Q5TAT6-7|CODA1_HUMAN%sp|Q5TAT6-8|CODA1_HUMAN%sp|Q5TAT6-9|CODA1_HUMAN%sp|Q5TAT6|CODA1_HUMAN%tr|E7ES46|E7ES46_HUMAN%tr|E7ES47|E7ES47_HUMAN%tr|E7ES49|E7ES49_HUMAN%tr|E7ES50|E7ES50_HUMAN%tr|E7ES51|E7ES51_HUMAN%tr|E7ES55|E7ES55_HUM…	1076.54	3	9.02451
]LEAGGETVPERNKSNGLYFRDGKCRIDYILVYRK	5	1	sp|Q32M45-2|ANO4_HUMAN%sp|Q32M45|ANO4_HUMAN%tr|F5H834|F5H834_HUMAN%tr|F8VW62|F8VW62_HUMAN	1354.03	3	8.92697
]LEAGTLTK	8	8	sp|Q96JN8-2|NEUL4_HUMAN%sp|Q96JN8|NEUL4_HUMAN%tr|I3L100|I3L100_HUMAN%tr|I3L2W2|I3L2W2_HUMAN%tr|K7ESJ6|K7ESJ6_HUMAN%tr|K7ESM1|K7ESM1_HUMAN	875.483	1	8.82544
]LEDLDNSLEVK	1	0	sp|Q86UP3-2|ZFHX4_HUMAN%sp|Q86UP3-4|ZFHX4_HUMAN%sp|Q86UP3-5|ZFHX4_HUMAN%sp|Q86UP3|ZFHX4_HUMAN%tr|E7EVZ1|E7EVZ1_HUMAN%tr|J3QQ66|J3QQ66_HUMAN	659.327	2	9.32683
]LEDMFRRKAEGLDLASCVR	3	0	sp|Q8NHQ9|DDX55_HUMAN%tr|E7EX41|E7EX41_HUMAN%tr|F5H5U2|F5H5U2_HUMAN	770.393	3	8.80126
]LEEEKAQRSKAGSSAHHSGRSK	2	2	sp|Q9P2F5-2|STOX2_HUMAN%sp|Q9P2F5|STOX2_HUMAN	808.414	3	10.7246
]LEEKMVTLLKEKNDLQLQVQAEAEGLADAEER	1	1	sp|Q9UKX2|MYH2_HUMAN	1228.63	3	17.3266
]LEEKTTISDKEAVPK	0	1	sp|P11137-3|MTAP2_HUMAN%sp|P11137|MTAP2_HUMAN%tr|E7EV03|E7EV03_HUMAN	865.967	2	8.96721
]LEEM^HQRFLVSERSKDDLQLRLTR	5	4	sp|Q96NL6|SCLT1_HUMAN	1020.2	3	8.68781
]LEKDDSTDFKKRQERFADRSLLEM^EKRER	9	8	sp|O14974-2|MYPT1_HUMAN	1238.97	3	9.96552
]LELFLPEEYPMAAPKISGPQHCR	5	3	tr|F8VZ29|F8VZ29_HUMAN	909.457	3	8.80733
]LESWLRKNYLIDFKHHFM^SRFPYVLKEITK	5	2	sp|Q9NXF1-2|TEX10_HUMAN%sp|Q9NXF1|TEX10_HUMAN%tr|B7Z9D5|B7Z9D5_HUMAN	1300.02	3	8.63298
]LEYEKCERSCKIQKKNRNKCQYCR	6	5	sp|Q03181-2|PPARD_HUMAN%sp|Q03181-3|PPARD_HUMAN%sp|Q03181|PPARD_HUMAN%tr|F5H830|F5H830_HUMAN	1107.88	3	8.98517
]LFCRTLEDILADAPESQNNCR	1	4	sp|Q86WV6|STING_HUMAN	855.725	3	8.62905
]LFEAEEQDLFR	1	5	sp|Q9NZN3|EHD3_HUMAN	720.34	2	9.54604
]LFHCLHESQEEDFTKKMLGR	7	8	sp|Q86W25|NAL13_HUMAN	850.066	3	9.30541
]LFHEDGECWVYDEPLLKRLGAAK	2	5	sp|Q96SU4-2|OSBL9_HUMAN%sp|Q96SU4-3|OSBL9_HUMAN%sp|Q96SU4-4|OSBL9_HUMAN%sp|Q96SU4-5|OSBL9_HUMAN%sp|Q96SU4-6|OSBL9_HUMAN%sp|Q96SU4-7|OSBL9_HUMAN%sp|Q96SU4|OSBL9_HUMAN%tr|B1AKJ6|B1AKJ6_HUMAN%tr|E9PJW9|E9PJW9_HUMAN%tr|J3KPA3|J3KPA3_HUMAN	698.095	4	9.15627
]LFQGKDIYEMNLSQWKVMERIK	6	7	sp|Q9Y2G7|ZFP30_HUMAN%tr|K7EMM3|K7EMM3_HUMAN	933.81	3	8.8709
]LFRAIYM^PQNVYCVHVDEK	0	1	sp|Q8NFS9|GNT2C_HUMAN	814.39	3	9.01337
]LFVSHM^IDK	6	4	sp|P51589|CP2J2_HUMAN	1148.58	1	8.54946
]LGEHNIEVLEGNEQFINAAK	3	6	sp|P07477|TRY1_HUMAN%sp|P07478|TRY2_HUMAN%sp|Q8NHM4|TRY6_HUMAN%tr|E7EQ64|E7EQ64_HUMAN%tr|H0Y8D1|H0Y8D1_HUMAN	1134.56	2	9.34785
]LGFTQSQIDEIDHDYERDGLKEKVYQM^LQK	1	1	sp|Q13546-2|RIPK1_HUMAN%sp|Q13546|RIPK1_HUMAN	1229.27	3	9.88969
]LGGYFTAVYADEHEKPTLMEEEER	1	2	sp|Q96JM2-2|ZN462_HUMAN%sp|Q96JM2-3|ZN462_HUMAN%sp|Q96JM2|ZN462_HUMAN%tr|H3BLX4|H3BLX4_HUMAN	953.112	3	8.63483
]LGKVTIAQGGVLPNIQAVLLPK	0	2	sp|P0C0S8|H2A1_HUMAN%sp|P20671|H2A1D_HUMAN%sp|Q16777|H2A2C_HUMAN%sp|Q6FI13|H2A2A_HUMAN%sp|Q96KK5|H2A1H_HUMAN%sp|Q99878|H2A1J_HUMAN%sp|Q9BTM1|H2AJ_HUMAN%tr|H0YFX9|H0YFX9_HUMAN	1136.68	2	15.9736
]LGSAPEVLLVR	8	8	sp|O75382-2|TRIM3_HUMAN%sp|O75382-4|TRIM3_HUMAN%sp|O75382|TRIM3_HUMAN	598.852	2	9.04479
]LHAYKLICNTMK	3	4	sp|Q6GYQ0-2|RGPA1_HUMAN%sp|Q6GYQ0-4|RGPA1_HUMAN%sp|Q6GYQ0-5|RGPA1_HUMAN%sp|Q6GYQ0-6|RGPA1_HUMAN%sp|Q6GYQ0|RGPA1_HUMAN%tr|B9EK38|B9EK38_HUMAN	512.266	3	9.27441
]LHFFM^PGFAPLTSR	3	4	sp|A6NKZ8|YI016_HUMAN%sp|A6NNZ2|TBB8L_HUMAN%sp|P04350|TBB4A_HUMAN%sp|P07437|TBB5_HUMAN%sp|P68371|TBB4B_HUMAN%sp|Q13885|TBB2A_HUMAN%sp|Q3ZCM7|TBB8_HUMAN%sp|Q9BUF5|TBB6_HUMAN%sp|Q9BVA1|TBB2B_HUMAN%tr|F5H0I4|F5H0I4_HUMAN%tr|I3L2F9|I3L2F9_HUMAN%tr|K7ESM5|K7ESM5_HUMAN%tr|Q5JP53|Q5JP53_HUMAN%tr|Q5SQY0|Q5SQY0_HUMAN%tr|Q5ST81|Q5ST81_HUMAN	840.426	2	12.2434
]LHGRAPR	2	3	sp|P21917|DRD4_HUMAN	849.472	1	8.64652
]LHNQKTGQEVVFVAEPDNKNVYK	3	1	sp|P04844-2|RPN2_HUMAN%sp|P04844|RPN2_HUMAN	900.787	3	8.95213
]LHPASELPAAPAM^AEHR	1	0	tr|C9JDY8|C9JDY8_HUMAN	928.951	2	9.00108
]LHPHEVMQRM^EVQRRRMMQHPTGLFVFCVSRR	7	6	sp|Q6ZNA4-3|RN111_HUMAN%sp|Q6ZNA4-4|RN111_HUMAN	1027.76	4	10.5707
]LHVYSSAAHFADVAGREAGESWK	6	5	sp|Q92736-2|RYR2_HUMAN%sp|Q92736|RYR2_HUMAN%tr|H0YGL9|H0YGL9_HUMAN%tr|H7BY35|H7BY35_HUMAN	844.408	3	9.63417
]LIDDMVAQVLK	1	2	sp|P48735|IDHP_HUMAN%tr|B4DFL2|B4DFL2_HUMAN%tr|B4DSZ6|B4DSZ6_HUMAN%tr|H0YL11|H0YL11_HUMAN	644.352	2	10.2369
]LIDEIVINPHYNRRRKDNDIAM^MHLEFK	4	3	sp|P98073|ENTK_HUMAN	1180.6	3	8.97364
]LKEDERVDSTAHK	1	0	sp|Q5VWN6-2|F208B_HUMAN%sp|Q5VWN6|F208B_HUMAN	785.896	2	8.74555
]LKHALEM^FPEHCTMPPGKYRTIYSRSCLRYSHRG	0	1	tr|H0YB25|H0YB25_HUMAN	1413.36	3	9.91093
]LKM^SPSKWKYANPQEKKLR	8	8	sp|O15041-2|SEM3E_HUMAN%sp|O15041|SEM3E_HUMAN	797.766	3	8.59339
]LKMEEYDDVNLLTADFQLLFNNAK	7	5	sp|Q86U86-2|PB1_HUMAN%sp|Q86U86-3|PB1_HUMAN%sp|Q86U86-4|PB1_HUMAN%sp|Q86U86-5|PB1_HUMAN%sp|Q86U86-6|PB1_HUMAN%sp|Q86U86-7|PB1_HUMAN%sp|Q86U86-8|PB1_HUMAN%sp|Q86U86-9|PB1_HUMAN%sp|Q86U86|PB1_HUMAN%tr|C9JPI5|C9JPI5_HUMAN%tr|C9JQF1|C9JQF1_HUMAN%tr|E7EVG2|E7EVG2_HUMAN%tr|H0Y5B5|H0Y5B5_HUMAN	963.136	3	8.67573
]LKNSERRLLQDKEGLSNQLRVQTEVNR	1	0	sp|Q9H2G9|GO45_HUMAN%tr|Q5T532|Q5T532_HUMAN	1089.59	3	8.65352
]LKPAFIKPYGTVTAANSSFLTDGASAMLIMAEEK	1	3	sp|P55084|ECHB_HUMAN%tr|B4E2W0|B4E2W0_HUMAN%tr|B5MD38|B5MD38_HUMAN%tr|F5GZQ3|F5GZQ3_HUMAN	1205.96	3	15.5539
]LKTERDQNEKLVQENRELQLQYLEQKQQLDELK	1	1	sp|Q68CZ1-2|FTM_HUMAN%sp|Q68CZ1|FTM_HUMAN%tr|H3BS47|H3BS47_HUMAN%tr|H3BV03|H3BV03_HUMAN	1390.73	3	8.64298
]LLARQAGWQDVLTR	8	7	sp|Q6ZNJ1-3|NBEL2_HUMAN%sp|Q6ZNJ1|NBEL2_HUMAN	557.315	3	8.7384
]LLFRIGYSLYTR	4	0	sp|Q8N490-3|PNKD_HUMAN	772.932	2	8.94684
]LLGVCYIVVK	4	6	sp|O60337-5|MARH6_HUMAN%sp|O60337-6|MARH6_HUMAN%sp|O60337|MARH6_HUMAN	603.851	2	8.52542
]LLKPREM^EQQMQRILDNTSEPQPGEAR	1	1	sp|P50416-2|CPT1A_HUMAN%sp|P50416|CPT1A_HUMAN	814.156	4	9.52707
]LLLQVQHASK	1	3	sp|P05141|ADT2_HUMAN%sp|P12235|ADT1_HUMAN%sp|P12236|ADT3_HUMAN%tr|I7HJJ0|I7HJJ0_HUMAN%tr|V9GYG0|V9GYG0_HUMAN	590.346	2	11.9165
]LLLWFM^PCLAGTGSVAGGIESRED	1	0	sp|Q9H347|UBQL3_HUMAN	880.099	3	8.94039
]LLMQFNHRLTQQEAAEKAQQMYAATK	5	3	sp|P54098|DPOG1_HUMAN	1031.53	3	9.30236
]LLPLLWANEERDSGGWADPR	1	0	sp|Q96PQ1-2|SIG12_HUMAN	780.061	3	8.91437
]LLREKVEFLRSLR	0	5	sp|Q14494-2|NF2L1_HUMAN%sp|Q14494|NF2L1_HUMAN%tr|B4DYE1|B4DYE1_HUMAN%tr|F5H1B7|F5H1B7_HUMAN%tr|J3QKY3|J3QKY3_HUMAN%tr|J9JIE5|J9JIE5_HUMAN	568.008	3	8.56082
]LLREYPQPVGEGVPSLEFRYK	0	2	sp|Q9UPX8-3|SHAN2_HUMAN%tr|A6NHU9|A6NHU9_HUMAN%tr|C9JFP8|C9JFP8_HUMAN	840.786	3	9.69352
]LLSTLAEEPR	1	2	sp|P29474|NOS3_HUMAN%tr|E7ESA7|E7ESA7_HUMAN%tr|H7C4V4|H7C4V4_HUMAN	586.323	2	9.29903
]LLSTLFANYAGADAPIEK	0	1	sp|P12883|MYH7_HUMAN	969.006	2	13.5385
]LLYAVNTHCHADHITGSGLLR	1	4	sp|O95571|ETHE1_HUMAN%tr|M0QXB5|M0QXB5_HUMAN	797.742	3	8.82174
]LM^GRGYYVFDRRWDRFRFALNSMVEKHLNSQMWK	0	4	sp|Q9ULK2-3|AT7L1_HUMAN%sp|Q9ULK2|AT7L1_HUMAN%tr|C9K0V9|C9K0V9_HUMAN%tr|H0Y8A2|H0Y8A2_HUMAN%tr|Q9BTQ8|Q9BTQ8_HUMAN	1099.79	4	8.63071
]LMEFPQEMEEEEEEEVMELVVAAARKLHSLKLTR	0	1	sp|Q9NXD2-3|MTMRA_HUMAN%tr|H3BQP4|H3BQP4_HUMAN	1022.51	4	8.75745
]LMKTLRDPSLPLLELQDIMTSVSGRIPPNVEK	5	6	sp|Q13085-2|ACACA_HUMAN%sp|Q13085-3|ACACA_HUMAN%sp|Q13085-4|ACACA_HUMAN%sp|Q13085|ACACA_HUMAN	1211.99	3	9.22241
]LMYDIVHYSESGVISNRLRNEM^K	3	4	sp|Q96LI9|CX058_HUMAN	1407.19	2	8.77105
]LNFIDWHRMEM^RKEKEKHAAHLKQLCNQINELK	2	3	sp|Q8NA72-2|POC5_HUMAN%sp|Q8NA72-3|POC5_HUMAN%sp|Q8NA72|POC5_HUMAN%tr|D6RBC1|D6RBC1_HUMAN%tr|D6RDG4|D6RDG4_HUMAN	1416.39	3	8.80289
]LNGTGGPR	9	8	sp|Q02297-11|NRG1_HUMAN%sp|Q02297-12|NRG1_HUMAN%sp|Q02297-2|NRG1_HUMAN%sp|Q02297-3|NRG1_HUMAN%sp|Q02297-6|NRG1_HUMAN%sp|Q02297-7|NRG1_HUMAN%sp|Q02297|NRG1_HUMAN%tr|B7Z1E3|B7Z1E3_HUMAN%tr|E7EX30|E7EX30_HUMAN%tr|F8W9E3|F8W9E3_HUMAN%tr|H0YBA3|H0YBA3_HUMAN%tr|H7BXY2|H7BXY2_HUMAN	814.421	1	8.97041
]LNLSSNELKSLPAEINRM^KR	4	5	sp|Q9H9A6|LRC40_HUMAN	1186.63	2	9.04831
]LNNAIWRAWYMQYLEKRKNPVCHFVTPLDGSVDVDEHR	5	5	sp|Q9HAP2-3|MLXIP_HUMAN%sp|Q9HAP2|MLXIP_HUMAN	1175.83	4	10.0331
]LPGEPGPVGGGGHPGQPGPPGEK	1	1	sp|P29400-2|CO4A5_HUMAN%sp|P29400|CO4A5_HUMAN	1059.53	2	8.89693
]LPGLPSQWR	9	9	sp|Q52WX2|SBK1_HUMAN	548.793	2	8.62282
]LPLGGSCSPSARYGR	3	0	tr|H3BSG6|H3BSG6_HUMAN	540.933	3	9.89203
]LPVEAFSAVFTKYPESLVRVVQIIMVR	1	0	sp|Q8IY17-2|PLPL6_HUMAN%sp|Q8IY17-3|PLPL6_HUMAN%sp|Q8IY17-4|PLPL6_HUMAN%sp|Q8IY17-5|PLPL6_HUMAN%sp|Q8IY17|PLPL6_HUMAN%tr|M0QYT1|M0QYT1_HUMAN%tr|M0R2C2|M0R2C2_HUMAN	1045.59	3	8.74857
]LPYPLQM^KSSGPPSYFIK	2	5	sp|Q9NPA0|EMC7_HUMAN%tr|H0YDT8|H0YDT8_HUMAN%tr|H0YDX2|H0YDX2_HUMAN	704.7	3	8.72701
]LQAYHTQTTPLIEYYR	2	0	sp|P54819-2|KAD2_HUMAN%sp|P54819-5|KAD2_HUMAN%sp|P54819-6|KAD2_HUMAN%sp|P54819|KAD2_HUMAN%tr|F8VY04|F8VY04_HUMAN%tr|F8W1A4|F8W1A4_HUMAN	1020.51	2	16.999
]LQEAEEHVEAVNAK	2	4	sp|P13535|MYH8_HUMAN	805.393	2	9.83457
]LQEIQLVGGQLAVVEPYAFR	8	6	sp|Q96FE5-2|LIGO1_HUMAN%sp|Q96FE5|LIGO1_HUMAN	758.41	3	9.13674
]LQEKEQQRRLEDM^QALRREEERRQAER	1	0	sp|Q8N4C8-2|MINK1_HUMAN%sp|Q8N4C8-3|MINK1_HUMAN%sp|Q8N4C8-4|MINK1_HUMAN%sp|Q8N4C8-5|MINK1_HUMAN%sp|Q8N4C8|MINK1_HUMAN%tr|I3L2I2|I3L2I2_HUMAN	1190.6	3	8.89608
]LQFKAMQEM^QHK	6	8	sp|Q8IYE1|CCD13_HUMAN	526.594	3	8.54775
]LQGM^PGERGAAGLPGPKGDR	1	0	sp|P02452|CO1A1_HUMAN	1012	2	8.62584
]LQGSSNGFQPCLALLCSPYYSGNPGPESK	9	9	sp|Q8N594-2|MPND_HUMAN%sp|Q8N594|MPND_HUMAN%tr|M0R044|M0R044_HUMAN%tr|M0R0F2|M0R0F2_HUMAN%tr|M0R189|M0R189_HUMAN%tr|W4VSR2|W4VSR2_HUMAN	1057.82	3	9.69078
]LQHGSILGFPK	3	2	sp|P00367|DHE3_HUMAN%sp|P49448|DHE4_HUMAN%tr|B3KV55|B3KV55_HUMAN%tr|B4DGN5|B4DGN5_HUMAN	620.35	2	10.9269
]LQVSHRKGLPHVIYCRLWRWPDLHSHHELR	3	0	sp|P84022-2|SMAD3_HUMAN%sp|P84022|SMAD3_HUMAN	968.006	4	9.13879
]LRASTTSETIQYRASLCLCSTVSSIVR	5	9	tr|B4DMR5|B4DMR5_HUMAN%tr|J3QKP8|J3QKP8_HUMAN	776.391	4	9.33896
]LRCQKGIPPSLR	3	5	sp|Q9BXI6-2|TB10A_HUMAN%sp|Q9BXI6|TB10A_HUMAN%tr|B5MD46|B5MD46_HUMAN%tr|F8W9Y7|F8W9Y7_HUMAN%tr|F8WCD1|F8WCD1_HUMAN	489.949	3	9.13621
]LRHFEELETIMDREKEALEQQRQQLLTER	0	2	sp|Q92922|SMRC1_HUMAN	1237.96	3	8.66545
]LRLQKHRPPADPCRGETETMNNLANCQR	8	7	sp|O00548|DLL1_HUMAN	1135.88	3	9.03042
]LRM^QHKKDHPDYKYQPRR	4	3	sp|P56693-2|SOX10_HUMAN%sp|P56693|SOX10_HUMAN%tr|A6PVD3|A6PVD3_HUMAN%tr|H0Y5N4|H0Y5N4_HUMAN	819.092	3	9.70235
]LRRKLETTKKPDNVPKCDEILM^EEIKDYK	1	1	sp|Q5VTR2|BRE1A_HUMAN	1216.96	3	9.19043
]LRRNASSAGRLQGLAGGAPGQKECR	3	0	sp|O15553|MEFV_HUMAN%tr|F5H2E5|F5H2E5_HUMAN%tr|F5H595|F5H595_HUMAN%tr|F5H6N9|F5H6N9_HUMAN%tr|I3L0S7|I3L0S7_HUMAN	885.136	3	8.69247
]LRWERVHISQSTMDCLK	2	0	tr|B3KT86|B3KT86_HUMAN%tr|U3KQ91|U3KQ91_HUMAN	734.708	3	8.57322
]LRYAINNCRSIDMDNYM^LSR	8	7	sp|Q15751|HERC1_HUMAN	855.392	3	8.88903
]LSDQVKISEEALR	3	2	sp|Q96F10|SAT2_HUMAN%tr|I3L0W4|I3L0W4_HUMAN	765.904	2	9.03785
]LSEM^IVPENRAIQLK	1	2	sp|Q8N8B7-2|TEANC_HUMAN%sp|Q8N8B7|TEANC_HUMAN%tr|H0YF26|H0YF26_HUMAN	900.484	2	8.96295
]LSGEIRLSGCLDYETAPQFTLLIRAR	8	9	sp|Q8IXH8-4|CAD26_HUMAN%sp|Q8IXH8|CAD26_HUMAN	1008.2	3	10.1563
]LSKELSSTEAQLHDAQELLQEETR	1	2	sp|Q7Z406-2|MYH14_HUMAN%sp|Q7Z406-5|MYH14_HUMAN%sp|Q7Z406-6|MYH14_HUMAN%sp|Q7Z406|MYH14_HUMAN%tr|F2Z2U8|F2Z2U8_HUMAN%tr|G8JLL9|G8JLL9_HUMAN	933.472	3	9.60528
]LSSFIGAGSPSLVK	5	4	sp|Q8IWB6-2|TEX14_HUMAN%sp|Q8IWB6-3|TEX14_HUMAN%sp|Q8IWB6|TEX14_HUMAN%tr|J3QKU8|J3QKU8_HUMAN	703.385	2	8.7505
]LSSRIQSMLGNYDEM^KDFIGDRSIPK	3	3	sp|Q9UHB7-2|AFF4_HUMAN%sp|Q9UHB7-3|AFF4_HUMAN%sp|Q9UHB7|AFF4_HUMAN%tr|C9JCE0|C9JCE0_HUMAN	765.635	4	8.82382
]LSVMGCDVLK	0	1	sp|P08582-2|TRFM_HUMAN%sp|P08582|TRFM_HUMAN%tr|C9JVN1|C9JVN1_HUMAN	582.79	2	9.15929
]LTDFGFSNKFQPGK	4	2	sp|Q9NRH2-2|SNRK_HUMAN%sp|Q9NRH2|SNRK_HUMAN	814.91	2	8.8501
]LTDPHRAPSDAGPLAPPWEQDYR	6	9	sp|Q96RT6|CTGE2_HUMAN	878.094	3	8.64108
]LTIHRRVHTGEKPYECKECGKAFSVSGQLTQHLSIHSGK	5	4	sp|Q96SK3-2|ZN607_HUMAN%sp|Q96SK3-3|ZN607_HUMAN%sp|Q96SK3|ZN607_HUMAN	1130.58	4	9.05242
]LTLFRQLQQMTYSLIEWRSQILSGTLPK	1	0	sp|Q9H7D0-2|DOCK5_HUMAN%sp|Q9H7D0|DOCK5_HUMAN	849.211	4	9.27915
]LTQHLAAAPLCTPSRAAFLTGRHSFR	1	2	sp|P51689-2|ARSD_HUMAN%sp|P51689-3|ARSD_HUMAN%sp|P51689|ARSD_HUMAN	974.842	3	8.65914
]LTVLM^CANATGSHRLK	8	9	sp|O75564|JERKY_HUMAN	915.977	2	9.01722
]LVEVKGPNDRLSHK	0	1	sp|Q9Y2M0|FAN1_HUMAN	545.635	3	10.3047
]LVGPEGFVVTEAGFGADIGM^EKFFNIK	3	4	sp|P11586|C1TC_HUMAN%tr|F5H2F4|F5H2F4_HUMAN	977.833	3	8.78009
]LVKCIEELCQKQEELCWQIQQEEDKKQR	3	5	tr|C9JNU9|C9JNU9_HUMAN	1240.27	3	8.89599
]LVLEVAQHLGESTVR	1	5	sp|P06576|ATPB_HUMAN%tr|F8VPV9|F8VPV9_HUMAN	847.464	2	16.2925
]LVNGHTLTR	1	1	sp|Q9HC56-2|PCDH9_HUMAN%sp|Q9HC56|PCDH9_HUMAN	527.295	2	8.54
]LWDSKMFAEIM^MKIEEYISKQAK	0	1	sp|Q8WWY3-2|PRP31_HUMAN%sp|Q8WWY3|PRP31_HUMAN%tr|E7EN72|E7EN72_HUMAN%tr|E7ESA8|E7ESA8_HUMAN%tr|E7ESX0|E7ESX0_HUMAN%tr|E7EU94|E7EU94_HUMAN%tr|E7EVX8|E7EVX8_HUMAN	720.356	4	8.89501
]LWEQEKQM^REQEQKMRDQEERMWEQDERLREK	6	4	sp|Q8N9W4|GG6L2_HUMAN%tr|F8WBV9|F8WBV9_HUMAN%tr|H3BMJ4|H3BMJ4_HUMAN	1099.28	4	9.54983
]LWM^WSWKHIRKHRQKVKQYKELYK	2	2	sp|Q96RL7-2|VP13A_HUMAN%sp|Q96RL7-3|VP13A_HUMAN%sp|Q96RL7-4|VP13A_HUMAN%sp|Q96RL7|VP13A_HUMAN	1120.27	3	10.5726
]LWMRQTCSTLSGLLWELIR	4	5	sp|P04424-2|ARLY_HUMAN%sp|P04424-3|ARLY_HUMAN%sp|P04424|ARLY_HUMAN%tr|F8W943|F8W943_HUMAN	802.748	3	8.64446
]LWRGVERGGM^PR	1	0	tr|F8WF80|F8WF80_HUMAN	736.876	2	8.62577
]LWSALNLSISVHYWNNSAK	1	0	sp|Q8N323|NXPE1_HUMAN%tr|F5H0Y6|F5H0Y6_HUMAN%tr|F5H259|F5H259_HUMAN%tr|F5H6W7|F5H6W7_HUMAN	749.384	3	9.13758
]LWYHENCRVFRDRLVNEEDR	7	9	sp|Q9P2D7-2|DYH1_HUMAN%sp|Q9P2D7-4|DYH1_HUMAN%sp|Q9P2D7-5|DYH1_HUMAN%sp|Q9P2D7|DYH1_HUMAN	688.077	4	10.5452
]LYKCEECGKAFKWSSELTIHQR	2	5	sp|Q9NSJ1|Z355P_HUMAN	938.459	3	9.42264
]LYRDVM^LENISHLVSLVTGYQISK	4	4	sp|A8MWA4|Z705E_HUMAN	946.5	3	8.64314
]M^AAPVRR	4	6	sp|Q9H2W6|RM46_HUMAN%tr|H0YN64|H0YN64_HUMAN	859.45	1	8.88759
]M^AAQCVTKVALNVSCANLLDK	2	6	sp|O75131|CPNE3_HUMAN%tr|E5RFT7|E5RFT7_HUMAN%tr|E5RG68|E5RG68_HUMAN%tr|E5RG97|E5RG97_HUMAN%tr|E5RHZ0|E5RHZ0_HUMAN%tr|E5RJ85|E5RJ85_HUMAN	789.066	3	9.03759
]M^AAVAATAAAKGNGGGGGR	1	0	sp|Q6Y1H2|HACD2_HUMAN	823.903	2	10.4982
]M^AAVAVAVR	4	8	sp|Q9UI10-3|EI2BD_HUMAN%sp|Q9UI10|EI2BD_HUMAN%tr|F8W8L6|F8W8L6_HUMAN%tr|F8WEV6|F8WEV6_HUMAN	946.507	1	8.90835
]M^AAVAVLR	7	8	sp|Q6BEB4|SP5_HUMAN%sp|Q96DC8|ECHD3_HUMAN%tr|Q5W0J8|Q5W0J8_HUMAN	889.488	1	9.06053
]M^AFHEM^QAHK	7	8	sp|Q9NQA3|WASH6_HUMAN%tr|H3BV49|H3BV49_HUMAN	652.78	2	9.39057
]M^AGGEAGVTLGQPHLSR	5	8	sp|P41091|IF2G_HUMAN%sp|Q2VIR3-2|IF2GL_HUMAN%sp|Q2VIR3|IF2GL_HUMAN%tr|F8W810|F8W810_HUMAN	870.437	2	9.66563
]M^AGLMIAAAWVLSFVLW	1	0	sp|P08173|ACM4_HUMAN	969.513	2	8.95442
]M^AGTRWVLGALLRGCGCNCSSCRR	1	1	sp|Q12849|GRSF1_HUMAN	953.111	3	9.74421
]M^APVQWLTPVIPALWELQGAGLPDR	2	0	tr|M0R0K1|M0R0K1_HUMAN	705.123	4	9.4033
]M^AVM^TPSDGLSQLSVPHLTHQR	3	8	sp|A4D0T2|CG066_HUMAN	827.41	3	8.96796
]M^CKEQKATKKSK	0	1	sp|Q6ZU52-2|K0408_HUMAN%sp|Q6ZU52|K0408_HUMAN%tr|E9PQS0|E9PQS0_HUMAN	509.27	3	8.78406
]M^CVRSCFQSPRLQWVWRTAFLKHTQR	5	2	sp|Q6JQN1-2|ACD10_HUMAN%sp|Q6JQN1-4|ACD10_HUMAN%sp|Q6JQN1-5|ACD10_HUMAN%sp|Q6JQN1|ACD10_HUMAN%tr|D6RFF6|D6RFF6_HUMAN%tr|F8W1I9|F8W1I9_HUMAN	1146.58	3	9.26099
]M^DGREPAQLLLLLAKTQELEK	0	1	sp|Q9BV73-2|CP250_HUMAN%sp|Q9BV73|CP250_HUMAN%tr|A6PVI9|A6PVI9_HUMAN%tr|E7ETF9|E7ETF9_HUMAN%tr|E9PHT2|E9PHT2_HUMAN	1228.16	2	8.64592
]M^DPGTVATM^RK	6	6	sp|Q9NPA2|MMP25_HUMAN	641.3	2	8.61401
]M^DTLSDLKM^K	0	1	sp|Q16537|2A5E_HUMAN%tr|B7ZKK9|B7ZKK9_HUMAN%tr|J3KQN6|J3KQN6_HUMAN	628.801	2	8.52666
]M^DVHDLFRRLGAGAKFDTR	2	4	sp|Q9Y2R4|DDX52_HUMAN%tr|F5H0R7|F5H0R7_HUMAN%tr|F5H5G9|F5H5G9_HUMAN%tr|K7ELL1|K7ELL1_HUMAN	755.383	3	9.34769
]M^DVLFVAIFAVPLILGQEYEDEER	4	2	sp|Q8WWF1|CA054_HUMAN%tr|Q5TB16|Q5TB16_HUMAN	952.48	3	8.98687
]M^EAVLNELVSVEDLLK	3	5	sp|Q9Y3D6|FIS1_HUMAN	930.988	2	10.7943
]M^EELKEGLRQR	2	0	sp|Q9Y608-2|LRRF2_HUMAN%sp|Q9Y608-4|LRRF2_HUMAN%sp|Q9Y608|LRRF2_HUMAN%tr|A8MXR0|A8MXR0_HUMAN%tr|C9JSU1|C9JSU1_HUMAN%tr|H7C3N9|H7C3N9_HUMAN	724.371	2	8.57611
]M^EEVVIAGM^SGK	3	3	sp|P49327|FAS_HUMAN	1325.62	1	11.4813
]M^EGPSLRGPALRLAGLPTQQ	6	4	sp|Q8IZC4-2|RTKN2_HUMAN%sp|Q8IZC4-3|RTKN2_HUMAN%sp|Q8IZC4|RTKN2_HUMAN	1076.07	2	8.9973
]M^EHFDASLSTYFK	2	5	sp|Q9NYP7-2|ELOV5_HUMAN%sp|Q9NYP7-3|ELOV5_HUMAN%sp|Q9NYP7|ELOV5_HUMAN%tr|E2QRH7|E2QRH7_HUMAN	817.854	2	16.3113
]M^EIVWEVLFLLQANFIVCISGDLRR	5	7	tr|I3NI54|I3NI54_HUMAN	770.903	4	10.6664
]M^ELEAM^SR	2	1	sp|P61165|TM258_HUMAN%tr|F5GWH5|F5GWH5_HUMAN	521.224	2	10.4494
]M^ELLSALSLGELALSFSR	1	0	sp|Q9H6F2|TM38A_HUMAN	998.528	2	10.7515
]M^ELRRKDQSLRQLNRHLTQLEQDK	2	0	sp|Q6TFL3-3|CC171_HUMAN%sp|Q6TFL3-4|CC171_HUMAN%sp|Q6TFL3|CC171_HUMAN%tr|H0Y5M5|H0Y5M5_HUMAN%tr|H0Y701|H0Y701_HUMAN	774.409	4	9.32422
]M^ELVQVLK	0	1	sp|Q9UI09-2|NDUAC_HUMAN%sp|Q9UI09|NDUAC_HUMAN%tr|F8VRD8|F8VRD8_HUMAN%tr|F8VXI1|F8VXI1_HUMAN	509.788	2	9.02857
]M^ERNHLGATLNECNQCFKVFSTKSSLTR	2	2	sp|Q8N988-2|ZN557_HUMAN%sp|Q8N988|ZN557_HUMAN	847.652	4	8.80974
]M^ESKGMWQLFELTLPIQSM^LAACK	8	9	tr|B4DYP2|B4DYP2_HUMAN	963.133	3	9.33213
]M^FFKKLSCRFCITLSSLMLLTQR	0	1	sp|Q96T53-2|MBOA4_HUMAN	980.506	3	8.57878
]M^FLVNSFLK	1	1	sp|P04632|CPNS1_HUMAN%tr|K7EKD8|K7EKD8_HUMAN%tr|K7ELJ7|K7ELJ7_HUMAN%tr|K7EM73|K7EM73_HUMAN%tr|K7EMQ1|K7EMQ1_HUMAN%tr|K7ES78|K7ES78_HUMAN	579.309	2	11.1211
]M^FSSVAHLAR	3	1	sp|Q00325-2|MPCP_HUMAN%sp|Q00325|MPCP_HUMAN%tr|F8VVM2|F8VVM2_HUMAN%tr|F8VWQ0|F8VWQ0_HUMAN%tr|F8VWR4|F8VWR4_HUMAN%tr|F8VY00|F8VY00_HUMAN%tr|F8VYH5|F8VYH5_HUMAN%tr|F8VZL5|F8VZL5_HUMAN	589.296	2	11.8076
]M^GAYKYIQELWRKKQSDVM^RFLLRVRCWQYR	1	2	sp|P61313-2|RL15_HUMAN%sp|P61313|RL15_HUMAN%tr|E7ENU7|E7ENU7_HUMAN%tr|E7EQV9|E7EQV9_HUMAN%tr|E7ERA2|E7ERA2_HUMAN%tr|E7EX53|E7EX53_HUMAN	1046.53	4	9.4365
]M^GVAYILKLLDQYR	0	2	sp|Q2M389|WASH7_HUMAN	871.469	2	9.2813
]M^HKLKSSQKDKVRQFMACTQAGERTAIYCLTQNEWR	3	0	sp|Q6PH85-2|DCNL2_HUMAN%sp|Q6PH85|DCNL2_HUMAN	892.639	5	8.62506
]M^HMFIAR	3	1	sp|O43149-2|ZZEF1_HUMAN%sp|O43149|ZZEF1_HUMAN%tr|I3L141|I3L141_HUMAN	482.731	2	8.58003
]M^HVRVAYMILRHQEKMK	5	4	sp|Q9HAH7-1|FBRS_HUMAN%sp|Q9HAH7|FBRS_HUMAN%tr|F2Z2T6|F2Z2T6_HUMAN%tr|J3KNZ9|J3KNZ9_HUMAN	558.044	4	9.26498
]M^ILKLLEDKNGEVQNLAVK	1	1	sp|Q86VP6-2|CAND1_HUMAN%sp|Q86VP6|CAND1_HUMAN%tr|F5H6I6|F5H6I6_HUMAN	738.745	3	9.03541
]M^KPGFSPRGGGFGGRGGFGDRGGR	5	9	sp|P22087|FBRL_HUMAN%tr|M0R0P1|M0R0P1_HUMAN%tr|M0R1H0|M0R1H0_HUMAN%tr|M0R2B0|M0R2B0_HUMAN%tr|M0R2Q4|M0R2Q4_HUMAN%tr|M0R2U2|M0R2U2_HUMAN	1213.58	2	9.24266
]M^KRHEM^VVAKHSALCSRFAQDLWLEQNIK	4	3	sp|P52744|ZN138_HUMAN%tr|J3QSS9|J3QSS9_HUMAN	1200.94	3	8.61644
]M^KTAVM^KELYSFLHHQNRYGSEQEFVDDLK	6	6	sp|P21128-2|ENDOU_HUMAN%sp|P21128-3|ENDOU_HUMAN%sp|P21128|ENDOU_HUMAN%tr|B7Z7N4|B7Z7N4_HUMAN	1240.26	3	9.72224
]M^KYLKSWFM^VDFISSIPVDYIFLIVETR	1	1	sp|Q9Y3Q4|HCN4_HUMAN	1172.6	3	8.89273
]M^LEEDM^EVAIK	6	3	sp|Q9ULC3|RAB23_HUMAN	691.811	2	9.20692
]M^LEKYKERLNRCVTMSKKLLIEKSKQEK	4	3	sp|Q86UE8-2|TLK2_HUMAN%sp|Q86UE8-3|TLK2_HUMAN%sp|Q86UE8|TLK2_HUMAN%tr|J3KRK0|J3KRK0_HUMAN%tr|J3KT82|J3KT82_HUMAN%tr|J3QLK5|J3QLK5_HUMAN	893.234	4	9.08326
]M^LKKGACAVEGSKKTDVEER	0	1	sp|Q14527-2|HLTF_HUMAN%sp|Q14527|HLTF_HUMAN	765.726	3	8.61854
]M^LLELRRHNYVTPTK	6	8	sp|Q9P225-2|DYH2_HUMAN%sp|Q9P225|DYH2_HUMAN	644.014	3	8.75521
]M^LM^RASASSENNK	1	1	sp|Q13349|ITAD_HUMAN	505.231	3	8.72567
]M^LMPHSEKR	2	4	sp|P50748|KNTC1_HUMAN%tr|E7ES84|E7ES84_HUMAN%tr|F5H5V0|F5H5V0_HUMAN	594.281	2	8.58894
]M^LNFVQNIQYYMMFEVM^EPTWHILEK	4	5	sp|Q9BSJ2-3|GCP2_HUMAN%sp|Q9BSJ2-4|GCP2_HUMAN%sp|Q9BSJ2|GCP2_HUMAN%tr|B3KTU7|B3KTU7_HUMAN%tr|F2Z2B9|F2Z2B9_HUMAN	1137.21	3	8.87878
]M^LPPGTR	8	8	sp|A2VEC9-2|SSPO_HUMAN	830.419	1	8.67383
]M^LRCGAELGSPGGGGGGGGGGGAGGRLALLW	1	2	sp|P58400|NRX1B_HUMAN	938.794	3	9.64576
]M^MHIAATLIQRR	2	0	sp|Q8IZT6|ASPM_HUMAN	750.399	2	11.2655
]M^NDYKLEEDPVTKERTFKRFAPRK	5	4	sp|Q3B7I2|CNPY1_HUMAN	1019.86	3	8.90065
]M^NGTLDHPDQPDLDAIK	2	1	sp|Q92879-2|CELF1_HUMAN%sp|Q92879-3|CELF1_HUMAN%sp|Q92879-4|CELF1_HUMAN%sp|Q92879-6|CELF1_HUMAN%sp|Q92879|CELF1_HUMAN%tr|E9PKA1|E9PKA1_HUMAN%tr|E9PKU1|E9PKU1_HUMAN%tr|E9PQK4|E9PQK4_HUMAN%tr|E9PSH0|E9PSH0_HUMAN%tr|F5H0D8|F5H0D8_HUMAN%tr|F5H4Y5|F5H4Y5_HUMAN%tr|G5EA30|G5EA30_HUMAN	969.941	2	13.4442
]M^NNYLFGERLLECHFM^PPEK	5	5	sp|Q9BYG3|MK67I_HUMAN%tr|C9J6C5|C9J6C5_HUMAN%tr|C9J808|C9J808_HUMAN	867.401	3	8.86251
]M^NTLSSNRANMLKEVQLM^NR	5	8	sp|Q96S53-2|TESK2_HUMAN%sp|Q96S53-3|TESK2_HUMAN%sp|Q96S53|TESK2_HUMAN%tr|B4DYL6|B4DYL6_HUMAN%tr|F5GWP9|F5GWP9_HUMAN	809.06	3	8.88751
]M^NTRNRVVNSGLGASPASRPTR	3	4	sp|Q96J88-2|ESIP1_HUMAN%sp|Q96J88-3|ESIP1_HUMAN%sp|Q96J88|ESIP1_HUMAN%tr|F5H4H1|F5H4H1_HUMAN	800.754	3	8.70445
]M^PAM^MAEELKK	0	2	sp|A7E2Y1-3|MYH7B_HUMAN	677.314	2	11.6631
]M^PAMMAEELKK	1	0	sp|A7E2Y1-3|MYH7B_HUMAN	669.323	2	12.5563
]M^QAHELFR	1	1	sp|P33121-2|ACSL1_HUMAN%sp|P33121|ACSL1_HUMAN%tr|B7Z452|B7Z452_HUMAN%tr|D6RER0|D6RER0_HUMAN%tr|D6RG07|D6RG07_HUMAN%tr|E7EPM6|E7EPM6_HUMAN	545.763	2	10.3601
]M^QHWARRLEQEVDGVM^RIFGGVQQLR	2	4	sp|Q9NY47-2|CA2D2_HUMAN%sp|Q9NY47-3|CA2D2_HUMAN%sp|Q9NY47-4|CA2D2_HUMAN%sp|Q9NY47-5|CA2D2_HUMAN%sp|Q9NY47|CA2D2_HUMAN%tr|C9JE82|C9JE82_HUMAN%tr|C9JGM2|C9JGM2_HUMAN%tr|C9JHE6|C9JHE6_HUMAN%tr|C9JVC9|C9JVC9_HUMAN	804.4	4	9.01441
]M^QKEM^KMIK	4	6	sp|Q8N895|ZN366_HUMAN%tr|D6R9P7|D6R9P7_HUMAN%tr|F8W732|F8W732_HUMAN	1241.61	1	8.93465
]M^QPQESHVHYSR	3	0	sp|B2RUZ4|SMIM1_HUMAN%tr|H3BS66|H3BS66_HUMAN	779.35	2	8.95603
]M^QQEIGFQKDSQGEYKAPQCIHM^DCLRWVK	2	3	sp|Q07864|DPOE1_HUMAN%tr|F5H1D6|F5H1D6_HUMAN%tr|F5H5Q5|F5H5Q5_HUMAN%tr|F5H7H6|F5H7H6_HUMAN	947.19	4	10.7347
]M^QRERRGK	7	5	sp|P31689-2|DNJA1_HUMAN%sp|P31689|DNJA1_HUMAN	1119.58	1	8.96076
]M^RKFIKAKKRLIQM^GKEKEAETHR	6	8	sp|Q0VFZ6|CC173_HUMAN	758.677	4	8.71514
]M^RLANLLMLLSHVRHARWGEKQFIHLK	4	4	sp|Q92731-5|ESR2_HUMAN	1119.62	3	9.2197
]M^RLHNNRVGRQAVMENM^RRK	9	9	sp|Q9GZT5|WN10A_HUMAN	643.583	4	9.98386
]M^RTQSKRRLEAKKEQR	6	4	sp|O43520|AT8B1_HUMAN	702.06	3	9.30778
]M^SAFDM^SHDFFFCLTSEWEIQPRTKR	1	0	sp|Q6V9R5-2|ZN562_HUMAN	1114.49	3	8.99649
]M^SDGKKEELQKSLNILTAFQKK	1	2	sp|P30040|ERP29_HUMAN%tr|F8VY02|F8VY02_HUMAN	865.795	3	8.85759
]M^SDPPLSTMPTAPGLRK	4	7	sp|P78314-3|3BP2_HUMAN%sp|P78314|3BP2_HUMAN%tr|D6R919|D6R919_HUMAN	929.455	2	8.7895
]M^SHIQIPPGLTELLQGYTVEVLRQQP	2	2	sp|P13861|KAP2_HUMAN%tr|C9J830|C9J830_HUMAN%tr|Q9BUB1|Q9BUB1_HUMAN	1002.86	3	8.79283
]M^SPDFTVYM^IKYLMTLIVGITSGFWIWSGK	5	2	sp|Q14332|FZD2_HUMAN	1187.27	3	8.88327
]M^SPRSCLRSLR	1	4	sp|P56705|WNT4_HUMAN	711.356	2	10.2661
]M^SSGADGGGGAAVAAR	0	2	sp|Q5JPI9|MET10_HUMAN%tr|G3V238|G3V238_HUMAN	697.316	2	9.57189
]M^TEIADLTYNVVAFSEIMSMVWKRLNDHGKNWR	5	6	sp|O95208-2|EPN2_HUMAN%sp|O95208-3|EPN2_HUMAN%sp|O95208|EPN2_HUMAN%tr|E9PBC1|E9PBC1_HUMAN%tr|F6PQP6|F6PQP6_HUMAN%tr|I3L2B2|I3L2B2_HUMAN%tr|J3KSC7|J3KSC7_HUMAN%tr|J3QLN2|J3QLN2_HUMAN	1338.65	3	9.20172
]M^TLPEFTTGM^ILPTK	1	2	sp|Q719I0-2|AHSA2_HUMAN	877.939	2	8.61967
]M^VITEVAEGPVDGSEK	2	2	tr|J3KPP1|J3KPP1_HUMAN	860.414	2	8.58148
]M^VRYLM^RSREITLGR	3	4	sp|Q96EZ8-2|MCRS1_HUMAN%sp|Q96EZ8-3|MCRS1_HUMAN%sp|Q96EZ8|MCRS1_HUMAN%tr|H0YIA0|H0YIA0_HUMAN%tr|Q7Z372|Q7Z372_HUMAN	652.685	3	8.85699
]M^VVQPDR	3	2	sp|Q6ZUJ8-2|BCAP_HUMAN%sp|Q6ZUJ8|BCAP_HUMAN	903.437	1	8.95002
]M^WEQDERLREK	1	0	sp|Q8N9W4|GG6L2_HUMAN%tr|F8WBV9|F8WBV9_HUMAN%tr|H3BMJ4|H3BMJ4_HUMAN	789.877	2	8.7109
]M^YGYRRLRSPRDSQTEPQNDNEGETSLATTQM^NPPK	8	5	sp|E9PI22|P23D1_HUMAN%sp|P0DMB1|P23D2_HUMAN	1061.5	4	8.90007
]M^YIQGVLLALYQR	6	4	tr|M0R2J8|M0R2J8_HUMAN	813.936	2	9.24204
]M^YPPPPPPPHR	3	5	sp|Q9UKM7|MA1B1_HUMAN%tr|H0YFU3|H0YFU3_HUMAN%tr|H0YG20|H0YG20_HUMAN%tr|H0YGQ1|H0YGQ1_HUMAN%tr|H0YGV7|H0YGV7_HUMAN	672.824	2	11.5278
]MAAAGR	1	1	sp|P98082-2|DAB2_HUMAN%sp|P98082-3|DAB2_HUMAN%sp|P98082|DAB2_HUMAN%sp|Q569G3|CE047_HUMAN%sp|Q8TB96|TIP_HUMAN%tr|D6RFF7|D6RFF7_HUMAN	619.298	1	8.50778
]MAAEWGGGVGYSGSGPGRSR	0	3	sp|Q96KR4-3|LMLN_HUMAN%sp|Q96KR4|LMLN_HUMAN	991.45	2	8.59458
]MAAVLQRVER	1	2	sp|Q53H82|LACB2_HUMAN	608.336	2	8.80968
]MACCHKVMLLLDTAGGAARHSRVR	3	3	sp|Q7Z2Z1-2|TICRR_HUMAN%sp|Q7Z2Z1|TICRR_HUMAN	918.467	3	8.72112
]MADGQVAELLLR	6	4	sp|Q9Y285|SYFA_HUMAN%tr|B4E363|B4E363_HUMAN%tr|K7EK06|K7EK06_HUMAN%tr|K7ER16|K7ER16_HUMAN	679.854	2	9.02877
]MAFLAGPR	3	0	sp|Q8N4S7-2|PAQR4_HUMAN%sp|Q8N4S7-3|PAQR4_HUMAN%sp|Q8N4S7|PAQR4_HUMAN%tr|I3L265|I3L265_HUMAN	905.457	1	10.1574
]MAMPHWLR	9	7	sp|O15528|CP27B_HUMAN%tr|F8VWR7|F8VWR7_HUMAN%tr|V9GYP0|V9GYP0_HUMAN	542.767	2	9.31466
]MAPPASRAPQM^R	2	1	sp|Q5T1J5|CHCH9_HUMAN%sp|Q9Y6H1|CHCH2_HUMAN	1371.65	1	8.60845
]MARAAALLPSR	2	2	sp|Q92692-2|PVRL2_HUMAN%sp|Q92692|PVRL2_HUMAN	600.341	2	8.9614
]MASDGARKQFWKRSNSKLPGRDGVSLCYPGWSR	3	1	tr|F8WBF7|F8WBF7_HUMAN	1280.96	3	8.85989
]MATAIQNPLK	1	6	tr|E9PDV3|E9PDV3_HUMAN%tr|F8WEC4|F8WEC4_HUMAN%tr|J3KQY6|J3KQY6_HUMAN	1129.61	1	8.59779
]MATLACRVQFLDDTDPFNSTNFPEPSR	9	9	sp|Q2V2M9-2|FHOD3_HUMAN%sp|Q2V2M9-3|FHOD3_HUMAN%sp|Q2V2M9-4|FHOD3_HUMAN%sp|Q2V2M9|FHOD3_HUMAN	1058.15	3	9.22694
]MAVISLLFLAVM^YVVHHPLMVSDRMDLDTLAR	4	3	sp|Q6GPH6-2|IPIL1_HUMAN%sp|Q6GPH6|IPIL1_HUMAN%tr|C9JNT4|C9JNT4_HUMAN%tr|F5H1L8|F5H1L8_HUMAN%tr|H7C0T2|H7C0T2_HUMAN	1239.3	3	8.89086
]MCPAGWKLLAMLALVLVVMVWY	6	8	sp|Q11206-2|SIA4C_HUMAN%sp|Q11206-6|SIA4C_HUMAN	869.79	3	8.63018
]MCTEKIQEKKIKKEDSSSGLMNTLLNGHK	1	0	sp|Q9P0W2-2|HM20B_HUMAN%sp|Q9P0W2-3|HM20B_HUMAN%sp|Q9P0W2|HM20B_HUMAN%tr|B5MDG7|B5MDG7_HUMAN%tr|C9J8X5|C9J8X5_HUMAN	848.439	4	8.85605
]MDDIYK	1	2	sp|P63316|TNNC1_HUMAN	827.365	1	8.80826
]MDIAIHHPWIR	2	1	sp|P02511|CRYAB_HUMAN%tr|E9PJL7|E9PJL7_HUMAN%tr|E9PR44|E9PR44_HUMAN%tr|E9PRA8|E9PRA8_HUMAN%tr|E9PRS4|E9PRS4_HUMAN%tr|E9PS12|E9PS12_HUMAN	716.372	2	11.6623
]MDLGIILDQPDGQFYQR	8	9	sp|A9Z1Z3-3|FR1L4_HUMAN%sp|A9Z1Z3|FR1L4_HUMAN	684.671	3	8.57162
]MDPGAALQRRAGGGGGLGAGSPALSGGQGRR	0	1	sp|Q6IQ22|RAB12_HUMAN	960.157	3	9.37636
]MDRHGNDKSTPKK	1	0	sp|Q8WY36-2|BBX_HUMAN%sp|Q8WY36|BBX_HUMAN%tr|C9JA69|C9JA69_HUMAN	778.879	2	8.86366
]MDSNFGLAGLPGSPKKRVRIE	1	2	sp|O43463-2|SUV91_HUMAN%sp|O43463|SUV91_HUMAN	1158.12	2	9.35073
]MEALRLR	1	0	sp|Q9P227|RHG23_HUMAN%tr|C9JVU9|C9JVU9_HUMAN	931.52	1	8.8018
]MEAPDYEVLSVRE	2	4	sp|Q6UX01-2|LMBRL_HUMAN%sp|Q6UX01-3|LMBRL_HUMAN%sp|Q6UX01-5|LMBRL_HUMAN%sp|Q6UX01|LMBRL_HUMAN%tr|E7ESX7|E7ESX7_HUMAN%tr|F8VPB1|F8VPB1_HUMAN%tr|F8VVE2|F8VVE2_HUMAN%tr|F8VYZ9|F8VYZ9_HUMAN%tr|F8W054|F8W054_HUMAN%tr|F8W0N6|F8W0N6_HUMAN%tr|F8WE63|F8WE63_HUMAN	790.865	2	9.73978
]MEAVLNELVSVEDLLK	5	4	sp|Q9Y3D6|FIS1_HUMAN	922.993	2	11.9213
]MEDEQQLRRQEGQQQLRQERDRK	1	1	sp|Q07283|TRHY_HUMAN	1009.83	3	9.90332
]MEDKNQTVVTEFLLLGLTDHPYQK	1	0	sp|P0C626|OR5G3_HUMAN	716.362	4	9.7471
]MEDYSKMEIPNPPTSKCITYWKRKVK	4	4	sp|Q92800-2|EZH1_HUMAN	1091.54	3	8.65409
]MEEEETQLEEELDKAQEDILK	4	3	tr|E9PMG5|E9PMG5_HUMAN%tr|E9PN54|E9PN54_HUMAN%tr|Q6R5J7|Q6R5J7_HUMAN	864.732	3	8.64816
]MEERFYRYGIKPEWMM^IHR	2	3	sp|Q14839-2|CHD4_HUMAN%sp|Q14839|CHD4_HUMAN%sp|Q8TDI0|CHD5_HUMAN%tr|F2Z2R5|F2Z2R5_HUMAN%tr|F5GWX5|F5GWX5_HUMAN	1316.14	2	8.86464
]MEGLECHVFIGGTPLSQDKTRLK	4	2	sp|Q9UHI6|DDX20_HUMAN	1330.17	2	9.10632
]MEGYLFKR	7	8	sp|Q15057|ACAP2_HUMAN%sp|Q96P50-1|ACAP3_HUMAN%sp|Q96P50-4|ACAP3_HUMAN%sp|Q96P50|ACAP3_HUMAN%tr|H7C3Q8|H7C3Q8_HUMAN	543.77	2	8.95413
]MEHSRELLR	5	3	sp|A6NCD1|TRIX2_HUMAN%sp|Q9BSJ1-2|TRI51_HUMAN%sp|Q9BSJ1|TRI51_HUMAN	607.304	2	9.36729
]MEIPVPVQPSWLR	1	0	sp|O14558|HSPB6_HUMAN%tr|K7EP04|K7EP04_HUMAN	1594.85	1	9.50092
]MELEIEKER	6	5	sp|Q86T90-2|K1328_HUMAN%sp|Q86T90-3|K1328_HUMAN%sp|Q86T90-4|K1328_HUMAN%sp|Q86T90|K1328_HUMAN%tr|F5GYZ7|F5GYZ7_HUMAN%tr|K7EM46|K7EM46_HUMAN	610.306	2	9.474
]MELITILEK	0	1	sp|Q14974|IMB1_HUMAN%tr|J3QR48|J3QR48_HUMAN	566.818	2	10.1753
]MELLSALSLGELALSFSR	4	1	sp|Q9H6F2|TM38A_HUMAN	990.533	2	10.2714
]MELQSALEEAEASLEHEEGK	1	2	sp|P12883|MYH7_HUMAN	1137.02	2	12.2888
]MELVQVLK	2	5	sp|Q9UI09-2|NDUAC_HUMAN%sp|Q9UI09|NDUAC_HUMAN%tr|F8VRD8|F8VRD8_HUMAN%tr|F8VXI1|F8VXI1_HUMAN	501.79	2	9.56105
]MEQKMKEEQER	3	1	sp|Q13227|GPS2_HUMAN%tr|B4DXA1|B4DXA1_HUMAN%tr|I3L3Y9|I3L3Y9_HUMAN%tr|I3L4X7|I3L4X7_HUMAN	754.853	2	8.54111
]MERELEANKK	0	1	tr|F5H1Y4|F5H1Y4_HUMAN	645.827	2	8.5557
]MESNVKVQR	7	8	sp|Q96CU9-3|FXRD1_HUMAN%sp|Q96CU9|FXRD1_HUMAN%tr|B4DXM1|B4DXM1_HUMAN%tr|E9PP78|E9PP78_HUMAN	567.29	2	9.88738
]MEVRWDR	2	0	sp|Q9UIR0-2|BTNL2_HUMAN%sp|Q9UIR0-3|BTNL2_HUMAN%sp|Q9UIR0-4|BTNL2_HUMAN%sp|Q9UIR0-5|BTNL2_HUMAN%sp|Q9UIR0|BTNL2_HUMAN%tr|F5H556|F5H556_HUMAN%tr|F8W1U8|F8W1U8_HUMAN%tr|F8W1V0|F8W1V0_HUMAN%tr|F8WBA1|F8WBA1_HUMAN	1034.49	1	8.98369
]MEWKLERTAPR	1	2	sp|Q86Y33-2|CD20B_HUMAN%sp|Q86Y33-3|CD20B_HUMAN%sp|Q86Y33-4|CD20B_HUMAN%sp|Q86Y33-5|CD20B_HUMAN%sp|Q86Y33|CD20B_HUMAN	487.256	3	9.44572
]MFNYERPK	0	1	sp|Q9UBF9|MYOTI_HUMAN	564.273	2	11.4502
]MFPKDMPYYRSQFKKCAVVGNGGILKNSR	2	1	sp|O15466|SIA8E_HUMAN%tr|B7Z1K9|B7Z1K9_HUMAN%tr|F5H8D1|F5H8D1_HUMAN	859.444	4	8.65678
]MFRFGQAVTRHGK	0	1	sp|Q9NR16-2|C163B_HUMAN%sp|Q9NR16-3|C163B_HUMAN%sp|Q9NR16-4|C163B_HUMAN%sp|Q9NR16|C163B_HUMAN%tr|F5H7R7|F5H7R7_HUMAN	526.612	3	9.02398
]MFRQGLRGFREYQIIETAHWK	4	3	sp|Q96M20-2|CNBD2_HUMAN%sp|Q96M20-3|CNBD2_HUMAN%sp|Q96M20|CNBD2_HUMAN%tr|U3KQM1|U3KQM1_HUMAN	903.793	3	8.57246
]MFTMLRKTCGGQQEDSR	2	6	tr|E7EUL1|E7EUL1_HUMAN%tr|E9PFS4|E9PFS4_HUMAN	522.737	4	10.0335
]MFTSQWVWSYLLFMIRMCGPSSCFK	2	2	tr|M0R0C9|M0R0C9_HUMAN	1069.16	3	8.77674
]MFYFRGCGRWVAVSFTKQQFPLAR	1	0	sp|Q9Y2Z2-2|MTO1_HUMAN%sp|Q9Y2Z2-3|MTO1_HUMAN%sp|Q9Y2Z2-4|MTO1_HUMAN%sp|Q9Y2Z2-6|MTO1_HUMAN%sp|Q9Y2Z2|MTO1_HUMAN%tr|E5RFF7|E5RFF7_HUMAN%tr|E7EWI1|E7EWI1_HUMAN	749.628	4	9.35892
]MGAAAR	1	0	sp|O75493|CAH11_HUMAN%sp|P16035|TIMP2_HUMAN	619.299	1	8.50778
]MGEIEQR	5	4	sp|Q9Y4F1-2|FARP1_HUMAN%sp|Q9Y4F1-3|FARP1_HUMAN%sp|Q9Y4F1|FARP1_HUMAN%tr|C9JME2|C9JME2_HUMAN%tr|M0QYB0|M0QYB0_HUMAN	905.418	1	8.60043
]MGGKIKTWK	3	4	sp|Q86SQ0-2|PHLB2_HUMAN%sp|Q86SQ0-3|PHLB2_HUMAN%sp|Q86SQ0|PHLB2_HUMAN%tr|E9PGF6|E9PGF6_HUMAN	546.301	2	9.36246
]MGPMWRMR	1	1	sp|Q2TAM9|TUSC1_HUMAN	554.256	2	8.83934
]MGWGSRCCCPGRLDLLCVLALLGGCLLPVCRTR	1	2	sp|Q92824-2|PCSK5_HUMAN%sp|Q92824|PCSK5_HUMAN%tr|B1AMG5|B1AMG5_HUMAN	1307.31	3	8.79369
]MHLQEIRK	3	1	sp|P20585|MSH3_HUMAN	549.295	2	9.5348
]MHVRVAYM^ILRHQEKMK	0	1	sp|Q9HAH7-1|FBRS_HUMAN%sp|Q9HAH7|FBRS_HUMAN%tr|F2Z2T6|F2Z2T6_HUMAN%tr|J3KNZ9|J3KNZ9_HUMAN	558.045	4	9.4147
]MIAAQLLAY	1	2	sp|P19367|HXK1_HUMAN	518.783	2	8.95768
]MIAAQLLAYYFTELKDDQVK	4	5	sp|P19367|HXK1_HUMAN	1202.12	2	11.2861
]MIDSPRKEGALSPPLGGWR	1	0	sp|Q6ZQN3|YB047_HUMAN	704.035	3	8.87378
]MIGCLHAR	9	9	sp|Q9NRA0-5|SPHK2_HUMAN	500.747	2	8.84784
]MIKNFDRENVRIPGMLIIDTPGHESFSNLR	4	3	sp|O60841|IF2P_HUMAN	886.451	4	8.93609
]MKAVSPVR	2	0	sp|P47928|ID4_HUMAN	930.515	1	8.89523
]MKFLVR	9	9	sp|Q99996-2|AKAP9_HUMAN%sp|Q99996-3|AKAP9_HUMAN%sp|Q99996-5|AKAP9_HUMAN%sp|Q99996-6|AKAP9_HUMAN%sp|Q99996|AKAP9_HUMAN%tr|H7BYL6|H7BYL6_HUMAN	836.474	1	8.60122
]MKIFFRYQTFRFIWLTK	7	9	sp|P0C7M7|ACSM4_HUMAN	592.82	4	9.48938
]MKLELAQYREVAAFAQFGSDLDAATQQLLSR	6	2	sp|P25705-2|ATPA_HUMAN%sp|P25705|ATPA_HUMAN%tr|K7ENP3|K7ENP3_HUMAN	1171.94	3	8.7667
]MKLILWYLVVALWCFFK	1	0	tr|C9JCE7|C9JCE7_HUMAN	758.416	3	8.97657
]MKNRNAEEELEDLDAVHREEKISLEELR	5	7	sp|Q96DY2-2|IQCD_HUMAN	1146.9	3	8.58897
]MKQEGRSGKYM^CRIIVHFMWEDVQQRGRVMGVNPYILK	1	0	sp|Q9NVA1-3|UQCC1_HUMAN%sp|Q9NVA1-4|UQCC1_HUMAN%sp|Q9NVA1-5|UQCC1_HUMAN%sp|Q9NVA1|UQCC1_HUMAN%tr|B1AKV3|B1AKV3_HUMAN%tr|B1AKV6|B1AKV6_HUMAN%tr|B7Z1C6|B7Z1C6_HUMAN%tr|B7Z314|B7Z314_HUMAN%tr|H7BYA2|H7BYA2_HUMAN	784.057	6	8.96721
]MKSAGGSGR	1	4	tr|D6RDF8|D6RDF8_HUMAN%tr|Q5T8J1|Q5T8J1_HUMAN	893.418	1	8.94038
]MKSQTEGSIQQSEM^LEFLREYSDQFPEILR	5	4	sp|Q8TD90|MAGE2_HUMAN	920.436	4	9.09
]MLADFLRCQKEALAEKEHKLEEYKR	4	6	sp|Q96P16-3|RPR1A_HUMAN%sp|Q96P16|RPR1A_HUMAN	1060.2	3	8.90414
]MLARARGCPRGPR	1	1	sp|A6NGR9|MROH6_HUMAN%tr|E9PJR4|E9PJR4_HUMAN	514.274	3	8.54208
]MLDLQGAALR	3	0	sp|Q9P2A4-2|ABI3_HUMAN%sp|Q9P2A4|ABI3_HUMAN	565.801	2	9.57777
]MLDPQVWR	0	2	sp|Q9H1V8|S6A17_HUMAN	544.266	2	9.10033
]MLGQM^TDQVADLR	4	4	sp|P18206-2|VINC_HUMAN%sp|P18206|VINC_HUMAN	512.905	3	9.98738
]MLLESLKVATM^MSKATDKVSK	4	1	sp|Q8TB52|FBX30_HUMAN	790.756	3	9.61975
]MLLYTEVTRYLDFKVVEGSFVYK	1	0	sp|P31150|GDIA_HUMAN%tr|G5E9U5|G5E9U5_HUMAN	711.621	4	8.63264
]MLRAGWLR	1	0	sp|O14657|TOR1B_HUMAN	1045.57	1	8.74806
]MLRIQKEHR	0	3	sp|Q96PF2|TSSK2_HUMAN%sp|Q9BXA7|TSSK1_HUMAN	1253.69	1	8.63418
]MLSHNTMMK	2	3	sp|Q9NPC6|MYOZ2_HUMAN	568.261	2	8.84286
]MLVVGGIDR	2	5	sp|Q15046-2|SYK_HUMAN%sp|Q15046|SYK_HUMAN	501.773	2	9.53258
]MLWRVLLSKRPPFPHPELDFQEAPIPSCPGR	6	5	sp|Q6PKG0-3|LARP1_HUMAN	743.585	5	9.36278
]MM^ADEALGSGLVSR	8	8	sp|Q13011|ECH1_HUMAN	748.343	2	8.6072
]MM^ADGAAAGAGGSPSLR	3	2	sp|Q8IWC1-2|MA7D3_HUMAN%sp|Q8IWC1-3|MA7D3_HUMAN%sp|Q8IWC1|MA7D3_HUMAN	526.902	3	9.21184
]MM^HIAATLIQRR	3	3	sp|Q8IZT6|ASPM_HUMAN	750.398	2	10.2883
]MMCEVM^PTISEDGR	5	7	sp|O75145-2|LIPA3_HUMAN%sp|O75145|LIPA3_HUMAN%tr|R4GN36|R4GN36_HUMAN%tr|R4GNF1|R4GNF1_HUMAN	572.23	3	8.84376
]MMLFGKIFQKDSSRCK	1	1	sp|Q96RJ0|TAAR1_HUMAN	673.668	3	8.57336
]MMLVLPR	8	8	sp|Q6NUN0-2|ACSM5_HUMAN%sp|Q6NUN0|ACSM5_HUMAN	902.492	1	9.29691
]MNEEQIAAVCLAVLQALSVLHAQGVIHR	5	5	sp|O96013-2|PAK4_HUMAN%sp|O96013-3|PAK4_HUMAN%sp|O96013-4|PAK4_HUMAN%sp|O96013|PAK4_HUMAN	1038.55	3	9.09068
]MNSMEKAHK	5	1	sp|Q5HYJ3|FA76B_HUMAN%tr|F5GX09|F5GX09_HUMAN	559.76	2	8.71965
]MNSPGGR	3	2	sp|Q9UBP0-2|SPAST_HUMAN%sp|Q9UBP0|SPAST_HUMAN	761.336	1	8.57853
]MNTDPMKRCLQR	0	4	sp|Q3ZLR7|SP201_HUMAN	531.591	3	9.9658
]MPAWIFPCHPLDEQTYHM^ALNAATFPK	0	2	tr|Q9H3C3|Q9H3C3_HUMAN	812.13	4	8.64265
]MPRAGRAPAEGGPA	1	0	sp|Q8N910|CO056_HUMAN%tr|H0YNI1|H0YNI1_HUMAN	460.898	3	8.61915
]MPRGRKSRRRR	0	1	sp|Q9H213|MAGH1_HUMAN	500.291	3	8.75353
]MPWQAFRRFGQKLVRR	0	3	sp|Q8WY07|CTR3_HUMAN	707.053	3	8.9441
]MPYIDESPTM^SPQLSAR	2	3	sp|Q12979-4|ABR_HUMAN%sp|Q12979|ABR_HUMAN%tr|I3L259|I3L259_HUMAN%tr|I3L2L3|I3L2L3_HUMAN%tr|I3L3W0|I3L3W0_HUMAN%tr|I3L4Y1|I3L4Y1_HUMAN	991.453	2	8.77389
]MQAHELFR	1	3	sp|P33121-2|ACSL1_HUMAN%sp|P33121|ACSL1_HUMAN%tr|B7Z452|B7Z452_HUMAN%tr|D6RER0|D6RER0_HUMAN%tr|D6RG07|D6RG07_HUMAN%tr|E7EPM6|E7EPM6_HUMAN	537.764	2	10.992
]MQKKLEDFRDYRRK	1	1	sp|P35609|ACTN2_HUMAN%tr|B2RCS5|B2RCS5_HUMAN	652.685	3	8.54308
]MQKSEGSGGTQLKNR	5	2	sp|Q8N7B6-2|PACRL_HUMAN%sp|Q8N7B6-3|PACRL_HUMAN%sp|Q8N7B6-4|PACRL_HUMAN%sp|Q8N7B6|PACRL_HUMAN%tr|D6R9D1|D6R9D1_HUMAN%tr|D6R9F1|D6R9F1_HUMAN%tr|D6R9N9|D6R9N9_HUMAN%tr|D6RAM4|D6RAM4_HUMAN%tr|D6RB63|D6RB63_HUMAN%tr|D6RBZ2|D6RBZ2_HUMAN%tr|D6RC13|D6RC13_HUMAN%tr|D6RC23|D6RC23_HUMAN%tr|D6RDH3|D6RDH3_HUMAN%tr|D6REJ6|D6REJ6_HUMAN%tr|D6REQ4|D6REQ4_HUMAN%tr|D6RF08|D6RF08_HUMAN%tr|D6RF51|D6RF51_HUMAN%tr|D6R…	555.279	3	8.96075
]MQLSEGLAAHTRR	4	5	tr|J3KQ81|J3KQ81_HUMAN	504.923	3	8.54439
]MRDQEERMWEQDERLREKEERMREQEKM^WEQVEK	4	0	sp|Q8N9W4|GG6L2_HUMAN%tr|F8WBV9|F8WBV9_HUMAN%tr|H3BMJ4|H3BMJ4_HUMAN	1168.04	4	8.64873
]MRLFGQRCQKCSWSQYEM^PEFSSDSTMRILSNLVQHILKK	4	2	sp|Q96DX8|RTP4_HUMAN	1245.35	4	9.60786
]MRLFGQRCQKCSWSQYEMPEFSSDSTM^RILSNLVQHILKK	2	1	sp|Q96DX8|RTP4_HUMAN	1245.35	4	9.80313
]MRLLKEKEKKM^EDLRREKDAAEMLGAKIK	4	4	sp|O15066|KIF3B_HUMAN%tr|B4DSR5|B4DSR5_HUMAN	887.49	4	9.07695
]MRM^EKIVLEKVCWK	8	7	sp|P51959|CCNG1_HUMAN%tr|B4DLW7|B4DLW7_HUMAN%tr|D6RD30|D6RD30_HUMAN%tr|E7ERZ1|E7ERZ1_HUMAN	636.996	3	8.68164
]MRPTQQRR	3	3	sp|Q7LBE3-2|S26A9_HUMAN%sp|Q7LBE3|S26A9_HUMAN	558.298	2	8.96045
]MRRGTWR	4	5	sp|Q5SY80-2|CA101_HUMAN%sp|Q5SY80-3|CA101_HUMAN%sp|Q5SY80|CA101_HUMAN	503.257	2	9.29908
]MRRLGSDLTSAQKEMKTKHK	7	3	sp|Q08378-2|GOGA3_HUMAN%sp|Q08378-4|GOGA3_HUMAN%sp|Q08378|GOGA3_HUMAN	796.758	3	9.80516
]MRSHM^ALDWIMKERDSPGIVSQELR	7	6	sp|Q8N485|LIX1_HUMAN	1015.51	3	8.73363
]MRTSGRRWAVLGSPHVCRGVVRTR	6	7	tr|Q5TA95|Q5TA95_HUMAN	946.505	3	8.79236
]MRTTFVRSVTMDK	0	1	tr|E7EV62|E7EV62_HUMAN	538.944	3	9.13921
]MRVCSYECLPWEEAMRTELQLESRSSGSEREERQR	1	0	tr|E9PGF6|E9PGF6_HUMAN	1105.26	4	11.3128
]MSLADRGNPGNITSR	6	5	sp|P09110|THIK_HUMAN%tr|B4E072|B4E072_HUMAN%tr|C9JDE9|C9JDE9_HUMAN%tr|H0Y4D4|H0Y4D4_HUMAN	816.399	2	8.56064
]MSLKAPMSSR	3	3	tr|H3BM68|H3BM68_HUMAN	575.794	2	9.15482
]MSNWVGILSHGLR	2	3	sp|Q9UGN5-2|PARP2_HUMAN%sp|Q9UGN5|PARP2_HUMAN%tr|G3V167|G3V167_HUMAN%tr|H0YH02|H0YH02_HUMAN	504.932	3	9.44622
]MSQQKDFSPDEFNQFFVTPR	4	1	tr|H3BQC6|H3BQC6_HUMAN	831.049	3	8.78563
]MSVFPR	0	1	sp|Q8IZD9|DOCK3_HUMAN	779.388	1	8.58584
]MSVSNSTNK	8	5	tr|E7EUW0|E7EUW0_HUMAN	505.734	2	8.7291
]MSVTEGGIKYPETTEGGRPKLGGLMDPR	6	4	sp|P24928|RPB1_HUMAN%tr|Q6NX41|Q6NX41_HUMAN	1007.18	3	8.72796
]MTCPDKPGQLINWFICSLCVPRVRKLWSSRR	3	2	sp|Q6UWH4-2|F198B_HUMAN%sp|Q6UWH4-3|F198B_HUMAN%sp|Q6UWH4|F198B_HUMAN	1301.99	3	9.93736
]MTDVFEGSIIRCM^R	0	2	sp|P42285|SK2L2_HUMAN%tr|F5H7E2|F5H7E2_HUMAN%tr|H0YAC4|H0YAC4_HUMAN	887.399	2	8.84993
]MTILASQK	6	4	sp|Q8N0X2-2|SPG16_HUMAN%tr|B4DYB5|B4DYB5_HUMAN	934.51	1	8.54733
]MTLESSERTISDLTTSLQEK	1	0	sp|Q5M9N0|CD158_HUMAN	771.387	3	9.4914
]MTLFQNTR	1	0	tr|Q5SZC5|Q5SZC5_HUMAN	1053.52	1	8.83456
]MTPASITAAK	0	1	sp|Q9UGN4-2|CLM8_HUMAN%sp|Q9UGN4-4|CLM8_HUMAN%sp|Q9UGN4|CLM8_HUMAN%tr|J3QKQ4|J3QKQ4_HUMAN	1033.53	1	8.70174
]MTQLPEAEK	7	7	sp|Q9UI47|CTNA3_HUMAN	1089.53	1	8.70761
]MTRAIETTDIISR	1	2	sp|Q96HS1-2|PGAM5_HUMAN%sp|Q96HS1|PGAM5_HUMAN%tr|F5GXG4|F5GXG4_HUMAN	517.275	3	8.59842
]MTRTPVGSARTR	4	3	sp|Q6ZUU3|CC072_HUMAN%tr|F8WBY5|F8WBY5_HUMAN	1375.74	1	8.81791
]MTSGATR	9	8	sp|Q9Y263|PLAP_HUMAN%tr|E5RIM3|E5RIM3_HUMAN	766.357	1	9.49987
]MTSGQFK	5	6	sp|Q9NSK7-2|CS012_HUMAN%sp|Q9NSK7-3|CS012_HUMAN%sp|Q9NSK7-4|CS012_HUMAN%sp|Q9NSK7|CS012_HUMAN%tr|K7EPS8|K7EPS8_HUMAN	841.389	1	8.79895
]MTSLHGLKK	6	5	tr|K7EL66|K7EL66_HUMAN	529.298	2	8.67351
]MTSVGTNRAR	4	5	sp|Q14157-1|UBP2L_HUMAN%sp|Q14157-3|UBP2L_HUMAN%sp|Q14157-4|UBP2L_HUMAN%sp|Q14157-5|UBP2L_HUMAN%sp|Q14157|UBP2L_HUMAN%tr|F8W726|F8W726_HUMAN%tr|Q5VU77|Q5VU77_HUMAN%tr|Q5VU78|Q5VU78_HUMAN%tr|Q5VU79|Q5VU79_HUMAN%tr|Q5VU80|Q5VU80_HUMAN%tr|Q5VU81|Q5VU81_HUMAN	1135.57	1	8.79057
]MTYLTM^CIK	7	9	sp|P13584-2|CP4B1_HUMAN%sp|P13584|CP4B1_HUMAN%tr|E7EME6|E7EME6_HUMAN%tr|F5H6F1|F5H6F1_HUMAN%tr|Q8IZB0|Q8IZB0_HUMAN	610.282	2	8.57087
]MVEASLSVR	2	1	sp|Q9Y5K2|KLK4_HUMAN%tr|M0QYN5|M0QYN5_HUMAN%tr|Q96RU5|Q96RU5_HUMAN	517.772	2	8.87681
]MVEKSLPSK	1	5	sp|Q5TCQ9-4|MAGI3_HUMAN%sp|Q5TCQ9|MAGI3_HUMAN	531.287	2	8.91797
]MVKKLVMAQK	4	1	sp|Q16558-2|KCMB1_HUMAN%sp|Q16558|KCMB1_HUMAN	609.852	2	8.6739
]MVSSGKK	7	5	sp|Q8IZU3|SYCP3_HUMAN	779.407	1	8.5715
]MVVEFRHMR	2	5	sp|P61421|VA0D1_HUMAN%tr|F5GYQ1|F5GYQ1_HUMAN%tr|H3BQB4|H3BQB4_HUMAN%tr|H3BQJ1|H3BQJ1_HUMAN%tr|H3BSG7|H3BSG7_HUMAN%tr|R4GN72|R4GN72_HUMAN	624.31	2	8.62013
]MWDQRLVK	2	5	sp|Q3KRB8|RHGBB_HUMAN	559.796	2	8.91401
]MWGGGPKK	9	9	sp|Q9NW08-2|RPC2_HUMAN%sp|Q9NW08|RPC2_HUMAN%tr|F8VRU2|F8VRU2_HUMAN	903.447	1	8.98345
]MWNPNAVIVDK	6	7	tr|F8VP70|F8VP70_HUMAN	1329.67	1	8.91142
]MWRQEKMREQEDVGAGGDAREGGEDTR	5	3	tr|F8WBV9|F8WBV9_HUMAN	1046.14	3	9.15164
]MWVCLRGILDSQAFWHETLR	5	5	sp|Q8NI38-2|IKBD_HUMAN	854.426	3	10.1029
]MYDMILLR	2	1	sp|Q8NET8-2|TRPV3_HUMAN%sp|Q8NET8-3|TRPV3_HUMAN%sp|Q8NET8|TRPV3_HUMAN%tr|J3KPJ6|J3KPJ6_HUMAN	549.274	2	8.53268
]MYEALKEM^DSNTVIER	6	5	sp|Q00597|FANCC_HUMAN%tr|B1ALR7|B1ALR7_HUMAN	994.455	2	8.55023
]MYRLMSAVTARAAAPGGLASSCGR	2	2	sp|P83111-2|LACTB_HUMAN%sp|P83111|LACTB_HUMAN	833.078	3	8.99839
]NAGYEVRR	1	1	sp|Q75WM6|H1FNT_HUMAN	1007.5	1	8.76046
]NAMVNRK	7	8	sp|Q8IZS8-2|CA2D3_HUMAN%sp|Q8IZS8-3|CA2D3_HUMAN%sp|Q8IZS8|CA2D3_HUMAN%tr|B4DSF6|B4DSF6_HUMAN	875.459	1	8.94975
]NCIINKVTRNRCQYCRLQKCFEVGMSKEAVRNDRNKK	0	4	sp|P13631-2|RARG_HUMAN%sp|P13631-3|RARG_HUMAN%sp|P13631-4|RARG_HUMAN%sp|P13631|RARG_HUMAN	1179.83	4	9.62672
]NDALSECTSRFVTQYPCMIKGCTSVVTSESNIIRHYK	3	4	sp|O60281-2|ZN292_HUMAN%sp|O60281|ZN292_HUMAN%tr|J3KNV1|J3KNV1_HUMAN	1465.7	3	10.0613
]NDLALQLQAEQDNLADAEER	1	1	sp|A7E2Y1|MYH7B_HUMAN	767.027	3	8.61901
]NDLNKRVQDLSAGGQGSLTDSGPERR	6	8	sp|P40222|TXLNA_HUMAN	938.459	3	9.34178
]NEILSTERDYIKHLRDICEGYVRQCR	0	1	sp|Q9NR80-3|ARHG4_HUMAN%sp|Q9NR80-4|ARHG4_HUMAN%sp|Q9NR80|ARHG4_HUMAN	1122.88	3	8.81355
]NEM^FFGDQVDKCYK	6	8	sp|Q9UPP1-2|PHF8_HUMAN%sp|Q9UPP1-3|PHF8_HUMAN%sp|Q9UPP1-4|PHF8_HUMAN%sp|Q9UPP1-5|PHF8_HUMAN%sp|Q9UPP1|PHF8_HUMAN%tr|H0Y3N9|H0Y3N9_HUMAN%tr|H0Y589|H0Y589_HUMAN%tr|H7BZB7|H7BZB7_HUMAN	613.927	3	8.57435
]NEPSFQLSYGGLRHFCWPRYTDYGWQAVPTVQRSSQLPK	0	1	tr|H0Y713|H0Y713_HUMAN	1175.58	4	8.84906
]NESVARSSK	3	1	sp|Q7RTP6-2|MICA3_HUMAN%sp|Q7RTP6-3|MICA3_HUMAN%sp|Q7RTP6-4|MICA3_HUMAN%sp|Q7RTP6-5|MICA3_HUMAN%sp|Q7RTP6|MICA3_HUMAN%tr|J3KSK6|J3KSK6_HUMAN	1020.51	1	8.59796
]NEYFFDRNRPSFDGILYYYQSGGKIRR	4	6	sp|Q16322|KCA10_HUMAN	1135.56	3	9.24118
]NFETTVFSEEKM^SVSTWSRK	0	1	sp|Q5CZC0|FSIP2_HUMAN%tr|J3QTJ6|J3QTJ6_HUMAN	818.048	3	8.81824
]NFYGGNGIVGAQGPLGAGIALACK	8	8	sp|P29803|ODPAT_HUMAN	783.406	3	12.0833
]NGM^VAKLGDFGIAR	0	2	sp|Q6P3R8|NEK5_HUMAN%tr|E9PIX7|E9PIX7_HUMAN	1507.78	1	8.73012
]NHHVAAALGLCPR	4	5	sp|Q2NKJ3|CTC1_HUMAN	729.876	2	8.59495
]NHLRNDNQETAAM^KPANLKKRKER	4	2	sp|Q8IVF6|AN18A_HUMAN	974.519	3	8.67383
]NHPFYMPLNPTDPLLAYHM^PGLYNVDPTIRER	6	5	sp|Q9P2R6-2|RERE_HUMAN%sp|Q9P2R6|RERE_HUMAN%tr|B1AKN3|B1AKN3_HUMAN	1280.95	3	9.93145
]NHWQSEFKKVQHELVIYSTQEAEGLYWSKKHM^GYR	8	6	sp|Q8TE76-2|MORC4_HUMAN%sp|Q8TE76-3|MORC4_HUMAN%sp|Q8TE76|MORC4_HUMAN	1099.78	4	8.67748
]NIPWRCVVIDEAHRLKNRNCKLLEGLK	2	0	sp|Q9P2D1-2|CHD7_HUMAN%sp|Q9P2D1|CHD7_HUMAN	1125.61	3	8.77394
]NITHSQCQMLPYHATLTPLLSVVRNMEMEK	3	1	sp|Q9Y5Q5-2|CORIN_HUMAN%sp|Q9Y5Q5|CORIN_HUMAN%tr|E7EQE7|E7EQE7_HUMAN%tr|J3KR83|J3KR83_HUMAN%tr|J3KR88|J3KR88_HUMAN%tr|J3KR90|J3KR90_HUMAN	1195.6	3	9.25394
]NKARAELEKREKDLLKAQQEHQSLLEKLSALEK	3	1	sp|Q9Y496|KIF3A_HUMAN%tr|E9PES4|E9PES4_HUMAN%tr|J3KPF9|J3KPF9_HUMAN	980.042	4	8.59498
]NKARFSIPSMTEDYAGRYR	0	5	sp|Q8NHJ6-2|LIRB4_HUMAN%sp|Q8NHJ6-3|LIRB4_HUMAN%sp|Q8NHJ6|LIRB4_HUMAN%tr|A8MUE1|A8MUE1_HUMAN%tr|C9JST2|C9JST2_HUMAN	769.036	3	9.03538
]NKDKTSEKPKIRMLSKDCSQEYTDSTGIDLHEFLINTLK	5	1	sp|Q9UBL0-3|ARP21_HUMAN%sp|Q9UBL0-4|ARP21_HUMAN%sp|Q9UBL0|ARP21_HUMAN	1542.77	3	8.79765
]NKELEDCLDILIITSDTLLIDR	6	6	sp|Q4G0Z9-2|MCMD2_HUMAN%sp|Q4G0Z9-3|MCMD2_HUMAN%sp|Q4G0Z9-4|MCMD2_HUMAN%sp|Q4G0Z9|MCMD2_HUMAN%tr|B4DXX4|B4DXX4_HUMAN%tr|G3XAN3|G3XAN3_HUMAN	882.46	3	9.02466
]NKEVKEAFR	3	4	sp|Q8NGX9|OR6P1_HUMAN	1163.62	1	9.12605
]NKHWSEEAITRFQMCVAGIKLQAR	5	6	sp|Q9BXT4-2|TDRD1_HUMAN%sp|Q9BXT4-3|TDRD1_HUMAN%sp|Q9BXT4-4|TDRD1_HUMAN%sp|Q9BXT4|TDRD1_HUMAN%tr|B7WPM2|B7WPM2_HUMAN%tr|C9JRE4|C9JRE4_HUMAN%tr|H9KV62|H9KV62_HUMAN%tr|H9KV63|H9KV63_HUMAN	972.831	3	9.40109
]NKSTCLM^AAETPSKRWRLHCLAFSQRFVRAGPACSSR	1	1	sp|P24530-3|EDNRB_HUMAN	1099.79	4	8.73745
]NKSYHYTDSLLQRENERNLFSRQK	2	6	sp|O15061-2|SYNEM_HUMAN%sp|O15061|SYNEM_HUMAN%tr|C9JIE4|C9JIE4_HUMAN%tr|H0YL34|H0YL34_HUMAN	1023.86	3	8.60608
]NKTNMNYDKLSRALRYYYDKNIIR	1	0	sp|P19419-2|ELK1_HUMAN%sp|P19419|ELK1_HUMAN	1032.54	3	8.58967
]NLEEKSDINVTVLIGSKQVSEGTYNFIR	1	1	tr|F8WC46|F8WC46_HUMAN	1066.23	3	9.36623
]NLEESLHDKERLAEEIEKLRSELDQLKM^R	6	8	sp|O75334-2|LIPA2_HUMAN%sp|O75334-3|LIPA2_HUMAN%sp|O75334-4|LIPA2_HUMAN%sp|O75334-5|LIPA2_HUMAN%sp|O75334-6|LIPA2_HUMAN%sp|O75334-7|LIPA2_HUMAN%sp|O75334|LIPA2_HUMAN%tr|F8VYK7|F8VYK7_HUMAN%tr|F8W1Y8|F8W1Y8_HUMAN%tr|G3V200|G3V200_HUMAN%tr|H0YHK3|H0YHK3_HUMAN%tr|J3KNM3|J3KNM3_HUMAN	1204.28	3	8.86699
]NLHAGPVSPAGVGFR	9	9	sp|P53355-2|DAPK1_HUMAN	507.935	3	8.62537
]NLHLNSHVKETTR	0	1	sp|Q9Y2Z2-2|MTO1_HUMAN%sp|Q9Y2Z2-3|MTO1_HUMAN%sp|Q9Y2Z2-4|MTO1_HUMAN%sp|Q9Y2Z2-5|MTO1_HUMAN%sp|Q9Y2Z2-6|MTO1_HUMAN%sp|Q9Y2Z2|MTO1_HUMAN	531.279	3	8.54418
]NLLSVGHQPFHR	9	9	sp|Q9UK11|ZN223_HUMAN%tr|K7ENM7|K7ENM7_HUMAN%tr|K7EPW2|K7EPW2_HUMAN%tr|K7EQ32|K7EQ32_HUMAN%tr|K7ER65|K7ER65_HUMAN	724.378	2	8.72944
]NLNSVSVPR	2	3	sp|P08581-2|MET_HUMAN%sp|P08581|MET_HUMAN%tr|H7C174|H7C174_HUMAN	514.782	2	8.5966
]NLPFDFTWKMLKDKFNECEPER	7	8	tr|M0R2I7|M0R2I7_HUMAN	963.13	3	9.35287
]NLRVMLESEREQNVKNQDLISENKK	2	0	sp|Q5JRA6-4|MIA3_HUMAN%sp|Q5JRA6|MIA3_HUMAN%tr|G8JLC6|G8JLC6_HUMAN	1019.87	3	8.71958
]NLWPFVSDPAPTASSQAAVSARFGHWHKNK	4	5	sp|Q15833-2|STXB2_HUMAN%sp|Q15833|STXB2_HUMAN%tr|E7EQD5|E7EQD5_HUMAN%tr|R4GMY7|R4GMY7_HUMAN	1117.23	3	9.81773
]NM^ANFLRGFEEKGIK	5	5	sp|Q569K4-5|Z385B_HUMAN%sp|Q569K4|Z385B_HUMAN%tr|C9J0U3|C9J0U3_HUMAN%tr|C9JPH4|C9JPH4_HUMAN	604.97	3	8.72124
]NM^VWKYCRSISPEWKQQLQQK	2	0	sp|O00159-2|MYO1C_HUMAN%sp|O00159-3|MYO1C_HUMAN%sp|O00159|MYO1C_HUMAN%tr|F5H6E2|F5H6E2_HUMAN	932.795	3	9.08045
]NMKSISCQEIPGQQSRGRTCR	3	6	sp|P27918|PROP_HUMAN%tr|E9PAQ1|E9PAQ1_HUMAN	846.061	3	8.62452
]NNATVKGVNFYGPKSEFVVSGSDCGHIFLWEK	1	2	sp|Q5TAQ9|DCAF8_HUMAN%tr|G3V3G9|G3V3G9_HUMAN%tr|V9GYZ9|V9GYZ9_HUMAN%tr|V9GZ39|V9GZ39_HUMAN	1210.6	3	8.69346
]NNCWKEKQQSEGLLYR	2	6	sp|Q9NXW2-2|DJB12_HUMAN%sp|Q9NXW2|DJB12_HUMAN	699.34	3	8.78206
]NNFAVGYR	1	0	sp|P45880-1|VDAC2_HUMAN%sp|P45880-2|VDAC2_HUMAN%sp|P45880|VDAC2_HUMAN%tr|B4DKM5|B4DKM5_HUMAN%tr|Q5JSD1|Q5JSD1_HUMAN%tr|Q5JSD2|Q5JSD2_HUMAN	492.239	2	11.4669
]NNSVARAVMQSQKPPKNCREAFTADGDQVFAGR	1	2	sp|Q96SB8-2|SMC6_HUMAN%sp|Q96SB8|SMC6_HUMAN%tr|C9JMN1|C9JMN1_HUMAN	923.947	4	8.59549
]NNVNESWK	3	1	sp|Q9NUC0|SRTD4_HUMAN	1033.47	1	8.85537
]NPEMCRVLLTHEIMCRFFLKFFLKCNQNCLKNAGNPR	3	6	sp|Q9UH73-2|COE1_HUMAN	1175.58	4	10.6366
]NPFECNECRKMFYVKSNLINHQRTHTGEKPYEGNTCGK	7	6	tr|H0Y5S2|H0Y5S2_HUMAN%tr|H0Y6D6|H0Y6D6_HUMAN%tr|H0YG68|H0YG68_HUMAN%tr|H7C2V6|H7C2V6_HUMAN	1172.55	4	8.93604
]NPPYQYRLHSYM^LSRKISELRHR	1	0	sp|Q86X52|CHSS1_HUMAN	1001.86	3	9.56548
]NPWGPETLGDLVAAIHPSYYA	5	3	sp|Q8N5D6|GBGT1_HUMAN%tr|B7Z8S5|B7Z8S5_HUMAN	1157.55	2	9.16997
]NQINNAGIPSDLKNLLKVER	0	3	sp|Q9NZU0|FLRT3_HUMAN	1140.13	2	8.68386
]NQKRQINYKEDSESDGSQKSLRRGKEIR	1	0	sp|Q96T23-2|RSF1_HUMAN%sp|Q96T23-3|RSF1_HUMAN%sp|Q96T23|RSF1_HUMAN	1131.58	3	9.02504
]NRATGNYDQRTSSSTQLK	5	7	sp|Q8N7B6-2|PACRL_HUMAN%sp|Q8N7B6-3|PACRL_HUMAN%sp|Q8N7B6-4|PACRL_HUMAN%sp|Q8N7B6|PACRL_HUMAN%tr|D6R9D1|D6R9D1_HUMAN%tr|D6R9F1|D6R9F1_HUMAN%tr|D6R9N9|D6R9N9_HUMAN%tr|D6RAM4|D6RAM4_HUMAN%tr|D6RB63|D6RB63_HUMAN%tr|D6RBZ2|D6RBZ2_HUMAN%tr|D6RC13|D6RC13_HUMAN%tr|D6RC23|D6RC23_HUMAN%tr|D6RDH3|D6RDH3_HUMAN%tr|D6REJ6|D6REJ6_HUMAN%tr|D6REQ4|D6REQ4_HUMAN%tr|D6RF08|D6RF08_HUMAN%tr|D6RF51|D6RF51_HUMAN%tr|D6R…	518.255	4	8.97993
]NRCFMCRKKVGLTGKDLNQM^FK	3	7	tr|H0YK54|H0YK54_HUMAN	930.793	3	9.24192
]NRCWSWSGASSSRSTWRR	1	0	tr|G3V218|G3V218_HUMAN	757.354	3	9.56719
]NRDLKESQDTGTR	7	4	tr|A2A3Q1|A2A3Q1_HUMAN	521.593	3	8.73157
]NRHRCSSPPPPHEFRAYQLYTLYRGKDGKVMQAPINGCR	6	4	sp|Q9Y2G4-1|ANKR6_HUMAN%sp|Q9Y2G4-3|ANKR6_HUMAN%sp|Q9Y2G4-4|ANKR6_HUMAN%sp|Q9Y2G4|ANKR6_HUMAN%tr|E5RJ05|E5RJ05_HUMAN	1175.83	4	9.51953
]NRRQMELEPIALDPPWKPR	3	3	sp|Q9NRI5-4|DISC1_HUMAN	797.095	3	9.36506
]NRRVASTSMNRESSRSHAVFTITIESMEK	6	0	sp|Q9NS87-2|KIF15_HUMAN%sp|Q9NS87-4|KIF15_HUMAN%sp|Q9NS87|KIF15_HUMAN	842.67	4	8.87825
]NRTLDEYLTYLLLWVKQR	1	5	sp|Q5VWM5|PRAM9_HUMAN	789.759	3	9.01943
]NRWGKMMEKKREQHEIKNETKRSSTVDGLR	1	2	sp|Q9BVC5|ASHWN_HUMAN%tr|B4E2G9|B4E2G9_HUMAN%tr|C9J4K0|C9J4K0_HUMAN	1238.97	3	9.11144
]NSKFRDNSEKCVLEKWK	2	1	sp|Q5T5J6|SWT1_HUMAN	737.707	3	9.39619
]NSM^RNVSNAVK	3	2	sp|Q9Y5W8-2|SNX13_HUMAN%sp|Q9Y5W8|SNX13_HUMAN%tr|B8ZZT9|B8ZZT9_HUMAN	639.82	2	8.83967
]NSPGVPAGAK	3	2	sp|A6NN73|GOG8C_HUMAN%tr|H3BMC3|H3BMC3_HUMAN%tr|H3BPF8|H3BPF8_HUMAN	940.482	1	8.60415
]NSPSGTTTK	1	1	sp|Q5T0W9|FA83B_HUMAN	935.449	1	9.53588
]NSTTFPSRHGLLLPASPVRM^HSSR	3	7	sp|Q96E09|F122A_HUMAN	903.124	3	8.66971
]NSVLPGER	7	3	sp|Q12866|MERTK_HUMAN%tr|E9PHX8|E9PHX8_HUMAN	914.471	1	8.77486
]NTAPEAQESGPPSGLR	2	6	sp|Q69YU3|AN34A_HUMAN	827.399	2	8.82496
]NTEYFNQLK	9	9	sp|Q9H0P0-1|5NT3A_HUMAN%sp|Q9H0P0-2|5NT3A_HUMAN%sp|Q9H0P0-3|5NT3A_HUMAN%sp|Q9H0P0|5NT3A_HUMAN	1199.56	1	8.81974
]NTNLTRHLR	0	2	sp|Q9NQZ8|ZNF71_HUMAN	1167.64	1	8.77803
]NVGWKDKKSYRWFLQHRPQVGYIRVR	8	3	sp|P49747|COMP_HUMAN%tr|B4DKJ3|B4DKJ3_HUMAN%tr|G3XAP6|G3XAP6_HUMAN	1120.6	3	9.37203
]NVM^KTFREELYNIEK	0	2	sp|Q96MC2|DRC1_HUMAN	658.332	3	8.94519
]NWHANGYK	1	1	sp|Q9NSI6-2|BRWD1_HUMAN%sp|Q9NSI6-3|BRWD1_HUMAN%sp|Q9NSI6|BRWD1_HUMAN	1032.47	1	9.68042
]NWHFRLLLDLTAKM^KFCLRWK	7	6	tr|B4DKL3|B4DKL3_HUMAN	945.84	3	8.61682
]NWKIILCLFIIPLVGCGFVSFR	1	0	sp|Q7Z2W7|TRPM8_HUMAN	899.154	3	10.2088
]NWQQRYFVLRAQQLYYYKDEEDTKPQQCLASAWMR	3	0	tr|F8WDF6|F8WDF6_HUMAN	1139.8	4	8.93659
]NYIQSLTQMPKM^NFANVFIGANPLGK	3	3	sp|Q16539-3|MK14_HUMAN	985.837	3	9.36314
]NYQKIGPITPLEFYREHVKPLFNMEDKVVNDPRPQHK	2	5	tr|J3KSD8|J3KSD8_HUMAN%tr|K7ES02|K7ES02_HUMAN	904.864	5	8.94371
]NYREQRQLPQGDYVKK	1	1	sp|Q9P0K1-3|ADA22_HUMAN%sp|Q9P0K1|ADA22_HUMAN%tr|F8WAD8|F8WAD8_HUMAN%tr|H7C0Q9|H7C0Q9_HUMAN%tr|H7C3I4|H7C3I4_HUMAN	689.031	3	8.85057
]PAASSSFR	2	2	sp|Q7Z4K8-2|TRI46_HUMAN%sp|Q7Z4K8-3|TRI46_HUMAN%sp|Q7Z4K8-4|TRI46_HUMAN%sp|Q7Z4K8-5|TRI46_HUMAN%sp|Q7Z4K8|TRI46_HUMAN%tr|B7Z975|B7Z975_HUMAN%tr|F5GYK0|F5GYK0_HUMAN%tr|Q5VT61|Q5VT61_HUMAN	865.424	1	8.88306
]PACVISTCPR	3	2	sp|Q9BYQ9|KRA48_HUMAN	602.286	2	9.58329
]PAEDMEEEQAFKRSRNTDEMVELR	0	1	sp|P61978-2|HNRPK_HUMAN%sp|P61978-3|HNRPK_HUMAN%sp|P61978|HNRPK_HUMAN%tr|Q5T6W2|Q5T6W2_HUMAN%tr|Q5T6W5|Q5T6W5_HUMAN%tr|S4R457|S4R457_HUMAN	739.096	4	8.6068
]PAGM^AQLTNMDPPR	0	2	sp|Q5VZ52|MORN5_HUMAN%tr|B7Z7I5|B7Z7I5_HUMAN%tr|Q5T7S4|Q5T7S4_HUMAN	779.356	2	8.67459
]PAPATTFAHLDATTVLSRAIAELGIYPAVDPLDSTSR	5	5	sp|P06576|ATPB_HUMAN%tr|F8VPV9|F8VPV9_HUMAN%tr|H0YH81|H0YH81_HUMAN	1294.35	3	9.65752
]PARPDRGPEPQLK	2	3	sp|Q92914|FGF11_HUMAN	752.402	2	8.57519
]PATFEAVAKWK	3	8	sp|P57729|RAB38_HUMAN%tr|H0YDB7|H0YDB7_HUMAN	645.847	2	9.36502
]PATLPSTRTWALSKAVEM^TWRAWATCSCTSTWAPCPGR	5	2	tr|H7C3J2|H7C3J2_HUMAN	1471.03	3	8.6288
]PCIQYQITNNSAHYSYDHQTEELNLWVRGCR	2	2	sp|P23942|PRPH2_HUMAN	1299.26	3	9.10609
]PDTSFWIK	3	3	sp|Q8IYB0|YK038_HUMAN	1036.51	1	8.86503
]PDVTYSDVGGCKEQIEKLREVVETPLLHPER	0	1	sp|P35998|PRS7_HUMAN%tr|B7Z5E2|B7Z5E2_HUMAN	1212.96	3	8.81001
]PEAELPKKQEKAGWFR	0	2	sp|Q8IVF2-2|AHNK2_HUMAN%sp|Q8IVF2-3|AHNK2_HUMAN%sp|Q8IVF2|AHNK2_HUMAN	653.02	3	9.8653
]PEEALKLHNGPLR	1	0	sp|Q86Y38|XYLT1_HUMAN	758.916	2	9.20623
]PEKPEPSSPSPR	1	0	sp|Q4ZHG4-2|FNDC1_HUMAN%sp|Q4ZHG4|FNDC1_HUMAN%tr|J3KNQ2|J3KNQ2_HUMAN	675.833	2	10.0312
]PENILFVNSEFETLYNEHKSCEEKSVKNTSIR	6	2	sp|P49761-1|CLK3_HUMAN%sp|P49761-3|CLK3_HUMAN%sp|P49761|CLK3_HUMAN%tr|G5E959|G5E959_HUMAN%tr|H3BRE4|H3BRE4_HUMAN	777.784	5	9.17079
]PENVAPRSGATAGAAGGRGKGAYQDR	1	1	sp|P50991-2|TCPD_HUMAN%sp|P50991|TCPD_HUMAN	853.1	3	9.10627
]PERPVGPLTHTRYCCALTSGAGVGWLWKEHRR	1	5	tr|Q5VSN0|Q5VSN0_HUMAN	1264.3	3	9.05249
]PEVACILEDKKLENEGNTENTGK	3	5	sp|Q9H3H9|TCAL2_HUMAN	877.753	3	9.04467
]PEVLCRKEPAPPPGVCTRSQR	1	4	sp|Q5T8A7|PPR26_HUMAN	826.429	3	8.69215
]PEYDEAGPSIVHR	9	8	sp|P63267-2|ACTH_HUMAN%sp|P63267|ACTH_HUMAN	756.859	2	15.7215
]PFECKECRKTFSQKSKLFVHHRTHTGEKPFRCNECRK	1	1	sp|Q9BY31|ZN717_HUMAN%tr|C9JSV9|C9JSV9_HUMAN%tr|C9JVC3|C9JVC3_HUMAN	1199.1	4	8.79944
]PFGYPR	0	1	sp|Q8TEW8-2|PAR3L_HUMAN%sp|Q8TEW8-3|PAR3L_HUMAN%sp|Q8TEW8-6|PAR3L_HUMAN%sp|Q8TEW8|PAR3L_HUMAN%sp|Q9Y276|BCS1_HUMAN%tr|C9J1S9|C9J1S9_HUMAN%tr|C9J8G3|C9J8G3_HUMAN	779.387	1	8.66129
]PFQCAHCTKRFRLRRLLQVHQHAHGGER	1	2	sp|Q8N393|ZN786_HUMAN%tr|B4DMI1|B4DMI1_HUMAN%tr|H7BXP3|H7BXP3_HUMAN	885.453	4	9.78913
]PFRKHGVVPLATYM^RIYK	3	2	sp|P46778|RL21_HUMAN%tr|G3V1B3|G3V1B3_HUMAN%tr|M0R181|M0R181_HUMAN	745.739	3	8.77649
]PGGKWYDLEYSNEYSLKPQPQDVVSKYKTLAQK	0	2	sp|Q03701|CEBPZ_HUMAN	1301.65	3	8.59452
]PGLGQPRRCDPEPRKSDQQLDCALDLM^RR	4	2	tr|B1AK85|B1AK85_HUMAN	1175.25	3	8.75312
]PGLVRSK	2	2	sp|Q16849-2|PTPRN_HUMAN%sp|Q16849-3|PTPRN_HUMAN%sp|Q16849|PTPRN_HUMAN	799.473	1	8.95704
]PGPGGPKGGKMPGGPKPGGGPGLSTPGGHPK	4	8	sp|P23246-2|SFPQ_HUMAN%sp|P23246|SFPQ_HUMAN	920.142	3	8.86104
]PHFRNTVERMYR	2	6	sp|Q8IUX4-2|ABC3F_HUMAN%sp|Q8IUX4-3|ABC3F_HUMAN%sp|Q8IUX4|ABC3F_HUMAN%sp|Q9HC16-3|ABC3G_HUMAN%sp|Q9HC16|ABC3G_HUMAN	550.279	3	9.09128
]PHGRTVRLCEQLSTVIPNSHVYYRR	2	3	sp|Q9H9Y2|RPF1_HUMAN	1027.88	3	9.0509
]PHMFPKM^LMK	1	0	sp|P10276-2|RARA_HUMAN%sp|P10276-3|RARA_HUMAN%sp|P10276|RARA_HUMAN%tr|A8MUP8|A8MUP8_HUMAN	1318.66	1	9.0572
]PHMFPKMLM^K	1	0	sp|P10276-2|RARA_HUMAN%sp|P10276-3|RARA_HUMAN%sp|P10276|RARA_HUMAN%tr|A8MUP8|A8MUP8_HUMAN	1318.66	1	8.89867
]PHPIETLK	1	1	sp|Q8WZ42-11|TITIN_HUMAN%sp|Q8WZ42-12|TITIN_HUMAN%sp|Q8WZ42-13|TITIN_HUMAN%sp|Q8WZ42-2|TITIN_HUMAN%sp|Q8WZ42-4|TITIN_HUMAN%sp|Q8WZ42-5|TITIN_HUMAN%sp|Q8WZ42-7|TITIN_HUMAN%sp|Q8WZ42-8|TITIN_HUMAN%sp|Q8WZ42|TITIN_HUMAN	977.533	1	8.54145
]PHTCKECGKAFNQNSHLIQHM^RVHSGEK	2	0	sp|Q96NJ6|ZFP3_HUMAN	1130.54	3	8.73504
]PICKDNWQAFEKNTHNNNKSKRPK	5	5	sp|Q5MJ70-1|SPDYA_HUMAN%sp|Q5MJ70|SPDYA_HUMAN%tr|E7EPV1|E7EPV1_HUMAN	750.13	4	8.5763
]PIQWEERNVTAIQGPGGK	1	0	sp|P50213|IDH3A_HUMAN%tr|H0YKD0|H0YKD0_HUMAN%tr|H0YL72|H0YL72_HUMAN%tr|H0YLI6|H0YLI6_HUMAN%tr|H0YM64|H0YM64_HUMAN%tr|H0YMU3|H0YMU3_HUMAN	1012.02	2	9.21772
]PIVSLPR	0	1	sp|Q8NDZ9|YJ017_HUMAN	412.752	2	8.5792
]PKKKKNISHDTFGTTYGRIHMQK	9	5	sp|Q9H7B2|RPF2_HUMAN	920.158	3	8.88513
]PKKQYRRRLREEFSFIPSAALDLLDHM	3	1	sp|Q9NYV4-2|CDK12_HUMAN%sp|Q9NYV4-3|CDK12_HUMAN%sp|Q9NYV4|CDK12_HUMAN%tr|J3QSD7|J3QSD7_HUMAN	1120.6	3	9.30895
]PLCLLVPPLNLSGRQEDTILNTWM^NDFR	4	4	sp|Q8N9V7|TOPZ1_HUMAN	1124.57	3	9.03726
]PLCPLQPQNRDWKPLQCLK	7	7	sp|O75153|CLU_HUMAN%tr|I3L2B0|I3L2B0_HUMAN%tr|K7EIG1|K7EIG1_HUMAN	812.08	3	8.95456
]PLEM^EQQQAYRPEMKTEMKQGAPTSFLPPEASQLKPDR	0	1	sp|Q9BUJ2-2|HNRL1_HUMAN%sp|Q9BUJ2-3|HNRL1_HUMAN%sp|Q9BUJ2-4|HNRL1_HUMAN%sp|Q9BUJ2|HNRL1_HUMAN%tr|B7Z4B8|B7Z4B8_HUMAN%tr|M0QYZ0|M0QYZ0_HUMAN%tr|M0QZV6|M0QZV6_HUMAN%tr|M0R0K8|M0R0K8_HUMAN%tr|M0R203|M0R203_HUMAN	1112.29	4	8.66171
]PLFNMEDKICLVNDPRPQHKYNKLYTVEYLSNM^VGGRK	3	4	sp|Q13867|BLMH_HUMAN%tr|E7EMN3|E7EMN3_HUMAN%tr|K7ESE8|K7ESE8_HUMAN	1157.33	4	9.51487
]PLGLPQRGPGTGKRGK	1	1	tr|F8WEY1|F8WEY1_HUMAN	831.473	2	8.8866
]PLISMRGHEDGGIRLECISR	8	4	sp|Q7KYR7-1|BT2A1_HUMAN%sp|Q7KYR7-4|BT2A1_HUMAN%sp|Q7KYR7-5|BT2A1_HUMAN%sp|Q7KYR7-6|BT2A1_HUMAN%sp|Q7KYR7|BT2A1_HUMAN	780.395	3	8.61384
]PLKCDEPILSNRSGDHRGKFKVASFR	7	7	sp|P30086|PEBP1_HUMAN	1019.87	3	9.32725
]PLKTSKAETPTESVSEPEVATK	5	3	sp|P18858|DNLI1_HUMAN%tr|B4DTU4|B4DTU4_HUMAN%tr|B4E135|B4E135_HUMAN%tr|M0R0Q7|M0R0Q7_HUMAN%tr|Q2TB12|Q2TB12_HUMAN	791.417	3	8.68767
]PLLQQLWYKARYTEAERARGRPLGAVDKYRLR	4	5	sp|Q9UIU6|SIX4_HUMAN%tr|G3V2N2|G3V2N2_HUMAN	1306.39	3	8.69312
]PMNAFM^LFAKKYRVEYTQMYPGKDNRAISVILGDR	3	0	sp|O60381-3|HBP1_HUMAN%sp|O60381|HBP1_HUMAN%tr|U3KQE5|U3KQE5_HUMAN	1046.28	4	8.8944
]PNLPSESRSRSK	2	5	sp|Q08170|SRSF4_HUMAN	700.862	2	8.6756
]PPPLFPDTDYKPVPLKTGEGEEYMLALKQELR	3	0	sp|O15318|RPC7_HUMAN%tr|D6R921|D6R921_HUMAN%tr|D6R9U7|D6R9U7_HUMAN%tr|D6RIT0|D6RIT0_HUMAN%tr|D6RJH6|D6RJH6_HUMAN	1238.97	3	9.93296
]PPQKSKQQPRSSPLR	2	1	sp|Q13875-2|MOBP_HUMAN%sp|Q13875|MOBP_HUMAN%tr|G5E945|G5E945_HUMAN	593.004	3	8.58047
]PPRKKRRPASGDDLSAKKSRHDSM^YRK	2	0	sp|Q92564-2|DCNL4_HUMAN%sp|Q92564|DCNL4_HUMAN%tr|B4DH25|B4DH25_HUMAN%tr|B4DH26|B4DH26_HUMAN%tr|D6RAL8|D6RAL8_HUMAN%tr|D6RB33|D6RB33_HUMAN%tr|D6RDV8|D6RDV8_HUMAN	1076.25	3	8.59319
]PQAGELLPFNTNGTLITVGFKPKMYCR	3	3	sp|A6PW82|CX030_HUMAN%tr|B1ARL5|B1ARL5_HUMAN	774.658	4	9.00809
]PQCWNAMTQKPQLISPQGERLSQVSLLER	2	0	sp|Q9BSJ5-3|CQ080_HUMAN%sp|Q9BSJ5|CQ080_HUMAN	860.192	4	8.81083
]PQIVPEPM^DFRKLSTFRESFKKR	6	7	sp|P23497-2|SP100_HUMAN%sp|P23497-3|SP100_HUMAN%sp|P23497-4|SP100_HUMAN%sp|P23497-5|SP100_HUMAN%sp|P23497-6|SP100_HUMAN%sp|P23497-7|SP100_HUMAN%sp|P23497|SP100_HUMAN%tr|E7EUA7|E7EUA7_HUMAN%tr|E9PBK3|E9PBK3_HUMAN%tr|E9PHV6|E9PHV6_HUMAN%tr|H7C4B4|H7C4B4_HUMAN	965.849	3	8.65569
]PQRGHPSQEGLWALPSLPM^AHGPK	0	1	sp|Q8IYJ3-2|SYTL1_HUMAN%sp|Q8IYJ3|SYTL1_HUMAN%tr|Q5SSC6|Q5SSC6_HUMAN	884.118	3	8.61952
]PQVEQLSQHYK	8	9	sp|Q7Z3H0-2|ANR33_HUMAN%sp|Q7Z3H0|ANR33_HUMAN%tr|Q0VAA8|Q0VAA8_HUMAN	700.358	2	9.01666
]PRAFSKQPSTGDYYRQLGR	9	9	sp|B1AK53|ESPN_HUMAN	1135.57	2	8.96882
]PRCCLRGKECCINRFQQVESRWGYSGTSDRIRSLNMRKSK	7	7	sp|Q9H0C5-2|BTBD1_HUMAN	1255.62	4	9.05655
]PRGAGGGGGR	4	3	sp|Q9UMN6-2|KMT2B_HUMAN%sp|Q9UMN6|KMT2B_HUMAN	884.449	1	8.83872
]PRGRMKNHSLRAGRECRR	7	7	sp|Q4VX67|S31A4_HUMAN%sp|Q5RGS2|S31A2_HUMAN%sp|Q5VU36|S31A5_HUMAN%sp|Q5VYP0|S31A3_HUMAN%tr|J3KPE9|J3KPE9_HUMAN	1140.6	2	9.0369
]PRPNTFVIR	0	2	sp|P31751|AKT2_HUMAN%tr|A8MX96|A8MX96_HUMAN%tr|C9J258|C9J258_HUMAN%tr|C9JC83|C9JC83_HUMAN%tr|C9JHS6|C9JHS6_HUMAN%tr|C9JIJ1|C9JIJ1_HUMAN%tr|E7EVP8|E7EVP8_HUMAN%tr|F8W8B1|F8W8B1_HUMAN%tr|J3KRI8|J3KRI8_HUMAN%tr|J3KSY8|J3KSY8_HUMAN%tr|J3KTP4|J3KTP4_HUMAN%tr|J3QLS6|J3QLS6_HUMAN%tr|J3QQM6|J3QQM6_HUMAN%tr|M0QZK3|M0QZK3_HUMAN%tr|M0R0P9|M0R0P9_HUMAN%tr|Q0VAN0|Q0VAN0_HUMAN	571.827	2	8.62453
]PRRCPKASCLPPPVGPSSTQTAKR	1	3	sp|Q8WWF5|ZNRF4_HUMAN	897.797	3	9.1794
]PRRRRRRGSSGAGGRGRTCSR	3	5	sp|P0C5Y9|H2AB1_HUMAN%sp|P0C5Z0|H2AB2_HUMAN	814.768	3	9.04592
]PSIGHMPERFDAFICYCPSDIQFVQEM^IR	3	5	sp|Q99836-2|MYD88_HUMAN	1201.55	3	8.81318
]PSKESWSGRKTNR	4	7	sp|P15882-2|CHIN_HUMAN%tr|C9J1N1|C9J1N1_HUMAN	788.401	2	9.79496
]PSLSPAAAPSAPGPAPS	0	3	sp|Q9BXA9-2|SALL3_HUMAN%sp|Q9BXA9-3|SALL3_HUMAN%sp|Q9BXA9-4|SALL3_HUMAN%sp|Q9BXA9|SALL3_HUMAN	1517.75	1	8.58201
]PSM^ELVLWKPLPELLSDKPK	2	2	sp|Q8IWD4-2|CC117_HUMAN%sp|Q8IWD4|CC117_HUMAN%tr|B7Z2V1|B7Z2V1_HUMAN%tr|B7Z820|B7Z820_HUMAN%tr|B7Z860|B7Z860_HUMAN	1190.15	2	9.16294
]PSYDRKSDR	4	2	sp|P49750-3|YLPM1_HUMAN%sp|P49750-4|YLPM1_HUMAN%sp|P49750|YLPM1_HUMAN%tr|F8VU51|F8VU51_HUMAN%tr|H0YI23|H0YI23_HUMAN%tr|H0YIQ2|H0YIQ2_HUMAN	1166.55	1	8.5856
]PTFPGIEEKFRPFYLSQLEESVEEDVKSLK	1	2	sp|Q13546-2|RIPK1_HUMAN%sp|Q13546|RIPK1_HUMAN	1195.61	3	9.79928
]PVDFETKR	9	9	sp|P55287-2|CAD11_HUMAN%sp|P55287|CAD11_HUMAN%tr|H3BUU9|H3BUU9_HUMAN	517.767	2	9.88745
]PVNLGLWDTAGQEDYDR	2	5	sp|P15153|RAC2_HUMAN%sp|P60763|RAC3_HUMAN%sp|P63000-2|RAC1_HUMAN%sp|P63000|RAC1_HUMAN%tr|B1AH77|B1AH77_HUMAN%tr|B1AH78|B1AH78_HUMAN%tr|B1AH80|B1AH80_HUMAN%tr|J3KSC4|J3KSC4_HUMAN%tr|J3QLK0|J3QLK0_HUMAN	996.457	2	15.0198
]PVPEIPGSTKGVSGSYFRERR	1	1	sp|Q8WZ64|ARAP2_HUMAN	788.073	3	8.82437
]PVPPLTPRPYFSPYAVGRGGARLPLRR	1	0	sp|Q9NPZ5|B3GA2_HUMAN	1011.9	3	8.92528
]PVSPLLTAAGMARDWPDARGIWHNNEK	2	2	sp|P12532-2|KCRU_HUMAN%sp|P12532|KCRU_HUMAN%tr|E9PCP8|E9PCP8_HUMAN%tr|F8WCN3|F8WCN3_HUMAN%tr|J3KQ93|J3KQ93_HUMAN	1015.84	3	9.13731
]PVYEVKM^YENQVNQTLVIR	1	2	sp|Q9Y5I2-2|PCDAA_HUMAN%sp|Q9Y5I2-3|PCDAA_HUMAN%sp|Q9Y5I2|PCDAA_HUMAN	794.735	3	10.4696
]PWGAWLSAR	2	0	sp|Q8WWP7|GIMA1_HUMAN	543.781	2	8.88551
]PYACSHCDKTFRQKQLLDMHFK	4	6	sp|P49711-2|CTCF_HUMAN%sp|P49711|CTCF_HUMAN	951.784	3	8.60316
]PYECSECGKAFNRNSYLILHRRIHTR	8	5	sp|P17029|ZKSC1_HUMAN%tr|B3KRF7|B3KRF7_HUMAN%tr|E9PC66|E9PC66_HUMAN	1107.54	3	8.7324
]PYGCDECEKAYFYM^SCLVKHKRIHSREK	7	8	sp|Q9BS31|ZN649_HUMAN%tr|M0QX90|M0QX90_HUMAN	1217.57	3	8.83426
]PYKCDKCGKAFSQFSM^LIIHVR	1	1	sp|Q5MCW4|ZN569_HUMAN%tr|Q17RR6|Q17RR6_HUMAN	915.45	3	9.17023
]PYKCGECGKHFSAYSSLIYHQRIHTGEK	3	4	sp|Q8IZ26|ZNF34_HUMAN	1698.8	2	9.24978
]PYKCIECGKAFKR	3	1	sp|Q7Z398-2|ZN550_HUMAN%sp|Q7Z398|ZN550_HUMAN%sp|Q96NL3|ZN599_HUMAN%tr|M0QWZ8|M0QWZ8_HUMAN	850.428	2	9.82771
]PYKCNECGKVFNQKASLAKHQRVHTAEK	2	2	sp|Q0VGE8|ZN816_HUMAN	1124.57	3	10.0028
]PYLTPDLPKR	0	1	sp|O14638|ENPP3_HUMAN%tr|F8W6H5|F8W6H5_HUMAN	621.849	2	8.84061
]PYQCEHAGCGKAFATGYGLK	0	1	sp|P52747-2|ZN143_HUMAN%sp|P52747|ZN143_HUMAN%tr|E7EN86|E7EN86_HUMAN%tr|E7ER34|E7ER34_HUMAN	753.343	3	10.1631
]PYTCDICQKQFTQKSYLK	1	2	sp|A6NGD5|ZSA5C_HUMAN	784.376	3	9.30797
]PYVCTECGKAFNGRSNFHKHQITHTR	7	3	sp|Q9Y473|ZN175_HUMAN	1063.5	3	8.66154
]QAEQSKEEQK	3	2	sp|Q6AWC2-2|WWC2_HUMAN%sp|Q6AWC2-3|WWC2_HUMAN%sp|Q6AWC2-4|WWC2_HUMAN%sp|Q6AWC2-6|WWC2_HUMAN%sp|Q6AWC2-7|WWC2_HUMAN%sp|Q6AWC2|WWC2_HUMAN	624.291	2	8.91292
]QAVSGQAAKKKSAEGPSTTKPDDK	7	6	sp|Q96JE9-2|MAP6_HUMAN%sp|Q96JE9-3|MAP6_HUMAN%sp|Q96JE9|MAP6_HUMAN	824.758	3	9.65053
]QCALAALR	6	2	sp|Q16875-2|F263_HUMAN%sp|Q16875-3|F263_HUMAN%sp|Q16875|F263_HUMAN%sp|Q16877|F264_HUMAN%tr|B7Z5C3|B7Z5C3_HUMAN%tr|B7Z955|B7Z955_HUMAN%tr|C9JJ23|C9JJ23_HUMAN%tr|C9JX77|C9JX77_HUMAN%tr|C9K0D8|C9K0D8_HUMAN%tr|F2Z2I2|F2Z2I2_HUMAN%tr|F5H5L1|F5H5L1_HUMAN%tr|Q5VX20|Q5VX20_HUMAN%tr|Q5W015|Q5W015_HUMAN%tr|Q5XLC2|Q5XLC2_HUMAN%tr|Q64EX5|Q64EX5_HUMAN%tr|Q66S35|Q66S35_HUMAN	945.5	1	8.5712
]QCLERFRPPIDLSWMNPFHCMR	1	1	tr|C9JZK8|C9JZK8_HUMAN	978.455	3	9.57493
]QCLWFAMQEYNKESEDKYVFLVVK	8	7	sp|O60676|CST8_HUMAN%tr|A2A2N0|A2A2N0_HUMAN	1033.17	3	9.94253
]QCQRENQELNAHNQVLLR	6	3	tr|H7C3G6|H7C3G6_HUMAN	765.051	3	8.58252
]QDLMRRQEELRRM^EELHNQEMQKRKEMQLRQEEER	0	1	sp|P23246-2|SFPQ_HUMAN%sp|P23246|SFPQ_HUMAN%tr|H0Y9K7|H0Y9K7_HUMAN	1175.58	4	8.90215
]QEALLQLSQVLSLMETVK	3	2	sp|O60664-2|PLIN3_HUMAN%sp|O60664-3|PLIN3_HUMAN%sp|O60664-4|PLIN3_HUMAN%sp|O60664|PLIN3_HUMAN	1037.07	2	8.67388
]QEEISRLM^KNASYNLDPYIQEFGIK	6	9	sp|Q9UL18|AGO1_HUMAN%tr|Q5TA58|Q5TA58_HUMAN	1015.84	3	8.8873
]QEGQQQLRQERDRKFREDEQLLQEREEQQLHRQERDRK	8	5	sp|Q07283|TRHY_HUMAN	1255.37	4	9.48905
]QEGRVSALFLLPASNFPPPHLEDNMLCPKCVHR	2	3	sp|Q7L190|DPPA4_HUMAN	1291.64	3	8.92628
]QEGTCYQQAKLVLNTAVPDRLPARER	2	2	sp|Q99741|CDC6_HUMAN%tr|J3QLN7|J3QLN7_HUMAN	1019.53	3	8.94972
]QEISRLQKRLQWYAENQELLDKDALRLR	4	4	sp|Q5TB80-2|CE162_HUMAN%sp|Q5TB80|CE162_HUMAN	889.731	4	8.90818
]QEKDAELDR	1	0	sp|Q6ZUT6|CO052_HUMAN%tr|H0YM82|H0YM82_HUMAN	573.776	2	9.19385
]QEKRFQDYNERCTFHHQAREFAVNLRNR	6	5	sp|Q8IWT3-3|CUL9_HUMAN%sp|Q8IWT3|CUL9_HUMAN%tr|E9PEZ1|E9PEZ1_HUMAN	923.946	4	8.64397
]QELPENLKINFRSVAMMVPDR	0	1	sp|Q8TE73|DYH5_HUMAN	844.095	3	9.05876
]QERDRKFRLEEQKVRRQEQERKFMEDEQQLRRQEGQQQLR	6	3	sp|Q07283|TRHY_HUMAN	1772.25	3	9.63617
]QERERQEQLEREQLEWERERR	5	4	sp|Q8N8S7-2|ENAH_HUMAN%sp|Q8N8S7-3|ENAH_HUMAN%sp|Q8N8S7|ENAH_HUMAN	985.831	3	8.63878
]QERHDWDYCEHRDYVM^RMKEFERERRLLQRKKRR	1	1	sp|P17568|NDUB7_HUMAN	1199.34	4	8.81619
]QERNDIALK	2	1	sp|P06213-2|INSR_HUMAN%sp|P06213|INSR_HUMAN	1129.61	1	8.63748
]QEYDEAGPSIVHR	1	0	sp|P62736|ACTA_HUMAN%sp|P68032|ACTC_HUMAN%sp|P68133|ACTS_HUMAN%tr|A6NL76|A6NL76_HUMAN%tr|Q5T8M7|Q5T8M7_HUMAN%tr|Q5T8M8|Q5T8M8_HUMAN	772.361	2	11.8369
]QFPLEESSCEKGCQVTSEQIKADM^K	0	1	sp|Q6PIJ6-2|FBX38_HUMAN%sp|Q6PIJ6|FBX38_HUMAN	996.793	3	8.95878
]QFSHLFFMKTSAGFQDGHIWYSIFSR	1	0	sp|Q7Z442-2|PK1L2_HUMAN%sp|Q7Z442|PK1L2_HUMAN	1060.85	3	9.23411
]QGLPWWLGISYKGIGQYDIQDKVK	7	6	sp|Q9Y2L6-2|FRM4B_HUMAN%sp|Q9Y2L6|FRM4B_HUMAN%tr|F5H6F3|F5H6F3_HUMAN%tr|H7C550|H7C550_HUMAN	945.838	3	8.6601
]QGRVPCGLFVANCALLLAFPVDDSHSNNR	2	2	sp|Q86TI4-1|WDR86_HUMAN	1090.87	3	8.78879
]QHLTRQRSHSAGEVGEDSRHAGPPVLPR	4	3	sp|Q9P2P5-2|HECW2_HUMAN%sp|Q9P2P5|HECW2_HUMAN	1039.87	3	9.00958
]QHRKKNRETHNAVERHRK	2	2	sp|Q68DE3|K2018_HUMAN%tr|C9JBW0|C9JBW0_HUMAN	789.755	3	9.6305
]QIDEYFSPDAPIVVSYVGDHQALVHRPGM^VRFR	7	8	sp|Q86UN6-2|AKA28_HUMAN	1286.63	3	8.92024
]QIKKRNKALQVRFKDICEAQNEQRDTQLSSGQLGEK	0	1	sp|Q6ZSG2|F196A_HUMAN%tr|B7ZME7|B7ZME7_HUMAN	858.246	5	9.08189
]QISIGICTDYLDFSWVNYIHFK	9	9	tr|E7ETU3|E7ETU3_HUMAN	921.456	3	9.03461
]QISQWFCKTRKKYNKEMSKRK	2	0	sp|Q7Z5D8|NANGN_HUMAN	705.126	4	8.83381
]QIYNLIHLDPRTR	2	0	sp|Q9UK73|FEM1B_HUMAN%tr|H3BT12|H3BT12_HUMAN	561.306	3	9.04204
]QKFMGFK	5	4	sp|O43451|MGA_HUMAN%tr|E7ER45|E7ER45_HUMAN	928.475	1	8.54019
]QKIMDELKYYYNGFYLLWIDAKVAARM^VWR	2	2	sp|Q2VYF4-2|LETM2_HUMAN%sp|Q2VYF4-3|LETM2_HUMAN%sp|Q2VYF4|LETM2_HUMAN%tr|A8K1M9|A8K1M9_HUMAN%tr|E5RJN4|E5RJN4_HUMAN%tr|E5RK40|E5RK40_HUMAN%tr|E9PMA4|E9PMA4_HUMAN	961.499	4	9.5116
]QKLKDLQKFFCDFVTIEM^VFHAK	8	8	sp|Q6ZTR7|FA92B_HUMAN	733.624	4	8.67988
]QKNKNVEIYRYHDRGNQFWEK	4	3	sp|Q3ZCT8|KBTBC_HUMAN	932.455	3	9.00615
]QKRQEQERELAEGEEQSEKQERLEQRDR	2	1	sp|Q07283|TRHY_HUMAN	1195.59	3	9.36531
]QKSPEQQETVLDGNLIIR	3	6	sp|Q14624-2|ITIH4_HUMAN%sp|Q14624-3|ITIH4_HUMAN%sp|Q14624-4|ITIH4_HUMAN%sp|Q14624|ITIH4_HUMAN%tr|B7ZKJ8|B7ZKJ8_HUMAN%tr|F5GXQ1|F5GXQ1_HUMAN%tr|H7C0L5|H7C0L5_HUMAN	704.369	3	8.71858
]QKYEESQSELESSQK	1	3	sp|P12883|MYH7_HUMAN%sp|P13533|MYH6_HUMAN	921.92	2	16.2744
]QLCSALCSM^LSGPKTLERLR	1	2	sp|P49815-2|TSC2_HUMAN%sp|P49815-3|TSC2_HUMAN%sp|P49815-4|TSC2_HUMAN%sp|P49815-5|TSC2_HUMAN%sp|P49815-6|TSC2_HUMAN%sp|P49815-7|TSC2_HUMAN%sp|P49815|TSC2_HUMAN%tr|H3BMQ0|H3BMQ0_HUMAN	1190.09	2	8.75298
]QLFRMKTSCFSWM^EMLIISWVIGMIWAECK	0	1	sp|Q9Y210-2|TRPC6_HUMAN%sp|Q9Y210-3|TRPC6_HUMAN%sp|Q9Y210|TRPC6_HUMAN	960.97	4	9.06107
]QLLYSEAK	8	7	sp|P21860-4|ERBB3_HUMAN%sp|P21860-5|ERBB3_HUMAN%sp|P21860|ERBB3_HUMAN%tr|B4DGQ7|B4DGQ7_HUMAN%tr|F8VW56|F8VW56_HUMAN	994.52	1	8.64482
]QLQCRQEFGGGGSSVPPER	6	8	sp|Q6UY14-2|ATL4_HUMAN%sp|Q6UY14|ATL4_HUMAN%tr|F8WAD0|F8WAD0_HUMAN	711.333	3	8.78493
]QLRLLLSQPIQPMM^PGSCDARQPSEVSR	5	2	sp|Q99743|NPAS2_HUMAN%tr|F5H027|F5H027_HUMAN%tr|H7C080|H7C080_HUMAN	814.159	4	9.93169
]QLTLNEIYNWFTRM^FAYFRRNTATWKNAVRHNLSLHK	1	3	sp|Q8IVH2-2|FOXP4_HUMAN%sp|Q8IVH2-3|FOXP4_HUMAN%sp|Q8IVH2|FOXP4_HUMAN%tr|B7ZBM3|B7ZBM3_HUMAN	784.068	6	8.63247
]QM^EAFRQKAELGRFLRHQYNAQLSR	3	1	sp|Q9BT92|TCHP_HUMAN	1046.2	3	8.65849
]QMSERMALDARKR	1	0	sp|Q96RT7-2|GCP6_HUMAN%sp|Q96RT7-3|GCP6_HUMAN%sp|Q96RT7|GCP6_HUMAN%tr|E7EQL8|E7EQL8_HUMAN	545.616	3	8.57788
]QNKQAM^KGTFWKKDRSCR	1	0	sp|Q9BXG8|SPZ1_HUMAN	776.716	3	8.66221
]QPHTTVQRLLTWGLPVSCSWFLWR	1	1	sp|Q5T197-2|DCST1_HUMAN%sp|Q5T197-3|DCST1_HUMAN%sp|Q5T197|DCST1_HUMAN	1506.29	2	8.87815
]QQEIAKMGTPVPRPPQDMGQIGVR	9	9	sp|Q13435|SF3B2_HUMAN%tr|E9PJ04|E9PJ04_HUMAN%tr|E9PJT3|E9PJT3_HUMAN%tr|E9PPJ0|E9PPJ0_HUMAN%tr|H0YCG1|H0YCG1_HUMAN	892.799	3	8.72663
]QQILEHKNKM^LKNHLRNDNQETAAMKPANLKK	1	1	sp|Q8IVF6|AN18A_HUMAN	961.502	4	8.72216
]QQQEDRERLRAM^EKLLASVEERQR	7	6	sp|Q9Y6C2|EMIL1_HUMAN	1019.86	3	8.5886
]QQQLEEMRKREAEDRARQEEERRR	4	1	sp|P55196-1|AFAD_HUMAN%sp|P55196-3|AFAD_HUMAN%sp|P55196-5|AFAD_HUMAN%sp|P55196-6|AFAD_HUMAN%sp|P55196|AFAD_HUMAN%tr|A8MQ02|A8MQ02_HUMAN%tr|C9JX92|C9JX92_HUMAN%tr|H0Y8L4|H0Y8L4_HUMAN%tr|H0Y9I0|H0Y9I0_HUMAN%tr|J3KN01|J3KN01_HUMAN%tr|Q5TIG5|Q5TIG5_HUMAN	1067.21	3	8.88222
]QRAEIYALNRVMTELEQQQFDEFCK	7	9	sp|Q8N300|CCD23_HUMAN	1063.83	3	8.67629
]QRALSTWKQM^GEQRELQEGTYVMVAGPSFETVAECRVLQK	6	5	sp|P00491|PNPH_HUMAN	1175.83	4	8.66086
]QRCALWIRKLCEPSGTGAGIMGRKNR	1	1	sp|Q8N8E3|CE112_HUMAN%tr|F5GYE8|F5GYE8_HUMAN%tr|J3QQV3|J3QQV3_HUMAN	1020.2	3	9.90207
]QREEQAEPDGTEEADK	2	4	sp|P12883|MYH7_HUMAN	937.901	2	12.4637
]QREEQAEPDGTEVADKAAYLTSLNSADLLK	6	8	sp|Q9Y623|MYH4_HUMAN	827.16	4	9.5688
]QRELEIEERERRREEERRLGDSSLSRKDSR	2	3	sp|Q14152|EIF3A_HUMAN%tr|F5H335|F5H335_HUMAN	961.501	4	8.89157
]QREQKICQRYDQLMEAWEKKVDRIENNPRRKAK	2	0	sp|O75376-2|NCOR1_HUMAN%sp|O75376-3|NCOR1_HUMAN%sp|O75376|NCOR1_HUMAN%tr|E7EVU5|E7EVU5_HUMAN%tr|E7EW50|E7EW50_HUMAN%tr|J3KS51|J3KS51_HUMAN	1072.57	4	9.89123
]QRERERERERERDKERQRRKEEWERERAKRDEKDRQHRDR	4	3	sp|Q86VM9|ZCH18_HUMAN%tr|E7ERS3|E7ERS3_HUMAN	929.816	6	9.29075
]QRESYERCRRIYNMEMARKINFLM^R	4	0	sp|P82921|RT21_HUMAN	853.171	4	9.11105
]QRLRDLRNYAKEK	6	3	sp|Q96GE4|CEP95_HUMAN%tr|B4DMD2|B4DMD2_HUMAN%tr|J3KS50|J3KS50_HUMAN	578.323	3	8.55506
]QRNRCQYCRYQKCLATGM^KREAVQEERQR	2	1	sp|P28702-3|RXRB_HUMAN%sp|P28702|RXRB_HUMAN%tr|B7Z3E4|B7Z3E4_HUMAN%tr|E9PK95|E9PK95_HUMAN	966.206	4	8.93602
]QRQRAGLENMDR	5	8	sp|O00519|FAAH1_HUMAN	758.879	2	8.78237
]QRQWIGPTGM^NQNMSFHR	8	8	sp|P06127|CD5_HUMAN	1124.02	2	10.6462
]QRVASENLR	1	1	sp|Q14980-2|NUMA1_HUMAN%sp|Q14980-3|NUMA1_HUMAN%sp|Q14980-4|NUMA1_HUMAN%sp|Q14980|NUMA1_HUMAN%tr|H0YFY6|H0YFY6_HUMAN	558.301	2	8.94184
]QRVEQQKEQMAK	7	1	tr|D6REC4|D6REC4_HUMAN	773.387	2	9.8413
]QSCRLLLHTICLGEKAKEEMHRVEILPPANQEDK	5	6	sp|Q86SE8-2|NPM2_HUMAN%sp|Q86SE8|NPM2_HUMAN%tr|E5RFQ8|E5RFQ8_HUMAN%tr|E5RGN1|E5RGN1_HUMAN	818.013	5	9.35526
]QSSAVM^ALQEAREAYLVGLFEDTNLCAIHAK	3	2	tr|Q5TEC6|Q5TEC6_HUMAN	1165.58	3	8.9348
]QSYWRHRELIM^GEDPAQPRKYKKKKK	1	0	sp|Q12873-2|CHD3_HUMAN%sp|Q12873-3|CHD3_HUMAN%sp|Q12873|CHD3_HUMAN	840.706	4	8.58677
]QTHPTNSTSGTTLSTDLECGK	5	6	sp|P39086|GRIK1_HUMAN%tr|E7EPZ0|E7EPZ0_HUMAN%tr|F8W7X3|F8W7X3_HUMAN	760.016	3	8.80985
]QVDTKTGK	9	8	sp|P49902-2|5NTC_HUMAN%sp|P49902|5NTC_HUMAN%tr|Q5JUV6|Q5JUV6_HUMAN	919.492	1	8.51103
]QVEQEKSELQAALEEAEASLEHEEGK	5	2	sp|P12882|MYH1_HUMAN	985.46	3	10.0572
]QVHPDTGISSK	2	0	sp|O60814|H2B1K_HUMAN%sp|P06899|H2B1J_HUMAN%sp|P23527|H2B1O_HUMAN%sp|P33778|H2B1B_HUMAN%sp|P57053|H2BFS_HUMAN%sp|P58876|H2B1D_HUMAN%sp|P62807|H2B1C_HUMAN%sp|Q16778|H2B2E_HUMAN%sp|Q5QNW6-2|H2B2F_HUMAN%sp|Q5QNW6|H2B2F_HUMAN%sp|Q8N257|H2B3B_HUMAN%sp|Q93079|H2B1H_HUMAN%sp|Q96A08|H2B1A_HUMAN%sp|Q99877|H2B1N_HUMAN%sp|Q99879|H2B1M_HUMAN%sp|Q99880|H2B1L_HUMAN%tr|B4DR52|B4DR52_HUMAN%tr|U3KQK0|U3KQK0_HUMAN	606.304	2	10.9428
]QVHTGEKPYGCNECGKGFTM^KSRLIVHQR	2	0	sp|O94892|ZN432_HUMAN	1159.56	3	9.38203
]QVQQQKLEQQQRGMGGQQAPPGLGPILEDQAR	5	5	sp|Q71SY5-2|MED25_HUMAN%sp|Q71SY5-3|MED25_HUMAN%sp|Q71SY5-4|MED25_HUMAN%sp|Q71SY5-5|MED25_HUMAN%sp|Q71SY5-6|MED25_HUMAN%sp|Q71SY5|MED25_HUMAN	1186.28	3	8.60598
]QWIVSHR	6	3	sp|Q5VYY2|LIPM_HUMAN	968.506	1	8.83105
]QWLEWAVKEYGLPDVNILLFQNIDGKELCKM^TKDDFQR	4	5	sp|P11308-1|ERG_HUMAN%sp|P11308-2|ERG_HUMAN%sp|P11308-4|ERG_HUMAN%sp|P11308-5|ERG_HUMAN%sp|P11308-6|ERG_HUMAN%sp|P11308|ERG_HUMAN%tr|A8MX39|A8MX39_HUMAN%tr|A8MZ24|A8MZ24_HUMAN%tr|B5MDW0|B5MDW0_HUMAN	1567.1	3	9.32799
]QWWREYLQIRPSHNSRLVKIFAQDENGINRPVCSYVK	3	2	sp|Q8TAP6-2|CEP76_HUMAN%sp|Q8TAP6-3|CEP76_HUMAN%sp|Q8TAP6|CEP76_HUMAN	1158.34	4	8.93941
]QYM^EGFNDELEAFKERVRGRAKLRIEK	6	3	sp|Q16543|CDC37_HUMAN%tr|K7EKQ2|K7EKQ2_HUMAN%tr|K7EL68|K7EL68_HUMAN%tr|K7EQA9|K7EQA9_HUMAN	1124.57	3	9.688
]QYRPDMIILQIQMYQLSR	3	1	sp|Q86TI0|TBCD1_HUMAN	780.398	3	8.78752
]RAAM^DFPGAK	2	0	sp|P48728-2|GCST_HUMAN%sp|P48728-3|GCST_HUMAN%sp|P48728-4|GCST_HUMAN%sp|P48728|GCST_HUMAN%tr|B4DGG9|B4DGG9_HUMAN%tr|C9JXJ4|C9JXJ4_HUMAN%tr|H0Y695|H0Y695_HUMAN	1122.55	1	8.70323
]RAFQKRQQQQSALRVM^QR	2	3	sp|Q7Z406-2|MYH14_HUMAN%sp|Q7Z406-4|MYH14_HUMAN%sp|Q7Z406-5|MYH14_HUMAN%sp|Q7Z406-6|MYH14_HUMAN%sp|Q7Z406|MYH14_HUMAN%tr|F2Z2U8|F2Z2U8_HUMAN%tr|G8JLL9|G8JLL9_HUMAN%tr|M0QY43|M0QY43_HUMAN	773.411	3	8.89894
]RALENSSLMK	0	1	sp|O43272-1|PROD_HUMAN%sp|O43272-2|PROD_HUMAN%sp|O43272|PROD_HUMAN%tr|E7EQL6|E7EQL6_HUMAN	596.306	2	8.62084
]RALMHHPDRHSGASAEVQKEEEKK	8	6	sp|Q99615-2|DNJC7_HUMAN%sp|Q99615|DNJC7_HUMAN	938.463	3	9.15941
]RANLLQAEIEELR	4	2	sp|P12882|MYH1_HUMAN%sp|Q9UKX2|MYH2_HUMAN	533.293	3	13.5227
]RATDEM^KAYISSDQQEKR	3	4	sp|Q8WYA0-4|IFT81_HUMAN%sp|Q8WYA0|IFT81_HUMAN%tr|H0YHE2|H0YHE2_HUMAN	739.02	3	10.2162
]RATPSSLAHSVGCGMRGK	8	6	sp|Q8N7X1|RMXL3_HUMAN	957.966	2	9.25782
]RAVGIWHCGSCM^KTVAGGAWTYKK	0	1	tr|M0R2L6|M0R2L6_HUMAN	928.441	3	8.76846
]RCCGCNCCCRCCFCCRRKRGFR	7	9	sp|Q9NSI5|IGSF5_HUMAN	1083.76	3	9.18005
]RCREEEKVIPLVGSALSTPDR	5	1	tr|H3BP77|H3BP77_HUMAN	819.094	3	8.66861
]RCRRRCCNHQQRPQNYRQIPHSHSVFRNPHRSQKMSQLHR	6	9	sp|Q0P670|CQ074_HUMAN	1319.89	4	8.9237
]RCVDIGMM^KEFILTDEEVQRKR	2	1	sp|P11473-2|VDR_HUMAN%sp|P11473|VDR_HUMAN%tr|B4DRV7|B4DRV7_HUMAN%tr|F8VRJ4|F8VRJ4_HUMAN%tr|F8VVY8|F8VVY8_HUMAN	703.858	4	8.72093
]RDEEERERERREKEREREREREKEKERER	4	3	sp|Q5VTR2|BRE1A_HUMAN	1022.02	4	8.80711
]RDFESKANHLGDSGGTPVKTRR	5	6	sp|Q86TI0-2|TBCD1_HUMAN%tr|H7C0Z7|H7C0Z7_HUMAN	824.42	3	9.44438
]RDKLEPEAPALALPVTPQK	1	1	sp|Q9BWH6-2|RPAP1_HUMAN%sp|Q9BWH6|RPAP1_HUMAN%tr|H3BRE8|H3BRE8_HUMAN	706.068	3	9.07989
]RDLIQDQNMDEKGKQRNR	2	0	sp|Q9H307|PININ_HUMAN	1144.07	2	8.63824
]RDQVIKQK	9	9	sp|Q9H098-2|F107B_HUMAN%sp|Q9H098|F107B_HUMAN%tr|C9J3Q3|C9J3Q3_HUMAN%tr|C9J6N5|C9J6N5_HUMAN%tr|C9J6Y8|C9J6Y8_HUMAN%tr|C9JP05|C9JP05_HUMAN%tr|C9JQ40|C9JQ40_HUMAN%tr|C9JW51|C9JW51_HUMAN	529.308	2	8.51954
]RDSHLAQHTVIHTGEKPYK	1	0	sp|Q9NV72|ZN701_HUMAN%tr|F5GZM6|F5GZM6_HUMAN	754.051	3	8.71531
]RDWSKSDK	4	4	sp|P30414|NKTR_HUMAN	1064.51	1	9.03529
]REKARESENTIAAR	0	2	sp|Q9P1Z9-2|CC180_HUMAN%sp|Q9P1Z9-4|CC180_HUMAN%sp|Q9P1Z9|CC180_HUMAN%tr|C9JGX5|C9JGX5_HUMAN%tr|F5H149|F5H149_HUMAN	558.625	3	9.68893
]RELFGCPSEADVNSENLQK	6	9	sp|O95461|LARGE_HUMAN%tr|B0QY11|B0QY11_HUMAN%tr|B7ZB84|B7ZB84_HUMAN%tr|B7ZB85|B7ZB85_HUMAN%tr|E9PH73|E9PH73_HUMAN%tr|J3KQ68|J3KQ68_HUMAN	746.019	3	9.45029
]REQQAGHDEGVLDRLVDR	5	4	sp|Q13873|BMPR2_HUMAN	712.694	3	8.66017
]REQVERRLQSESARRQQLVEK	1	0	sp|Q86UU1-2|PHLB1_HUMAN%sp|Q86UU1|PHLB1_HUMAN%tr|E9PKC1|E9PKC1_HUMAN%tr|E9PMZ5|E9PMZ5_HUMAN	890.155	3	8.59889
]RERENREGANLLSM^LKADVNLSHSER	6	5	sp|O95613-2|PCNT_HUMAN%sp|O95613|PCNT_HUMAN	1028.51	3	8.64681
]RESLSHHENIVKARKK	1	3	sp|Q8NDV3-2|SMC1B_HUMAN%sp|Q8NDV3-3|SMC1B_HUMAN%sp|Q8NDV3|SMC1B_HUMAN	659.039	3	9.37467
]RESM^RLLKASVQLYFAQCWIITK	0	1	tr|H7BXH0|H7BXH0_HUMAN	967.514	3	10.1381
]RETEDVPKDKSSTGDGTQNKRK	2	0	sp|O43148-2|MCES_HUMAN%sp|O43148|MCES_HUMAN	630.562	4	9.66936
]RETKGQFLIDHICNYYSLLEKDYFGIRYVDPEK	8	5	sp|A2A2Y4-2|FRMD3_HUMAN%sp|A2A2Y4-5|FRMD3_HUMAN%sp|A2A2Y4|FRMD3_HUMAN	1039.02	4	9.56993
]REVRLM^KNRYK	1	1	tr|H7C1R5|H7C1R5_HUMAN	776.423	2	8.73216
]REWTIGRRRGCDLSFPSNK	7	9	sp|Q96EP1-2|CHFR_HUMAN%sp|Q96EP1-3|CHFR_HUMAN%sp|Q96EP1-4|CHFR_HUMAN%sp|Q96EP1-5|CHFR_HUMAN%sp|Q96EP1|CHFR_HUMAN%tr|F5GWH4|F5GWH4_HUMAN%tr|J3KN56|J3KN56_HUMAN	595.297	4	8.56011
]RFCQVVEDYAGR	2	4	tr|C9JYP6|C9JYP6_HUMAN	514.907	3	9.29838
]RFEELQKETFTTEERK	4	6	sp|Q96HY7|DHTK1_HUMAN%tr|C9JWN1|C9JWN1_HUMAN	705.359	3	9.26231
]RFGM^KNFKKRWFRLTNHEFTYHKSK	4	4	sp|Q14644|RASA3_HUMAN%tr|F8W6X8|F8W6X8_HUMAN	837.182	4	9.65374
]RFKCDQCDYACRQER	1	1	sp|P49711-2|CTCF_HUMAN%sp|P49711|CTCF_HUMAN	1067.96	2	8.87461
]RFREM^KPRVLQRWSR	2	2	sp|Q96J92-2|WNK4_HUMAN%sp|Q96J92-3|WNK4_HUMAN%sp|Q96J92|WNK4_HUMAN%tr|K7ENT7|K7ENT7_HUMAN	702.06	3	8.68016
]RFRFCGDLDCPDWVLAEISTLAKM^SSVKLR	1	0	sp|Q9H0A8-2|COMD4_HUMAN%sp|Q9H0A8|COMD4_HUMAN%tr|H3BM91|H3BM91_HUMAN%tr|H3BRX0|H3BRX0_HUMAN%tr|H3BTV9|H3BTV9_HUMAN%tr|H3BUL2|H3BUL2_HUMAN	1210.6	3	8.64231
]RFSLKHQMETHYRVHTGEKPFSCSLCPQRSRDFSAM^TK	7	7	sp|Q9Y2Y4|ZBT32_HUMAN	1175.57	4	10.5619
]RFYMNSQGHSHQRAYREEELYKCQKCGK	4	7	sp|Q2VY69|ZN284_HUMAN	1211.89	3	10.0429
]RFYRGDSPTDSQKDM^IEIPLPPWQER	6	7	sp|Q9NX18|SDHF2_HUMAN%tr|F5GXW4|F5GXW4_HUMAN%tr|F5GYJ5|F5GYJ5_HUMAN%tr|F5H5T6|F5H5T6_HUMAN%tr|F5H8E2|F5H8E2_HUMAN%tr|F8W679|F8W679_HUMAN%tr|M0QYN2|M0QYN2_HUMAN%tr|M0R060|M0R060_HUMAN	1074.2	3	9.37342
]RGGGGTR	0	2	sp|O15015-2|ZN646_HUMAN%sp|O15015|ZN646_HUMAN%sp|Q6RI45-2|BRWD3_HUMAN%sp|Q6RI45-3|BRWD3_HUMAN%sp|Q6RI45-4|BRWD3_HUMAN%sp|Q6RI45|BRWD3_HUMAN	703.36	1	8.6093
]RGKQLPRLASRLCFLQEERTFVKR	7	8	sp|Q495T6-2|MMEL1_HUMAN%sp|Q495T6-3|MMEL1_HUMAN%sp|Q495T6|MMEL1_HUMAN	1011.23	3	10.213
]RGRWYVYCKTHPRHKQR	0	2	sp|Q9P0J6|RM36_HUMAN	791.084	3	8.82307
]RGWKM^ALSGGLRCCRR	2	2	sp|Q96MV8-2|ZDH15_HUMAN%sp|Q96MV8-3|ZDH15_HUMAN%sp|Q96MV8|ZDH15_HUMAN%tr|B7Z8U0|B7Z8U0_HUMAN	675.011	3	9.14463
]RGWRPSSR	4	3	sp|P10645|CMGA_HUMAN%tr|G5E968|G5E968_HUMAN	522.778	2	9.05822
]RHDIRNQLRRNLTLTDLQSPK	3	4	sp|Q9NYQ3|HAOX2_HUMAN%tr|Q5QP00|Q5QP00_HUMAN%tr|Q5QP02|Q5QP02_HUMAN	655.115	4	8.77229
]RHETHRHPSPQRNTTNDITHIQNEEIMSLQM^	0	1	sp|Q8NFZ3-2|NLGNY_HUMAN%sp|Q8NFZ3|NLGNY_HUMAN%tr|A6NMU8|A6NMU8_HUMAN	1270.61	3	8.67197
]RHGLHRPHHAREFRTHSVQSETCGHQATLR	4	6	sp|O76083-12|PDE9A_HUMAN	911.213	4	8.94802
]RHIEAERATWKGRNISYPM^ILRNYKAK	7	8	sp|Q8ND61-2|CC020_HUMAN%sp|Q8ND61|CC020_HUMAN	1120.94	3	9.45216
]RHPKYNRDTLDNDIMLIK	3	2	sp|P35030-2|TRY3_HUMAN%sp|P35030-3|TRY3_HUMAN%sp|P35030-4|TRY3_HUMAN%sp|P35030-5|TRY3_HUMAN%sp|P35030|TRY3_HUMAN%tr|B1AN99|B1AN99_HUMAN	762.395	3	9.4702
]RHQPQRAQQPGCQR	1	0	tr|F8WBS7|F8WBS7_HUMAN	597.294	3	9.19823
]RHSVM^YKSVYPVAGGPTFKRINVDYR	3	2	sp|O95025|SEM3D_HUMAN	1033.86	3	9.61025
]RHTQAGEGTSLETK	6	6	sp|Q7Z2Z1-2|TICRR_HUMAN%sp|Q7Z2Z1|TICRR_HUMAN	519.931	3	9.31594
]RIEELGQR	0	1	sp|Q86YF9-2|DZIP1_HUMAN%sp|Q86YF9|DZIP1_HUMAN	1043.55	1	8.96177
]RIFKDFM^HVLEHECQHHHSKNKK	6	5	sp|O75400-2|PR40A_HUMAN%sp|O75400-3|PR40A_HUMAN%sp|O75400|PR40A_HUMAN	1015.51	3	8.85046
]RIFYFNFLVYCLYM^IIFTMAAYYRPVDGLPPFK	2	0	sp|Q8NER1|TRPV1_HUMAN%tr|E7EQ78|E7EQ78_HUMAN%tr|E7ESJ2|E7ESJ2_HUMAN%tr|I3L1R6|I3L1R6_HUMAN%tr|J3QK85|J3QK85_HUMAN	1047.78	4	9.10436
]RIMPEDIIINCSK	0	2	sp|P11387|TOP1_HUMAN	816.416	2	8.62327
]RINREQFWEQAKKEEELRKEEERKK	5	3	sp|Q16643-2|DREB_HUMAN%sp|Q16643-3|DREB_HUMAN%sp|Q16643|DREB_HUMAN%tr|D6R9W4|D6R9W4_HUMAN	1120.6	3	10.1306
]RIPFVLSANLHGGELVVSYPFDMTR	3	7	sp|Q96SM3|CPXM1_HUMAN	954.499	3	9.30405
]RKCDQYWPTENSEEYGNIIVTLK	7	9	sp|P23470-2|PTPRG_HUMAN%sp|P23470|PTPRG_HUMAN	962.799	3	8.63836
]RKDGKTTREDHM^KLKVQGMECLYGCYVHSSIVPTFHRRCY	2	3	sp|O94983-2|CMTA2_HUMAN%sp|O94983-3|CMTA2_HUMAN%sp|O94983-6|CMTA2_HUMAN%sp|O94983|CMTA2_HUMAN	1251.36	4	9.14649
]RKERREQREKEEIEKYRM^ER	5	7	sp|O94906-2|PRP6_HUMAN%sp|O94906|PRP6_HUMAN	710.125	4	10.6323
]RKGDAASQFLVFCQKHR	5	2	sp|O96028-3|NSD2_HUMAN%sp|O96028-5|NSD2_HUMAN%sp|O96028-6|NSD2_HUMAN%sp|O96028|NSD2_HUMAN%tr|H0Y9L4|H0Y9L4_HUMAN	1046.04	2	8.82057
]RKGYSYELKEIIELLFHKMTDDPM^NNK	7	5	sp|P52735-2|VAV2_HUMAN%sp|P52735-3|VAV2_HUMAN%sp|P52735|VAV2_HUMAN	1124.56	3	9.12003
]RKQQHNLSAFPKEVK	7	8	sp|Q5TH69|BIG3_HUMAN	618.344	3	8.70757
]RKRKERM^AKYLNELAEKRGQEHDPFCPR	6	3	sp|Q9H799|CE042_HUMAN%tr|H0Y9I8|H0Y9I8_HUMAN%tr|J9JIC9|J9JIC9_HUMAN	1201.28	3	8.73789
]RKSCQACRLRKCYEVGM^MKGGIRKDR	4	5	sp|P03372-3|ESR1_HUMAN%sp|P03372-4|ESR1_HUMAN%sp|P03372|ESR1_HUMAN%tr|H0Y4W6|H0Y4W6_HUMAN	826.415	4	8.60691
]RKTEQHSHPFVKKAFRFSAGSGCGRPSSNKMLRSMGGGQR	2	2	sp|C9JC47|F157A_HUMAN	1127.08	4	8.91207
]RLADICKEDVFEQTRVRFSDNALPYK	6	8	sp|Q9P2K8-2|E2AK4_HUMAN%sp|Q9P2K8-3|E2AK4_HUMAN%sp|Q9P2K8|E2AK4_HUMAN%tr|H0YME5|H0YME5_HUMAN	1071.87	3	8.86251
]RLAGTSGSDKGLSGK	5	5	sp|Q9P016-2|THYN1_HUMAN%sp|Q9P016|THYN1_HUMAN	738.892	2	8.66763
]RLCQSRIYWDGPLALCNDRPNK	3	0	sp|Q15306-2|IRF4_HUMAN%sp|Q15306|IRF4_HUMAN%tr|F2Z3D5|F2Z3D5_HUMAN	925.795	3	8.60785
]RLDTFDRQGILHR	5	1	sp|Q9H2A9|CHST8_HUMAN	557.3	3	8.94869
]RLEKKRRKAQCKPYYSDYSR	5	5	sp|O43497-13|CAC1G_HUMAN%sp|O43497-15|CAC1G_HUMAN%sp|O43497-16|CAC1G_HUMAN%sp|O43497-23|CAC1G_HUMAN%sp|O43497-27|CAC1G_HUMAN%sp|O43497-30|CAC1G_HUMAN%sp|O43497-3|CAC1G_HUMAN	669.598	4	8.76719
]RLGCLLERLPWSPVVCVDHTPK	3	9	sp|Q02509-2|OC90_HUMAN%sp|Q02509|OC90_HUMAN%tr|I6L893|I6L893_HUMAN	892.466	3	8.97482
]RLKMKEEEWR	0	2	sp|Q96ST3|SIN3A_HUMAN	724.376	2	8.83554
]RLNFQTPGM^ASHPPIPILELADHIER	1	0	sp|P23468-2|PTPRD_HUMAN%sp|P23468-3|PTPRD_HUMAN%sp|P23468-5|PTPRD_HUMAN%sp|P23468-6|PTPRD_HUMAN%sp|P23468-7|PTPRD_HUMAN%sp|P23468|PTPRD_HUMAN%tr|F5GWY7|F5GWY7_HUMAN%tr|G3XAD5|G3XAD5_HUMAN%tr|G3XAE2|G3XAE2_HUMAN	1004.53	3	9.15023
]RLPVFGMEPR	1	0	sp|O00622|CYR61_HUMAN	622.83	2	9.41047
]RLQERLLHM^DSDDEIPIRK	2	3	sp|Q1MSJ5-1|CSPP1_HUMAN%sp|Q1MSJ5-2|CSPP1_HUMAN%sp|Q1MSJ5|CSPP1_HUMAN	808.412	3	8.65431
]RLQPQTTYDITVLPIYKM^GEGKLR	5	5	sp|Q99715-4|COCA1_HUMAN%sp|Q99715|COCA1_HUMAN%tr|D6RGG3|D6RGG3_HUMAN	960.524	3	8.67225
]RM^EEEEMQTVQQEQLLQETQALQQSFLSEKDSLLQR	9	9	tr|H0YDN1|H0YDN1_HUMAN	1103.29	4	8.79407
]RM^SVWLQQGVLREEPPGTFSVIEEERPQDR	1	2	sp|Q9UJX6-2|ANC2_HUMAN%sp|Q9UJX6|ANC2_HUMAN	1209.94	3	8.84061
]RM^VLEFYVQQEWAAVRLQSWVRMWCVR	6	6	sp|A8MTL0|IQCF5_HUMAN	1195.94	3	8.73697
]RMEGCSGPVLLVLR	1	2	sp|A0PJX2|TLDC2_HUMAN	543.952	3	8.64969
]RMETEESRKKRERDLELEM^GDDYILDLQK	2	2	sp|Q9BZE4|NOG1_HUMAN%tr|B4DY13|B4DY13_HUMAN%tr|B7Z7A3|B7Z7A3_HUMAN	1228.93	3	8.94155
]RMKEEAIKPPLKAFM^KQRR	4	5	sp|O00141-5|SGK1_HUMAN	806.113	3	8.57507
]RMPRVRSLFQEQEEPEPGMEEAGEM^EQK	6	2	sp|Q13519|PNOC_HUMAN%tr|B7Z749|B7Z749_HUMAN%tr|E7EVP0|E7EVP0_HUMAN	852.392	4	8.80841
]RMTAEAHRRVVVEYLRAVM^QKR	8	8	sp|O60645-2|EXOC3_HUMAN%sp|O60645-3|EXOC3_HUMAN%sp|O60645|EXOC3_HUMAN	920.163	3	8.57878
]RMTCGDFIGNLEGLNDGGDFPRELLK	8	7	sp|A5PKW4-2|PSD1_HUMAN%sp|A5PKW4|PSD1_HUMAN	989.804	3	8.62956
]RNDYLDIYAIGVGKLDVDWR	3	3	sp|P06681-2|CO2_HUMAN%sp|P06681-3|CO2_HUMAN%sp|P06681|CO2_HUMAN%tr|B4DQI1|B4DQI1_HUMAN%tr|B4E1Z4|B4E1Z4_HUMAN%tr|E9PDZ0|E9PDZ0_HUMAN%tr|H0Y3H6|H0Y3H6_HUMAN	1212.62	2	8.65812
]RNEYNLRKLDEEYKERIAALKNELR	2	1	sp|Q8N4C6-10|NIN_HUMAN%sp|Q8N4C6-11|NIN_HUMAN%sp|Q8N4C6-2|NIN_HUMAN%sp|Q8N4C6-4|NIN_HUMAN%sp|Q8N4C6-5|NIN_HUMAN%sp|Q8N4C6-6|NIN_HUMAN%sp|Q8N4C6-7|NIN_HUMAN%sp|Q8N4C6-9|NIN_HUMAN%sp|Q8N4C6|NIN_HUMAN%tr|C9J066|C9J066_HUMAN%tr|E9PN67|E9PN67_HUMAN%tr|F8W6D3|F8W6D3_HUMAN	802.434	4	9.13314
]RNGSETQLNKFYTKKCRELYYCVKDSM^ERAAARQQSIK	1	0	sp|Q8WXG6-2|MADD_HUMAN%sp|Q8WXG6-3|MADD_HUMAN%sp|Q8WXG6-4|MADD_HUMAN%sp|Q8WXG6-5|MADD_HUMAN%sp|Q8WXG6-6|MADD_HUMAN%sp|Q8WXG6-7|MADD_HUMAN%sp|Q8WXG6-8|MADD_HUMAN%sp|Q8WXG6|MADD_HUMAN%tr|F8W8U2|F8W8U2_HUMAN	1179.83	4	8.76317
]RNLPSKIPLPTAMTSGSK	0	1	sp|Q92545|TM131_HUMAN	971.029	2	8.82649
]RNNVFSLNSQLAIGRK	1	0	tr|F6U0D0|F6U0D0_HUMAN	620.679	3	8.65904
]RNRVSFLGAATVEPPK	2	3	sp|P63132|POK5_HUMAN%sp|P63136|POK17_HUMAN%sp|Q9UQG0|POK20_HUMAN%sp|Q9WJR5|POK3_HUMAN	595.659	3	9.0004
]RNTPWTPWLPVNVTQGGARQEQRFRFTCR	3	1	sp|Q9P283-2|SEM5B_HUMAN%sp|Q9P283-3|SEM5B_HUMAN%sp|Q9P283-4|SEM5B_HUMAN%sp|Q9P283|SEM5B_HUMAN%tr|B5ME80|B5ME80_HUMAN%tr|C9JKR3|C9JKR3_HUMAN%tr|F8WAT5|F8WAT5_HUMAN	1201.28	3	8.6815
]RPDLLNFK	3	6	sp|Q6WCQ1-3|MPRIP_HUMAN%sp|Q9H2D6-3|TARA_HUMAN%sp|Q9H2D6|TARA_HUMAN%tr|J3KSW8|J3KSW8_HUMAN	1045.59	1	9.04933
]RPDVILEK	7	8	sp|Q9H8E8-2|CSR2B_HUMAN%sp|Q9H8E8|CSR2B_HUMAN	1012.58	1	8.92277
]RPHAAM^GTASPETTSATDRR	3	5	tr|Q5SZI5|Q5SZI5_HUMAN	1086.52	2	9.84095
]RPIIAGMEFSR	4	4	sp|P21453|S1PR1_HUMAN	1319.68	1	9.25854
]RPKYNKLLEHSFIKRYETLEVDVASWFK	7	8	sp|O14733-2|MP2K7_HUMAN%sp|O14733-3|MP2K7_HUMAN%sp|O14733-4|MP2K7_HUMAN%sp|O14733|MP2K7_HUMAN%tr|F6WCX7|F6WCX7_HUMAN	885.734	4	8.75522
]RPWWPCRICSDPLINTHSKMK	0	1	sp|Q96L73-2|NSD1_HUMAN%sp|Q96L73|NSD1_HUMAN%tr|D6RA58|D6RA58_HUMAN%tr|D6RBV9|D6RBV9_HUMAN	909.118	3	8.59796
]RQCNRHYCWEKLRRAEVDLERVR	0	5	sp|Q9P0U4-2|CXXC1_HUMAN%sp|Q9P0U4|CXXC1_HUMAN	793.899	4	8.89084
]RQENQDQHLQKVDFVNNKTLTM^DRNGVLGK	1	3	sp|B1APH4|ZN487_HUMAN%tr|B2REC8|B2REC8_HUMAN%tr|B7Z7S5|B7Z7S5_HUMAN%tr|H0Y2R6|H0Y2R6_HUMAN	1195.59	3	9.07047
]RQM^HETLEMKEEEIAQLRSRIKQMTTQGEELREQKEKSER	4	4	sp|Q13439-3|GOGA4_HUMAN%sp|Q13439-4|GOGA4_HUMAN%sp|Q13439-5|GOGA4_HUMAN%sp|Q13439|GOGA4_HUMAN%tr|E7EVX2|E7EVX2_HUMAN%tr|H0Y6I0|H0Y6I0_HUMAN	1251.37	4	8.80698
]RQMHETLEM^KEEEIAQLRSRIKQMTTQGEELREQKEKSER	9	7	sp|Q13439-3|GOGA4_HUMAN%sp|Q13439-4|GOGA4_HUMAN%sp|Q13439-5|GOGA4_HUMAN%sp|Q13439|GOGA4_HUMAN%tr|E7EVX2|E7EVX2_HUMAN%tr|H0Y6I0|H0Y6I0_HUMAN	1251.37	4	9.86307
]RQMHETLEMKEEEIAQLRSRIKQM^TTQGEELREQKEKSER	7	8	sp|Q13439-3|GOGA4_HUMAN%sp|Q13439-4|GOGA4_HUMAN%sp|Q13439-5|GOGA4_HUMAN%sp|Q13439|GOGA4_HUMAN%tr|E7EVX2|E7EVX2_HUMAN%tr|H0Y6I0|H0Y6I0_HUMAN	1251.37	4	9.70002
]RQQMRQEALM^KTDRRRR	8	7	sp|Q9P2D1|CHD7_HUMAN	773.416	3	10.7987
]RQTAEDCPRMGEHQPLKVFIDICLK	6	6	sp|O95521|PRAM1_HUMAN%sp|Q5SWL7|PRA14_HUMAN%sp|Q5VWM6|PRA13_HUMAN%tr|A6NFR9|A6NFR9_HUMAN	1028.84	3	8.72177
]RQTRRRAAKNVSYK	0	1	sp|O14647-2|CHD2_HUMAN%sp|O14647-3|CHD2_HUMAN%sp|O14647|CHD2_HUMAN%tr|B7Z3I4|B7Z3I4_HUMAN	593.004	3	8.88425
]RQVM^VRKMQLKMQEEEEQRRKEEEEEAR	0	3	sp|B1AK53-2|ESPN_HUMAN%sp|B1AK53|ESPN_HUMAN%tr|H0Y7L4|H0Y7L4_HUMAN	1231.27	3	8.75107
]RRAEDGQGDSGISSHFQPWPKHSLKHR	5	6	sp|Q9BXP8-2|PAPP2_HUMAN%sp|Q9BXP8|PAPP2_HUMAN	1052.85	3	8.68785
]RRAEPTYR	1	2	tr|H0YCW6|H0YCW6_HUMAN	1091.57	1	8.94589
]RRCLDTERYILLCRNKLSCCISIISHEYTRR	2	1	sp|Q8N687|DB125_HUMAN	1022.01	4	9.60885
]RRCSLCAFDAARGPRRLMR	2	2	sp|Q53RY4|KCP3_HUMAN	798.069	3	8.5885
]RRDALER	8	9	sp|Q08043|ACTN3_HUMAN	958.521	1	8.60352
]RRELRRQKREEMRLEAERIAYQR	8	8	sp|Q05682-2|CALD1_HUMAN%sp|Q05682-4|CALD1_HUMAN%sp|Q05682-6|CALD1_HUMAN%sp|Q05682|CALD1_HUMAN%tr|C9J813|C9J813_HUMAN%tr|C9JE79|C9JE79_HUMAN%tr|F8WE61|F8WE61_HUMAN	1039.23	3	9.67313
]RREQEPAAPGRRGPR	1	0	tr|E5RIN2|E5RIN2_HUMAN	592.652	3	8.87703
]RRHDVHR	1	0	sp|Q8N2Q7-2|NLGN1_HUMAN%sp|Q8N2Q7|NLGN1_HUMAN%tr|D2X2H5|D2X2H5_HUMAN	509.775	2	8.50161
]RRKDRHEASGFARRPDPDSDEDEDYERER	3	4	sp|Q96I25|SPF45_HUMAN%tr|H0Y6J6|H0Y6J6_HUMAN%tr|Q5W011|Q5W011_HUMAN%tr|Q5W012|Q5W012_HUMAN	1211.56	3	9.02936
]RRKGKEDEGEEAASPMLQIQR	8	4	sp|Q14204|DYHC1_HUMAN	824.425	3	8.67677
]RRLKQSQEEM^SSSGPSVRK	3	5	sp|P51957-2|NEK4_HUMAN%sp|P51957-3|NEK4_HUMAN%sp|P51957|NEK4_HUMAN%tr|E7EX48|E7EX48_HUMAN	750.39	3	9.45712
]RRLSLVSNGCYEGSLSEEPSIRKPAGEGPQPR	3	2	sp|Q6X4W1-2|NSMF_HUMAN%sp|Q6X4W1-3|NSMF_HUMAN%sp|Q6X4W1-4|NSMF_HUMAN%sp|Q6X4W1-5|NSMF_HUMAN%sp|Q6X4W1-6|NSMF_HUMAN%sp|Q6X4W1|NSMF_HUMAN%tr|F5H603|F5H603_HUMAN	714.768	5	8.84009
]RRLVWTPSQSEALRACFER	1	0	sp|P0CJ85|DU4L2_HUMAN%sp|P0CJ86|DU4L3_HUMAN%sp|P0CJ87|DU4L4_HUMAN%sp|P0CJ88|DU4L5_HUMAN%sp|P0CJ89|DU4L6_HUMAN%sp|P0CJ90|DU4L7_HUMAN%sp|Q6RFH8|DUX4C_HUMAN%sp|Q9UBX2|DUX4_HUMAN%tr|E2JJS1|E2JJS1_HUMAN%tr|E9PEK5|E9PEK5_HUMAN%tr|F5GZ66|F5GZ66_HUMAN%tr|G3V309|G3V309_HUMAN	802.414	3	8.6889
]RRM^ATWR	9	8	sp|A6NC57|ANR62_HUMAN	518.271	2	8.58806
]RRPECGRGLHTRAYEDTADDGGELADER	1	1	sp|O00192-2|ARVC_HUMAN%sp|O00192|ARVC_HUMAN%tr|C9JJX6|C9JJX6_HUMAN%tr|E9PDC3|E9PDC3_HUMAN	812.13	4	8.98301
]RRPERVWPEPPEEK	3	4	sp|Q8IUX7|AEBP1_HUMAN	616.659	3	9.76348
]RRQELERQYREEEEVQQEEEQLLREEPEK	5	6	sp|Q07283|TRHY_HUMAN	1286.64	3	9.0129
]RRQEQEEKRRRRESELQWQEEER	8	8	sp|Q07283|TRHY_HUMAN	804.156	4	8.87727
]RRQKM^QQK	0	3	sp|Q9H583|HEAT1_HUMAN%tr|Q5T3Q7|Q5T3Q7_HUMAN	581.314	2	9.0021
]RRQLQEEQLMKLNSGLGQLILKEEMEK	2	1	sp|O14639-2|ABLM1_HUMAN%sp|O14639-3|ABLM1_HUMAN%sp|O14639-4|ABLM1_HUMAN%sp|O14639-5|ABLM1_HUMAN%sp|O14639|ABLM1_HUMAN%tr|F8W8M4|F8W8M4_HUMAN%tr|H0Y3K7|H0Y3K7_HUMAN%tr|J3QSX6|J3QSX6_HUMAN%tr|Q5JVV3|Q5JVV3_HUMAN%tr|Q5T6N2|Q5T6N2_HUMAN%tr|Q5T6N4|Q5T6N4_HUMAN	821.943	4	10.2236
]RRREDQGPPCPSPVGGGDPLHR	2	1	sp|Q13563-2|PKD2_HUMAN%sp|Q13563-3|PKD2_HUMAN%sp|Q13563-4|PKD2_HUMAN%sp|Q13563-5|PKD2_HUMAN%sp|Q13563|PKD2_HUMAN	828.408	3	8.61744
]RRREEDARWTRPSLDFLKMTQPHSCAR	2	4	tr|C9JYQ7|C9JYQ7_HUMAN	1148.23	3	9.33564
]RRRGLECDGKVNICCK	1	0	sp|P08476|INHBA_HUMAN	1032.5	2	9.43203
]RRRHHHHNHHHHHNRHPSRR	2	4	sp|O43900|PRIC3_HUMAN%tr|B7Z8F2|B7Z8F2_HUMAN%tr|F5GWQ1|F5GWQ1_HUMAN%tr|F5H4N2|F5H4N2_HUMAN%tr|H0Y413|H0Y413_HUMAN	696.101	4	8.56169
]RRRKSPGGAGGGASGDGGFYDPK	4	5	sp|Q92692-2|PVRL2_HUMAN	765.05	3	9.09971
]RRTQRYFM^EANRNTVTCHHELAVLSHETFEK	5	6	sp|Q6ZWH5-5|NEK10_HUMAN%sp|Q6ZWH5-6|NEK10_HUMAN%sp|Q6ZWH5-7|NEK10_HUMAN%sp|Q6ZWH5|NEK10_HUMAN%tr|Q8N774|Q8N774_HUMAN	1307.31	3	8.90821
]RRWFILTDNCLYYFEYTTDKEPRGIIPLENLSIREVDDPR	1	0	sp|Q99418-2|CYH2_HUMAN%sp|Q99418|CYH2_HUMAN%tr|J3KQA6|J3KQA6_HUMAN	1262.38	4	9.33974
]RRYAGTMDIEER	7	8	tr|D6RA03|D6RA03_HUMAN%tr|F8W6W8|F8W6W8_HUMAN	513.918	3	9.12619
]RSEGLPSECR	0	1	sp|Q9BPY8-3|HOP_HUMAN%sp|Q9BPY8|HOP_HUMAN	1233.56	1	8.87018
]RSERFYECCKEPYPDVTFTVTMRR	5	7	sp|P36544-2|ACHA7_HUMAN%sp|P36544-3|ACHA7_HUMAN%sp|P36544|ACHA7_HUMAN%sp|Q494W8|CRFM7_HUMAN	1057.5	3	8.72555
]RSHFLLEQEKTQALSDKEK	7	7	sp|Q8WXE1-2|ATRIP_HUMAN%sp|Q8WXE1-3|ATRIP_HUMAN%sp|Q8WXE1-5|ATRIP_HUMAN%sp|Q8WXE1|ATRIP_HUMAN%tr|C9IZM8|C9IZM8_HUMAN%tr|F8WE08|F8WE08_HUMAN	777.402	3	8.89705
]RSIEDRVQEEARCLVEELR	2	1	sp|P11712|CP2C9_HUMAN%sp|P33260-2|CP2CI_HUMAN%sp|P33260|CP2CI_HUMAN%sp|P33261|CP2CJ_HUMAN	810.749	3	8.5912
]RSNTLDIM^DGR	5	3	sp|O94915|FRYL_HUMAN%tr|F5GX82|F5GX82_HUMAN%tr|H0Y9X0|H0Y9X0_HUMAN	668.812	2	8.55914
]RSPSPRFLDPEFRELDLARRKREEEEER	5	5	sp|Q5VUA4-2|ZN318_HUMAN%sp|Q5VUA4|ZN318_HUMAN	1195.94	3	8.8361
]RSRANQNVNAVHSHYTR	6	9	sp|Q15652-2|JHD2C_HUMAN%sp|Q15652-3|JHD2C_HUMAN%sp|Q15652|JHD2C_HUMAN	685.005	3	8.69484
]RSRKTSKDTGEGKDGGTAGSEEPGAK	3	2	sp|O15417|TNC18_HUMAN%tr|H7BXS9|H7BXS9_HUMAN%tr|H9KVB4|H9KVB4_HUMAN	883.772	3	8.73862
]RSRWARGDAAAAGSR	2	1	tr|A4D212|A4D212_HUMAN	815.911	2	8.71533
]RSTGGGR	4	3	sp|Q9UGN5-2|PARP2_HUMAN%sp|Q9UGN5|PARP2_HUMAN%tr|E9PJ27|E9PJ27_HUMAN%tr|G3V167|G3V167_HUMAN	733.367	1	8.79887
]RSVSCCFQNLCNNPM^EKIISQCRFFVSMNDLGGDFK	1	4	sp|P51659-2|DHB4_HUMAN	1473.34	3	9.14673
]RSWEEPNWM^GSPRLLNR	2	3	sp|Q9NQG6|MID51_HUMAN%tr|B0QY95|B0QY95_HUMAN%tr|Q7L890|Q7L890_HUMAN	547.515	4	8.67042
]RTEGKFCATFK	1	1	sp|P51816-2|AFF2_HUMAN%sp|P51816-3|AFF2_HUMAN%sp|P51816-5|AFF2_HUMAN%sp|P51816-6|AFF2_HUMAN%sp|P51816-7|AFF2_HUMAN%sp|P51816|AFF2_HUMAN%tr|F8W6J4|F8W6J4_HUMAN	1387.68	1	9.40495
]RTGMDSNWWVLKSDFRLPTEEEIR	1	1	sp|P21675-10|TAF1_HUMAN%sp|P21675-11|TAF1_HUMAN%sp|P21675-12|TAF1_HUMAN%sp|P21675-2|TAF1_HUMAN%sp|P21675-3|TAF1_HUMAN%sp|P21675-4|TAF1_HUMAN%sp|P21675-5|TAF1_HUMAN%sp|P21675-6|TAF1_HUMAN%sp|P21675-7|TAF1_HUMAN%sp|P21675-8|TAF1_HUMAN%sp|P21675-9|TAF1_HUMAN%sp|P21675|TAF1_HUMAN%sp|Q8IZX4|TAF1L_HUMAN	1003.5	3	9.46402
]RTHVEEGDIVYR	2	6	sp|Q8IWT6|LRC8A_HUMAN	758.88	2	8.89092
]RTNKWQKM^LADWTKYRSTKKLSQRVYK	4	4	sp|Q86UD7-2|TBC26_HUMAN%sp|Q86UD7|TBC26_HUMAN	1168.29	3	8.77111
]RTTWSPQSSSGSAVLSAGPIITR	1	1	sp|Q8TCW7-2|ZPLD1_HUMAN%sp|Q8TCW7|ZPLD1_HUMAN	801.418	3	8.6623
]RTYDALNVLM^AMNIISREK	0	2	sp|Q5H9I0|TFDP3_HUMAN	1149.1	2	9.23913
]RTYDALNVLMAM^NIISREK	7	8	sp|Q5H9I0|TFDP3_HUMAN	1149.1	2	9.47353
]RVAEMEAQSRALQLRGEELSR	2	4	sp|Q96LX7-5|CCD17_HUMAN%sp|Q96LX7|CCD17_HUMAN%tr|F2Z395|F2Z395_HUMAN%tr|J3KNU3|J3KNU3_HUMAN	824.758	3	8.56874
]RVIVVFHCEFSSERGPR	3	2	sp|P30304-2|MPIP1_HUMAN%sp|P30304|MPIP1_HUMAN	530.272	4	8.71814
]RVLGGLPDVVTIQEGK	3	0	sp|P52179-2|MYOM1_HUMAN%sp|P52179|MYOM1_HUMAN%tr|A8MX12|A8MX12_HUMAN	862.485	2	15.3631
]RVLKNLSPDSLSSSK	4	5	sp|Q5H9U9-2|DDX6L_HUMAN%sp|Q5H9U9|DDX6L_HUMAN%tr|H0Y8H0|H0Y8H0_HUMAN	837.458	2	9.08028
]RVQDVKLQPPEVVPMELRTVCR	5	2	sp|Q96F44-2|TRI11_HUMAN%sp|Q96F44-3|TRI11_HUMAN%sp|Q96F44|TRI11_HUMAN%tr|R4GMV1|R4GMV1_HUMAN%tr|R4GNB9|R4GNB9_HUMAN	898.15	3	8.98578
]RVQLLQDLQDFFR	4	1	sp|O75044|SRGP2_HUMAN%sp|P0DJJ0|SRG2C_HUMAN%sp|Q7Z6B7-2|SRGP1_HUMAN%sp|Q7Z6B7|SRGP1_HUMAN%tr|G5EA48|G5EA48_HUMAN	860.956	2	8.70174
]RVSEKEKESIARARAGSRLSAEER	7	8	sp|Q86Y82|STX12_HUMAN%tr|B1AJQ6|B1AJQ6_HUMAN	920.16	3	8.94307
]RWDWKFGDIPCR	2	1	sp|Q8TDS4|HCAR2_HUMAN	560.268	3	8.70485
]RWEREIDERNRPLSDEELDAM^FPEGYKVLPPPAGYVPIR	0	1	sp|O75533|SF3B1_HUMAN	1175.58	4	9.32177
]RWGHHLPRASWGSGFRRALQRPDDR	3	2	sp|Q86UT6-2|NLRX1_HUMAN%sp|Q86UT6|NLRX1_HUMAN%tr|C9J0R6|C9J0R6_HUMAN%tr|C9JLK8|C9JLK8_HUMAN%tr|C9JQE9|C9JQE9_HUMAN	1019.86	3	10.2898
]RWKKSIKACLCRCQETIANLERWVKREMHVWR	1	0	sp|Q7LC44|ARC_HUMAN	1424.4	3	8.838
]RWM^HTFPVGPSGEAIQIHHQTR	6	5	sp|O75140-1|DEPD5_HUMAN%sp|O75140-4|DEPD5_HUMAN%sp|O75140-5|DEPD5_HUMAN%sp|O75140-7|DEPD5_HUMAN%sp|O75140-9|DEPD5_HUMAN%sp|O75140|DEPD5_HUMAN%tr|H0Y770|H0Y770_HUMAN	882.108	3	8.58533
]RWNCTTVHDSLAIFGPVLDK	3	1	sp|P56704-2|WNT3A_HUMAN%sp|P56704|WNT3A_HUMAN	791.393	3	8.68759
]RWRLYPFKNDEVLPVM^YIHR	6	4	sp|Q8TAD8|SNIP1_HUMAN	897.797	3	9.71416
]RWRNICAMSMERRMKIEETWRLWQK	3	2	sp|Q8WXH0-2|SYNE2_HUMAN%sp|Q8WXH0-3|SYNE2_HUMAN%sp|Q8WXH0-7|SYNE2_HUMAN%sp|Q8WXH0|SYNE2_HUMAN%tr|G3V5D3|G3V5D3_HUMAN%tr|G3V5X4|G3V5X4_HUMAN	1146.58	3	9.43902
]RWRWQQTQQNKEEEWEREWTELLKLASSEPRTHFSK	8	9	sp|Q8TE49|OTU7A_HUMAN	1175.84	4	9.51323
]RWYNCGRHTRASCWCRSWSWRRGWSSTGRSTAWRAR	5	5	sp|Q9P1Z9-4|CC180_HUMAN%tr|C9JGX5|C9JGX5_HUMAN	1172.54	4	9.07242
]RYPSNKGIYLCGHSAGAHLAAMMLLADWTK	7	5	sp|Q63HM1-2|KFA_HUMAN%sp|Q63HM1|KFA_HUMAN	1125.88	3	9.23513
]RYPTTYTQSM^NTVLVQEMGRFNKLLK	3	2	sp|Q8WXX0-2|DYH7_HUMAN%sp|Q8WXX0|DYH7_HUMAN	1059.87	3	8.8476
]RYREVDEQHQLVQWFWHTLEEFSNEER	5	7	sp|Q15751|HERC1_HUMAN	1211.89	3	8.76526
]RYVENPNIMACYNELLQLEFGEVRSQLKLR	0	2	sp|O60658-2|PDE8A_HUMAN%sp|O60658-3|PDE8A_HUMAN%sp|O60658-5|PDE8A_HUMAN%sp|O60658-6|PDE8A_HUMAN%sp|O60658|PDE8A_HUMAN%tr|E9PIJ0|E9PIJ0_HUMAN%tr|H0YKR1|H0YKR1_HUMAN	1242.65	3	8.82478
]RYVHYFSGLLSGSIKM^NNK	0	1	sp|Q9HBL0|TENS1_HUMAN%tr|E7EMG1|E7EMG1_HUMAN%tr|E7ERH1|E7ERH1_HUMAN%tr|E9PF55|E9PF55_HUMAN%tr|E9PGF5|E9PGF5_HUMAN%tr|Q6IPI5|Q6IPI5_HUMAN	758.384	3	8.81496
]RYYEKPCRRRQRESYERCRRIYNM^EMARKINFLMRK	9	9	sp|P82921|RT21_HUMAN	1251.37	4	9.22157
]RYYEKPCRRRQRESYERCRRIYNMEMARKINFLM^RK	3	1	sp|P82921|RT21_HUMAN	1251.37	4	8.637
]SAAPGLLHQELSCPLCLQLFDAPVTAECGHSFCR	9	8	sp|Q6ZMU5-2|TRI72_HUMAN%sp|Q6ZMU5|TRI72_HUMAN	1295.61	3	22.1999
]SAINLLLATLAFSDIM^LSLCCMPFTAVTLITVR	4	5	sp|Q9Y5Y3|GPR45_HUMAN	1238.97	3	8.89791
]SASSLLEQRPK	2	3	sp|Q9Y5A9|YTHD2_HUMAN%tr|S4R3J8|S4R3J8_HUMAN%tr|S4R3V3|S4R3V3_HUMAN	629.847	2	9.07708
]SAVIPDYMR	8	9	sp|P12644|BMP4_HUMAN%tr|H0YLW3|H0YLW3_HUMAN%tr|H0YM53|H0YM53_HUMAN%tr|H0YMP9|H0YMP9_HUMAN	1094.54	1	8.53866
]SCLRTPSLK	3	2	sp|Q8N2C7-2|UNC80_HUMAN%sp|Q8N2C7-4|UNC80_HUMAN%sp|Q8N2C7-7|UNC80_HUMAN%sp|Q8N2C7|UNC80_HUMAN	1104.59	1	8.7644
]SCRSRKNR	6	6	sp|Q9ULI0-2|ATD2B_HUMAN%sp|Q9ULI0|ATD2B_HUMAN%tr|C9JG15|C9JG15_HUMAN	553.787	2	8.79021
]SCSFQDKCHR	8	9	sp|Q9H0J9|PAR12_HUMAN%tr|G5E9U9|G5E9U9_HUMAN	684.283	2	9.02493
]SDAAVDTSSEITTK	9	9	sp|P06454-2|PTMA_HUMAN%sp|P06454|PTMA_HUMAN%tr|B8ZZQ6|B8ZZQ6_HUMAN	734.344	2	15.0239
]SDELRRHMR	1	2	sp|Q5JT82|KLF17_HUMAN	621.808	2	8.83048
]SDENM^SKTQTVYDSDSQSGSSAKEKDR	0	1	sp|Q6ZTY8|CL063_HUMAN%tr|E9PJL5|E9PJL5_HUMAN	1013.78	3	9.04885
]SDHHLVRFYFLTRVYSDYLQTILK	2	2	sp|Q96HM7|PED1B_HUMAN%tr|F8VUD2|F8VUD2_HUMAN%tr|F8VUZ9|F8VUZ9_HUMAN	765.15	4	8.64788
]SDIILAFQDAGLPLK	2	3	sp|O75072-2|FKTN_HUMAN%sp|O75072|FKTN_HUMAN%tr|H7C3W5|H7C3W5_HUMAN	822.458	2	8.68708
]SDLAFHLLQQK	4	8	sp|Q6WRX3|ZY11A_HUMAN	671.859	2	8.93073
]SDM^LEKEQVAHIRAERDILVEADGAWVVK	0	1	sp|Q9Y2H1|ST38L_HUMAN%tr|B4E3J8|B4E3J8_HUMAN%tr|F5H277|F5H277_HUMAN	842.425	4	9.51609
]SDTLTADVIGR	1	0	sp|Q15813-2|TBCE_HUMAN%sp|Q15813|TBCE_HUMAN	595.806	2	10.1971
]SDWLRWSESWMNDPLSAIDAEQLEK	2	0	sp|Q9P2D7-2|DYH1_HUMAN%sp|Q9P2D7-3|DYH1_HUMAN%sp|Q9P2D7-4|DYH1_HUMAN%sp|Q9P2D7-5|DYH1_HUMAN%sp|Q9P2D7|DYH1_HUMAN	1525.22	2	8.59403
]SEANVEEKVLASNPIMESIGNAK	7	8	sp|Q9Y4I1-2|MYO5A_HUMAN%sp|Q9Y4I1-3|MYO5A_HUMAN%sp|Q9Y4I1|MYO5A_HUMAN%tr|F8W6H6|F8W6H6_HUMAN%tr|F8WE88|F8WE88_HUMAN%tr|G3V394|G3V394_HUMAN	1237.13	2	9.77192
]SEDAEVLDATPSGIMK	7	9	sp|Q5JSH3-2|WDR44_HUMAN%sp|Q5JSH3-4|WDR44_HUMAN%sp|Q5JSH3|WDR44_HUMAN	853.407	2	8.72035
]SEEIVEFLLTKNANANAVDK	1	0	sp|A7E2S9-2|A30BL_HUMAN%sp|A7E2S9|A30BL_HUMAN	750.053	3	9.63662
]SEELAQGPKESPPAPRAGPREVWK	2	0	sp|Q7RTS6|OTOP2_HUMAN	887.117	3	8.99175
]SEEQTGETKESTKTETTTEIRSEK	2	1	sp|Q01484|ANK2_HUMAN%tr|I6L894|I6L894_HUMAN	693.836	4	9.01531
]SEIERLQKRM^AELEKLEEAFSR	1	3	sp|Q86V48-2|LUZP1_HUMAN%sp|Q86V48-3|LUZP1_HUMAN%sp|Q86V48|LUZP1_HUMAN%tr|E5RFK8|E5RFK8_HUMAN	917.805	3	9.35668
]SELQAALEEAEASLEHEEGK	0	1	sp|P12882|MYH1_HUMAN	1107.02	2	14.3071
]SELREAKR	5	5	sp|Q5M9N0-2|CD158_HUMAN%sp|Q5M9N0-3|CD158_HUMAN%sp|Q5M9N0|CD158_HUMAN	1031.56	1	8.87435
]SEM^EEKVYNLTR	7	7	sp|Q7Z7B0-2|FLIP1_HUMAN%sp|Q7Z7B0-3|FLIP1_HUMAN%sp|Q7Z7B0|FLIP1_HUMAN	779.369	2	10.0775
]SEMTAALR	5	5	sp|Q6ZRC1|CD050_HUMAN%tr|E9PNW5|E9PNW5_HUMAN	921.454	1	8.91043
]SENAQLRR	8	9	sp|Q49A88-2|CCD14_HUMAN%sp|Q49A88-3|CCD14_HUMAN%sp|Q49A88-4|CCD14_HUMAN%sp|Q49A88-5|CCD14_HUMAN%sp|Q49A88-6|CCD14_HUMAN%sp|Q49A88|CCD14_HUMAN%tr|C9JU82|C9JU82_HUMAN%tr|H7C5T3|H7C5T3_HUMAN%tr|J3QT39|J3QT39_HUMAN	1016.52	1	8.53755
]SEQESGNGRDVLMRM^LEVFVLK	3	0	sp|Q9Y4A5-2|TRRAP_HUMAN%sp|Q9Y4A5|TRRAP_HUMAN%tr|F2Z2U4|F2Z2U4_HUMAN%tr|H0Y4W2|H0Y4W2_HUMAN	866.103	3	8.77183
]SEQMVKEITRDIK	3	1	sp|Q5VIR6-3|VPS53_HUMAN%sp|Q5VIR6-4|VPS53_HUMAN%sp|Q5VIR6|VPS53_HUMAN%tr|F6VX93|F6VX93_HUMAN%tr|I3L0S6|I3L0S6_HUMAN	810.419	2	8.74342
]SERAEQQRFRTEKERERQAKLAEEKM^RK	0	1	sp|P13805-2|TNNT1_HUMAN%sp|P13805-3|TNNT1_HUMAN%sp|P13805|TNNT1_HUMAN%tr|F5H1H4|F5H1H4_HUMAN%tr|K7EQL4|K7EQL4_HUMAN%tr|M0QX01|M0QX01_HUMAN%tr|M0QZU8|M0QZU8_HUMAN%tr|M0QZY5|M0QZY5_HUMAN%tr|Q3B759|Q3B759_HUMAN	1202.95	3	8.69437
]SERYDYFAQQTRLGRRK	1	1	sp|Q8N344|MIER2_HUMAN	739.719	3	8.76979
]SETAPAAPAAAPPAEK	1	2	sp|P16403|H12_HUMAN	1521.77	1	14.9097
]SETAPAAPAAPAPAEK	3	0	sp|P10412|H14_HUMAN	1521.77	1	15.7341
]SETSTSDNTETYQENTSSSGHPTFK	8	9	sp|Q8WVD3-2|RN138_HUMAN%sp|Q8WVD3|RN138_HUMAN%tr|J3QLQ3|J3QLQ3_HUMAN	695.295	4	8.59476
]SEVELVQIVIDGVNYLVDCEK	6	3	sp|P17540|KCRS_HUMAN	822.084	3	16.4791
]SEVSYHRKALLAEATR	9	7	sp|Q5T7N3|KANK4_HUMAN	937.506	2	9.35194
]SFCLRSSLNRHCM^VHTAEKLYK	4	6	sp|Q9UIE0|ZN230_HUMAN%sp|Q9UK12-2|ZN222_HUMAN%sp|Q9UK12|ZN222_HUMAN	932.783	3	8.98222
]SFEILVR	4	6	sp|Q14005-2|IL16_HUMAN%sp|Q14005|IL16_HUMAN%tr|H0YLL1|H0YLL1_HUMAN	906.508	1	8.51404
]SFFFVDLR	5	5	sp|Q8NGC9|O11H4_HUMAN	537.276	2	8.62949
]SFGHKYTLIKHQRIHTESKPFECIECGK	5	3	sp|P52741-2|ZN134_HUMAN%sp|P52741|ZN134_HUMAN	1158.57	3	8.8033
]SFGSKCK	7	6	sp|Q9C0A0-2|CNTP4_HUMAN%sp|Q9C0A0|CNTP4_HUMAN%tr|E9PDN6|E9PDN6_HUMAN%tr|F5H107|F5H107_HUMAN	856.405	1	8.81311
]SFLMNSQHAKIK	6	8	sp|Q3T906|GNPTA_HUMAN	723.877	2	9.02766
]SFRAKGNLVTHQRIHTGEKPYQCKECGK	7	1	sp|P17041|ZNF32_HUMAN	1124.91	3	8.88657
]SFSADQIAEFK	9	9	sp|P05976-2|MYL1_HUMAN	1285.62	1	10.6468
]SGRTISTWMR	9	8	tr|F5H0Y3|F5H0Y3_HUMAN	1237.62	1	8.63789
]SGSKEQVFTEERVK	7	5	tr|F8WB79|F8WB79_HUMAN	833.916	2	9.38052
]SGSM^ATAEASGSDGK	5	4	tr|J3KNF8|J3KNF8_HUMAN	707.795	2	9.74083
]SGSMATAEASGSDGK	3	4	tr|J3KNF8|J3KNF8_HUMAN	699.797	2	12.6654
]SGTVSPQK	8	7	sp|A6QL64|AN36A_HUMAN%sp|Q5JPF3-2|AN36C_HUMAN%sp|Q5JPF3-3|AN36C_HUMAN%sp|Q5JPF3|AN36C_HUMAN%sp|Q8N2N9-2|AN36B_HUMAN%sp|Q8N2N9-3|AN36B_HUMAN%sp|Q8N2N9|AN36B_HUMAN%tr|F8WEX4|F8WEX4_HUMAN%tr|H7BXK8|H7BXK8_HUMAN%tr|H7C425|H7C425_HUMAN	846.433	1	8.90941
]SHGSQETDEEFDAR	2	0	sp|P20674|COX5A_HUMAN%tr|H3BNX8|H3BNX8_HUMAN%tr|H3BRI0|H3BRI0_HUMAN	825.835	2	13.4354
]SHIQIPPGLTELLQGYTVEVLR	2	1	sp|P13861|KAP2_HUMAN%tr|C9J830|C9J830_HUMAN%tr|Q9BUB1|Q9BUB1_HUMAN	836.132	3	15.2971
]SHRQVRYLEKNVKLKSKYLDM^RR	1	1	sp|Q96RS0|TGS1_HUMAN	1002.88	3	8.58939
]SHTGDK	2	3	sp|Q13422-5|IKZF1_HUMAN%sp|Q2M3X9-2|ZN674_HUMAN%sp|Q2M3X9|ZN674_HUMAN%sp|Q6ZN19-2|ZN841_HUMAN%sp|Q6ZN19-3|ZN841_HUMAN%sp|Q6ZN19|ZN841_HUMAN%tr|M0R0F3|M0R0F3_HUMAN	687.305	1	8.61627
]SHYRVHTGHSLPECKDCHRKFM^DVSQLKKHLRTHTGEK	1	1	sp|O43167|ZBT24_HUMAN	940.666	5	9.25422
]SIKRYFLMDQGDFFVHFMDLAEEELRK	1	1	sp|Q9BSJ2-3|GCP2_HUMAN%sp|Q9BSJ2-4|GCP2_HUMAN%sp|Q9BSJ2|GCP2_HUMAN%tr|B3KTU7|B3KTU7_HUMAN%tr|F2Z2B9|F2Z2B9_HUMAN	1136.56	3	8.61302
]SILQM^SLDHHIVTPLTSLVIENEAGDER	2	1	sp|P19823|ITIH2_HUMAN%tr|Q5T985|Q5T985_HUMAN	1059.53	3	10.308
]SIM^KEEEKNEK	4	3	sp|Q4G0X9-2|CCD40_HUMAN%sp|Q4G0X9-3|CCD40_HUMAN%sp|Q4G0X9|CCD40_HUMAN%tr|J3QSY2|J3QSY2_HUMAN	712.338	2	9.15103
]SIPFYGCALQFLVFCIFADSECLLLSVMAFDR	6	6	sp|Q8NH69|OR5W2_HUMAN	1278.27	3	9.55359
]SIRKAKFLPRGM^EEFMER	8	6	sp|O95972|BMP15_HUMAN	762.067	3	8.84964
]SIWEEAKPK	0	3	sp|Q9UG01-2|IF172_HUMAN%sp|Q9UG01|IF172_HUMAN%tr|A5PKZ0|A5PKZ0_HUMAN%tr|F5GZ56|F5GZ56_HUMAN	565.793	2	8.58916
]SKARREEEEEDAFEDEKPPK	3	1	sp|Q01831-2|XPC_HUMAN%sp|Q01831|XPC_HUMAN%tr|E9PB96|E9PB96_HUMAN	616.287	4	8.6554
]SKGLLEQFEEKKKRAKDKCDSCRRLWK	1	0	sp|Q8IYA8-3|CCD36_HUMAN%tr|F2Z2G6|F2Z2G6_HUMAN	1156.27	3	8.70672
]SKKERRRGRKEGEEDQTPPCPRLSR	3	4	tr|A2BH96|A2BH96_HUMAN	1032.54	3	8.72835
]SKPHSEAGTAFIQTQQLHAAMADTFLEHMCR	3	1	sp|P14618-2|KPYM_HUMAN%sp|P14618|KPYM_HUMAN%tr|H3BN34|H3BN34_HUMAN%tr|H3BQ34|H3BQ34_HUMAN%tr|H3BQZ3|H3BQZ3_HUMAN%tr|H3BT25|H3BT25_HUMAN%tr|H3BTJ2|H3BTJ2_HUMAN%tr|H3BTN5|H3BTN5_HUMAN%tr|H3BU13|H3BU13_HUMAN%tr|H3BUW1|H3BUW1_HUMAN%tr|Q504U3|Q504U3_HUMAN	1186.22	3	15.4903
]SKRKRKCDNEDDYREIKKSQGEKDSSSR	8	8	sp|P51826-2|AFF3_HUMAN%sp|P51826|AFF3_HUMAN	868.923	4	8.61308
]SKYLPLTQPVM^NLR	1	0	tr|C9J1K8|C9J1K8_HUMAN	573.643	3	9.72437
]SLAAGLNK	2	3	sp|P09848|LPH_HUMAN	816.463	1	8.64817
]SLCPWVSYLPQPYAELEEVSSHVGKVFMAR	1	0	sp|P59103-3|DAOA_HUMAN%sp|P59103|DAOA_HUMAN	1174.91	3	8.68162
]SLEEEKIEEEPKDNATITMCR	6	8	sp|Q6ZR08|DYH12_HUMAN	1283.1	2	9.4966
]SLETNGEINLPK	2	1	sp|Q63HN8-4|RN213_HUMAN%sp|Q63HN8-6|RN213_HUMAN%sp|Q63HN8|RN213_HUMAN%tr|H3BLU6|H3BLU6_HUMAN	679.352	2	8.90715
]SLGGLSGIR	5	6	sp|Q96NL0-4|RUN3B_HUMAN%sp|Q96NL0-5|RUN3B_HUMAN%sp|Q96NL0|RUN3B_HUMAN	902.503	1	9.48357
]SLGKIPVNSQPVSM^AENGNCEMK	9	9	sp|Q3MJ13|WDR72_HUMAN%tr|H0YKE0|H0YKE0_HUMAN%tr|H0YLX4|H0YLX4_HUMAN	1275.09	2	9.32258
]SLLEIQQEEAR	1	0	sp|Q6Y7W6-3|PERQ2_HUMAN%sp|Q6Y7W6-4|PERQ2_HUMAN%sp|Q6Y7W6-5|PERQ2_HUMAN%sp|Q6Y7W6|PERQ2_HUMAN%tr|C9JH18|C9JH18_HUMAN%tr|I1E4Y6|I1E4Y6_HUMAN	679.846	2	8.82803
]SLM^EKSTEPK	5	5	sp|Q8WTQ4|CP078_HUMAN	604.793	2	9.69472
]SLM^NLIDCFMDDFADEVKLK	7	7	sp|Q8WXX0|DYH7_HUMAN	821.721	3	8.65578
]SLTSSSSVR	5	4	sp|Q9NZ45|CISD1_HUMAN	966.494	1	10.0509
]SLVAEAFVSQIAAAEPWPENATLYQQLK	4	7	sp|O75431|MTX2_HUMAN%tr|C9JAZ1|C9JAZ1_HUMAN%tr|F8WE26|F8WE26_HUMAN	1039.88	3	14.9312
]SLVTVPFYQK	7	5	sp|P54296|MYOM2_HUMAN	1224.67	1	11.2669
]SM^KSRSRSPAYSRHSSSHSKKK	8	8	sp|Q9NYV4-2|CDK12_HUMAN%sp|Q9NYV4-3|CDK12_HUMAN%sp|Q9NYV4|CDK12_HUMAN%tr|J3QSD7|J3QSD7_HUMAN	1289.64	2	8.75517
]SMDSREAFCFLKTK	4	2	sp|Q7Z7L1|SLN11_HUMAN	881.909	2	9.70869
]SMEQNGPGLEYRVTWKPQGAPVEWEEE	9	9	sp|O00533-2|CHL1_HUMAN%sp|O00533|CHL1_HUMAN	1063.83	3	9.53224
]SNALSAMEGK	1	0	sp|Q68CZ1-2|FTM_HUMAN%sp|Q68CZ1|FTM_HUMAN%tr|H3BPF5|H3BPF5_HUMAN%tr|H3BS47|H3BS47_HUMAN%tr|H3BV03|H3BV03_HUMAN	525.748	2	8.66848
]SNAQRQLIVK	1	2	sp|P12429|ANXA3_HUMAN%tr|D6RA82|D6RA82_HUMAN%tr|D6RAZ8|D6RAZ8_HUMAN%tr|D6RCA8|D6RCA8_HUMAN%tr|D6RFG5|D6RFG5_HUMAN	1199.69	1	8.90049
]SNFKYMYWTMLQQLTHHSVNGCNLR	6	7	sp|P16930|FAAA_HUMAN%tr|H3BNP8|H3BNP8_HUMAN%tr|Q53XA7|Q53XA7_HUMAN	1057.82	3	8.82618
]SNFRKCIEKPYMNYTTQRKDIITHK	2	1	sp|A2AJT9|CX023_HUMAN	1072.21	3	8.61977
]SNGFFHGISIPEPEDMETLEEK	8	9	sp|Q5MAI5|CDKL4_HUMAN%tr|H7BZI6|H7BZI6_HUMAN%tr|Q2NME9|Q2NME9_HUMAN	1275.09	2	9.63893
]SNRDCQIDQHHRNQCQYCRLKKCFRVGM^RK	5	7	sp|P10588|NR2F6_HUMAN	1346.64	3	9.02121
]SNYSVSLVGPAPWGFR	2	1	sp|Q96HC4-2|PDLI5_HUMAN%sp|Q96HC4-3|PDLI5_HUMAN%sp|Q96HC4-4|PDLI5_HUMAN%sp|Q96HC4-5|PDLI5_HUMAN%sp|Q96HC4-6|PDLI5_HUMAN%sp|Q96HC4-7|PDLI5_HUMAN%sp|Q96HC4|PDLI5_HUMAN%tr|D3YTJ1|D3YTJ1_HUMAN%tr|D6RAA1|D6RAA1_HUMAN%tr|D6RGG6|D6RGG6_HUMAN%tr|F5H0X8|F5H0X8_HUMAN	890.45	2	10.5136
]SPDLPGVR	1	1	sp|Q8N5Q1|F71E2_HUMAN%sp|Q8ND99|YS038_HUMAN%tr|K7EPK0|K7EPK0_HUMAN	883.461	1	8.59761
]SPESSAKSTCR	6	3	sp|Q9P2G4|MAP10_HUMAN	626.78	2	10.5453
]SPGSYKQRETRKRAQRNPGEEQSRR	4	7	sp|Q86X95|CIR1_HUMAN	1015.52	3	9.09522
]SPLITSPMFR	6	6	sp|Q9HDB5|NRX3B_HUMAN%sp|Q9Y4C0|NRX3A_HUMAN	596.316	2	8.93224
]SQAYSSSQR	0	1	sp|P17661|DESM_HUMAN	528.741	2	10.8114
]SQENQWQKEECRAYMQM^LRKLFTAIRALFLAVCVLK	3	2	sp|Q3YBM2-2|T176B_HUMAN%sp|Q3YBM2|T176B_HUMAN	904.466	5	8.81347
]SQKCPMLHHILIFYAIVVCALIISTFYM^R	5	5	sp|Q96HH9-2|GRAM3_HUMAN%sp|Q96HH9-3|GRAM3_HUMAN%sp|Q96HH9-4|GRAM3_HUMAN%sp|Q96HH9-5|GRAM3_HUMAN%sp|Q96HH9|GRAM3_HUMAN%tr|B7Z4W8|B7Z4W8_HUMAN%tr|E9PD09|E9PD09_HUMAN%tr|F5H6Z9|F5H6Z9_HUMAN	1195.28	3	8.85783
]SQLARMREDWIEEECHRVEAQLALKEARKEIK	2	2	sp|Q9NX95-2|SYBU_HUMAN%sp|Q9NX95-3|SYBU_HUMAN%sp|Q9NX95-4|SYBU_HUMAN%sp|Q9NX95-5|SYBU_HUMAN%sp|Q9NX95|SYBU_HUMAN%tr|B3KRD1|B3KRD1_HUMAN%tr|B7Z4D2|B7Z4D2_HUMAN	1332.34	3	8.64172
]SQLQISNNRTLELQGLINDLQR	2	2	sp|P15924|DESP_HUMAN	866.126	3	9.27772
]SQSPSPSPAREKLTRPAASPAVGEKLKK	2	3	sp|Q8N2M8-3|CLASR_HUMAN%sp|Q8N2M8|CLASR_HUMAN%tr|F5H0Q6|F5H0Q6_HUMAN%tr|F8WAG9|F8WAG9_HUMAN	987.54	3	9.03606
]SRIHALRQMNENFPENVNYEDQSAYDVADMVK	5	1	sp|Q9Y3M8-2|STA13_HUMAN%sp|Q9Y3M8-3|STA13_HUMAN%sp|Q9Y3M8-4|STA13_HUMAN%sp|Q9Y3M8|STA13_HUMAN	957.443	4	9.2505
]SRKEGKMQR	7	5	sp|Q6KF10|GDF6_HUMAN	581.811	2	9.6719
]SRKSQLVRVSKNYRSVIRACMEEMHQVAIAAKDPANGR	6	7	sp|Q9BW27|NUP85_HUMAN%tr|B4DMQ3|B4DMQ3_HUMAN%tr|J3KRC0|J3KRC0_HUMAN%tr|J3KSH3|J3KSH3_HUMAN%tr|J3KT10|J3KT10_HUMAN	1467.09	3	8.7662
]SRLSSAEEASKKKDKGHSSSK	6	3	sp|Q70Z53-2|F10C1_HUMAN%sp|Q70Z53-3|F10C1_HUMAN%sp|Q70Z53-4|F10C1_HUMAN%sp|Q70Z53-5|F10C1_HUMAN%sp|Q70Z53|F10C1_HUMAN	1145.59	2	8.84526
]SRRNQERPSRLKKFQEACWR	3	7	sp|Q8IU89|CERS3_HUMAN%tr|H0YN05|H0YN05_HUMAN	892.466	3	8.8866
]SRSRDRNRDRDRDRERNRDRDHKRRHR	5	3	sp|Q14562|DHX8_HUMAN%tr|F5H658|F5H658_HUMAN	1238.97	3	9.16693
]SSDFSGEKKVGRK	1	2	sp|Q8IY85-2|EFC13_HUMAN%sp|Q8IY85|EFC13_HUMAN	734.383	2	8.94601
]SSDSELAVFGEAAPFLR	3	4	sp|Q9UKX2|MYH2_HUMAN%tr|E7EX84|E7EX84_HUMAN%tr|Q567P6|Q567P6_HUMAN	1838.91	1	13.2629
]SSDSELAVFGEAAPFLRK	0	1	sp|Q9UKX2|MYH2_HUMAN%tr|E7EX84|E7EX84_HUMAN%tr|Q567P6|Q567P6_HUMAN	983.993	2	9.68952
]SSDSEMAIFGEAAPFLR	4	9	sp|P12882|MYH1_HUMAN%sp|Q9Y623|MYH4_HUMAN	1870.88	1	14.5519
]SSERGRSPK	8	6	sp|P18583-10|SON_HUMAN%sp|P18583-2|SON_HUMAN%sp|P18583-3|SON_HUMAN%sp|P18583-4|SON_HUMAN%sp|P18583-5|SON_HUMAN%sp|P18583-6|SON_HUMAN%sp|P18583-7|SON_HUMAN%sp|P18583-9|SON_HUMAN%sp|P18583|SON_HUMAN%tr|H7C1M2|H7C1M2_HUMAN%tr|H7C2G8|H7C2G8_HUMAN	523.773	2	8.85793
]SSLLLDLIK	1	3	sp|P51841|GUC2F_HUMAN%sp|Q02846|GUC2D_HUMAN	522.82	2	8.67426
]SSNAGGGGGGASGGGANSKPAQKK	4	3	sp|Q06945|SOX4_HUMAN	1023	2	8.74846
]SSSAASMAEEEASAVSTAAAQFTKLR	3	3	sp|Q9HCK8-2|CHD8_HUMAN%sp|Q9HCK8|CHD8_HUMAN%tr|H0YJA4|H0YJA4_HUMAN	882.09	3	8.68116
]SSSCPLLAASGPGASTPQR	0	2	tr|E9PLG1|E9PLG1_HUMAN	943.953	2	8.5974
]SSSEVTEFISKLCQLYPEENLEK	6	2	sp|Q8WYQ9-2|ZCH14_HUMAN%sp|Q8WYQ9|ZCH14_HUMAN%tr|H3BS18|H3BS18_HUMAN	925.117	3	9.62228
]SSSQSWEEER	5	3	sp|Q7Z591-3|AKNA_HUMAN%sp|Q7Z591-6|AKNA_HUMAN%sp|Q7Z591|AKNA_HUMAN	634.268	2	8.68068
]SSTLTTHKK	4	2	sp|O75346-2|ZN253_HUMAN%sp|O75346|ZN253_HUMAN%sp|O75373|ZN737_HUMAN%tr|K7EP55|K7EP55_HUMAN%tr|M0R1D1|M0R1D1_HUMAN	1045.57	1	8.58359
]STDTGVSLPSYEEDQGSK	7	4	sp|Q9Y241-2|HIG1A_HUMAN%sp|Q9Y241|HIG1A_HUMAN%tr|C9JAW5|C9JAW5_HUMAN%tr|C9JNU6|C9JNU6_HUMAN	971.936	2	11.4794
]STVGFDAIR	1	1	sp|O43511|S26A4_HUMAN%tr|B7Z266|B7Z266_HUMAN%tr|B7Z6M6|B7Z6M6_HUMAN%tr|F5H104|F5H104_HUMAN	1008.52	1	8.78778
]STVHEILCK	7	7	sp|A6NMY6|AXA2L_HUMAN%sp|P07355-2|ANXA2_HUMAN%sp|P07355|ANXA2_HUMAN%tr|H0YKL9|H0YKL9_HUMAN%tr|H0YKN4|H0YKN4_HUMAN%tr|H0YKS4|H0YKS4_HUMAN%tr|H0YKV8|H0YKV8_HUMAN%tr|H0YKX9|H0YKX9_HUMAN%tr|H0YKZ7|H0YKZ7_HUMAN%tr|H0YLV6|H0YLV6_HUMAN%tr|H0YMD0|H0YMD0_HUMAN%tr|H0YMD9|H0YMD9_HUMAN%tr|H0YMM1|H0YMM1_HUMAN%tr|H0YMT9|H0YMT9_HUMAN%tr|H0YMU9|H0YMU9_HUMAN%tr|H0YMW4|H0YMW4_HUMAN%tr|H0YN42|H0YN42_HUMAN%tr|H0YNB8…	565.291	2	11.4954
]SVKDVDRYQAVLANLLLEEDNK	1	0	sp|Q8WU79|SMAP2_HUMAN	859.12	3	8.66032
]SVKEAGSSGRR	4	7	sp|Q13459-2|MYO9B_HUMAN%sp|Q13459|MYO9B_HUMAN%tr|M0R0P8|M0R0P8_HUMAN%tr|M0R300|M0R300_HUMAN	1176.61	1	9.69232
]SVPYAVCLVQMFFVHALTAMESGVLLAMACDR	3	0	sp|Q6IF63|O52W1_HUMAN	1210.59	3	10.176
]SVQDSGQGGR	7	9	sp|Q96CT2-2|KLH29_HUMAN%sp|Q96CT2|KLH29_HUMAN%tr|H0Y2P5|H0Y2P5_HUMAN	517.232	2	8.93296
]SVRKNHMYSCRFSRQCVVDKDKRNQCRYCR	5	5	sp|P41235-2|HNF4A_HUMAN%sp|P41235-3|HNF4A_HUMAN%sp|P41235-4|HNF4A_HUMAN%sp|P41235-5|HNF4A_HUMAN%sp|P41235-6|HNF4A_HUMAN%sp|P41235-7|HNF4A_HUMAN%sp|P41235|HNF4A_HUMAN%tr|B9VVT8|B9VVT8_HUMAN	1009.98	4	8.73245
]SVTFWCKVNRLNVTLKWTKNGEEVPFDNR	8	9	sp|Q8WZ42-10|TITIN_HUMAN%sp|Q8WZ42-11|TITIN_HUMAN%sp|Q8WZ42-12|TITIN_HUMAN%sp|Q8WZ42-13|TITIN_HUMAN%sp|Q8WZ42-2|TITIN_HUMAN%sp|Q8WZ42-3|TITIN_HUMAN%sp|Q8WZ42-4|TITIN_HUMAN%sp|Q8WZ42-5|TITIN_HUMAN%sp|Q8WZ42-7|TITIN_HUMAN%sp|Q8WZ42-8|TITIN_HUMAN%sp|Q8WZ42-9|TITIN_HUMAN%sp|Q8WZ42|TITIN_HUMAN	1194.26	3	8.87284
]SVTVTAAQK	1	0	sp|Q93075|TATD2_HUMAN%tr|H7C1W4|H7C1W4_HUMAN	947.523	1	8.84282
]SVYVLHYR	0	1	sp|Q13304-2|GPR17_HUMAN%sp|Q13304|GPR17_HUMAN	1079.56	1	9.38065
]SVYVMMLRSWRERVDHLLKQDCLTEALALAWSFHEGK	2	0	sp|Q8N3P4-2|VPS8_HUMAN%sp|Q8N3P4-3|VPS8_HUMAN%sp|Q8N3P4|VPS8_HUMAN%tr|C9JJN9|C9JJN9_HUMAN	1130.33	4	8.70492
]SWDELPDEKR	4	5	sp|Q9BRP0|OVOL2_HUMAN	659.311	2	8.88421
]SWLFGINK	3	3	sp|Q9NVI7-2|ATD3A_HUMAN%sp|Q9NVI7|ATD3A_HUMAN	504.274	2	10.5767
]SWSCFTSQDMEYHIEVMKKKM^YIFRGKMSR	3	1	sp|Q96DT5|DYH11_HUMAN%tr|U3KQJ8|U3KQJ8_HUMAN	966.457	4	10.8296
]SYCYRYR	5	7	sp|Q8NBK3-2|SUMF1_HUMAN%sp|Q8NBK3-4|SUMF1_HUMAN%sp|Q8NBK3-5|SUMF1_HUMAN%sp|Q8NBK3|SUMF1_HUMAN%tr|E9PF05|E9PF05_HUMAN	555.742	2	9.2445
]SYELPDGQVITIGNER	1	2	sp|A5A3E0|POTEF_HUMAN%sp|P60709|ACTB_HUMAN%sp|P62736|ACTA_HUMAN%sp|P63261|ACTG_HUMAN%sp|P63267-2|ACTH_HUMAN%sp|P63267|ACTH_HUMAN%sp|P68032|ACTC_HUMAN%sp|P68133|ACTS_HUMAN%sp|Q562R1|ACTBL_HUMAN%sp|Q6S8J3|POTEE_HUMAN%sp|Q9BYX7|ACTBM_HUMAN%tr|A6NL76|A6NL76_HUMAN%tr|Q5T8M7|Q5T8M7_HUMAN%tr|Q5T8M8|Q5T8M8_HUMAN	917.452	2	12.2844
]SYHDLSQASLYPHRK	8	7	sp|Q12923-3|PTN13_HUMAN%sp|Q12923-4|PTN13_HUMAN%sp|Q12923|PTN13_HUMAN	922.947	2	9.02564
]SYLLPDKSR	7	8	sp|Q8TDW5-2|SYTL5_HUMAN%sp|Q8TDW5|SYTL5_HUMAN	561.296	2	9.55758
]SYPTSPVR	1	2	tr|J3KQB0|J3KQB0_HUMAN	949.477	1	8.74498
]SYRRHERIHM^GEKAYQCKECGKAFTCPRYVRIHERTHSRK	1	0	sp|Q8IYI8|ZN440_HUMAN	1295.13	4	8.83574
]SYSALKRSFEVEEVETPNSTPPRR	4	6	sp|Q9UHD8-7|SEPT9_HUMAN	941.478	3	9.19692
]SYSHHR	7	6	sp|P30414|NKTR_HUMAN	829.366	1	8.72293
]SYSVTLTGPGPWGFR	4	1	sp|O75112-2|LDB3_HUMAN%sp|O75112-3|LDB3_HUMAN%sp|O75112-4|LDB3_HUMAN%sp|O75112-5|LDB3_HUMAN%sp|O75112-6|LDB3_HUMAN%sp|O75112-7|LDB3_HUMAN%sp|O75112|LDB3_HUMAN	834.404	2	13.815
]TAAAGGK	9	8	sp|Q92522|H1X_HUMAN	618.326	1	9.29307
]TAAENAEKVEDELK	2	1	sp|Q9Y608-2|LRRF2_HUMAN%sp|Q9Y608-3|LRRF2_HUMAN%sp|Q9Y608-4|LRRF2_HUMAN%sp|Q9Y608|LRRF2_HUMAN%tr|A8MXR0|A8MXR0_HUMAN	795.388	2	9.23463
]TADKPWPTRKEGPGALGGEPSPPTHSPSRR	0	1	sp|A5PL33-2|KRBA1_HUMAN%sp|A5PL33-3|KRBA1_HUMAN%sp|A5PL33|KRBA1_HUMAN%tr|H7C501|H7C501_HUMAN	1070.54	3	9.02028
]TAECTQYQQILHR	9	9	sp|O75177-2|CREST_HUMAN%sp|O75177|CREST_HUMAN	845.901	2	8.61147
]TATELSTVYLFGGDEISRQQYR	3	2	sp|Q8TEP8-2|CE192_HUMAN%sp|Q8TEP8|CE192_HUMAN%tr|C9JT09|C9JT09_HUMAN%tr|E9PF99|E9PF99_HUMAN%tr|H0Y966|H0Y966_HUMAN%tr|K7ENP4|K7ENP4_HUMAN%tr|K7EPA2|K7EPA2_HUMAN	859.764	3	8.73572
]TCQVKTGTWNGRK	7	7	sp|Q96F15-2|GIMA5_HUMAN%sp|Q96F15|GIMA5_HUMAN	789.9	2	9.2181
]TCTIEDVSRKATIEELRERVWALFDVRPECQR	1	1	sp|Q96PU4-2|UHRF2_HUMAN%sp|Q96PU4|UHRF2_HUMAN%tr|B1AL33|B1AL33_HUMAN	1336.02	3	8.75237
]TCTTFIVDSTDPGGTLCQCGRPR	0	1	sp|Q8TD43-3|TRPM4_HUMAN%sp|Q8TD43|TRPM4_HUMAN%tr|M0QZ19|M0QZ19_HUMAN%tr|M0R3H6|M0R3H6_HUMAN	881.399	3	8.95096
]TDAAVSFAKDFLAGGVAAAISK	2	1	sp|P05141|ADT2_HUMAN	1077.06	2	14.0604
]TDDEVVLQCSATVLK	0	1	sp|P21817-2|RYR1_HUMAN%sp|P21817-3|RYR1_HUMAN%sp|P21817|RYR1_HUMAN	574.289	3	9.38974
]TDSPRNNALKYLDYIFTGVFTFEM^VIK	7	8	sp|Q00975-2|CAC1B_HUMAN%sp|Q00975|CAC1B_HUMAN%tr|B1AQK4|B1AQK4_HUMAN%tr|B1AQK6|B1AQK6_HUMAN%tr|B1AQK7|B1AQK7_HUMAN%tr|E9PDR3|E9PDR3_HUMAN%tr|F6RH32|F6RH32_HUMAN	1081.21	3	9.17498
]TDVNELLQRWTPRCVRWHTGGARRVALDR	1	0	sp|Q9UQ53-3|MGT4B_HUMAN%tr|E5RFL0|E5RFL0_HUMAN	1187.95	3	9.10248
]TEATKNKEGAGGGSPLRREVK	4	6	sp|Q9HCH0-2|NCK5L_HUMAN%sp|Q9HCH0-3|NCK5L_HUMAN%sp|Q9HCH0|NCK5L_HUMAN%tr|H7C1V4|H7C1V4_HUMAN	743.391	3	8.69253
]TEDTEVTDFPSLEEGILTQSENQVK	6	5	sp|Q8TCU4-2|ALMS1_HUMAN%sp|Q8TCU4-3|ALMS1_HUMAN%sp|Q8TCU4|ALMS1_HUMAN%tr|A6NMY3|A6NMY3_HUMAN%tr|B8ZZJ3|B8ZZJ3_HUMAN	951.443	3	8.59133
]TEMKALINADELASDVAGAEALLDR	6	4	sp|Q13813-2|SPTN1_HUMAN%sp|Q13813-3|SPTN1_HUMAN%sp|Q13813|SPTN1_HUMAN%tr|A6NG51|A6NG51_HUMAN	887.117	3	9.01033
]TEPVRTQVHLEGNR	1	3	sp|Q58EX2-2|SDK2_HUMAN%sp|Q58EX2-3|SDK2_HUMAN%sp|Q58EX2-4|SDK2_HUMAN%sp|Q58EX2|SDK2_HUMAN	839.937	2	8.94849
]TEQAISFAK	1	1	sp|P12236|ADT3_HUMAN%tr|I7HJJ0|I7HJJ0_HUMAN	1037.53	1	11.3404
]TERKMHLQEGRKAQQYLDMCWKQMDNSKKKFERECR	0	1	sp|Q5T0N5-2|FBP1L_HUMAN%sp|Q5T0N5-3|FBP1L_HUMAN%sp|Q5T0N5-4|FBP1L_HUMAN%sp|Q5T0N5-5|FBP1L_HUMAN%sp|Q5T0N5|FBP1L_HUMAN%tr|J3QSS4|J3QSS4_HUMAN%tr|S4R347|S4R347_HUMAN	1179.83	4	8.96037
]TEVGGGILK	2	1	sp|Q9NW97|TMM51_HUMAN%tr|B1AP03|B1AP03_HUMAN	916.518	1	8.57224
]TEYAVCGNPHLLEGSLSAFLPSLNLAPR	4	3	sp|Q96MK3|FA20A_HUMAN	1023.86	3	9.61268
]TFAQLSELHCDK	7	3	sp|P69891|HBG1_HUMAN%sp|P69892|HBG2_HUMAN%tr|E9PBW4|E9PBW4_HUMAN	746.353	2	8.98999
]TFDM^EDEYMLGSALLVHPVTEPKATTVD	3	5	sp|Q8TET4|GANC_HUMAN	1056.84	3	9.27117
]TFDMEDEYM^LGSALLVHPVTEPKATTVD	3	2	sp|Q8TET4|GANC_HUMAN	1056.84	3	9.7835
]TFETIFEEPRERNGTLIFTSSRKLRR	6	7	sp|Q9BWN1|PRR14_HUMAN	1076.25	3	8.578
]TFTRRSAHFK	3	1	sp|Q8TF45|ZN418_HUMAN%tr|J3KQR4|J3KQR4_HUMAN%tr|M0QX82|M0QX82_HUMAN	647.34	2	8.75479
]TFVEWVPKYAGVLPADVCKLTCR	7	7	sp|Q9UNA0|ATS5_HUMAN	918.136	3	9.65564
]TGGKEAASGTTPQK	9	8	sp|Q13428-2|TCOF_HUMAN%sp|Q13428-3|TCOF_HUMAN%sp|Q13428-4|TCOF_HUMAN%sp|Q13428-6|TCOF_HUMAN%sp|Q13428-7|TCOF_HUMAN%sp|Q13428-8|TCOF_HUMAN%sp|Q13428|TCOF_HUMAN%tr|E7ETY2|E7ETY2_HUMAN%tr|E9PHK9|E9PHK9_HUMAN%tr|J3KQ96|J3KQ96_HUMAN	688.339	2	8.95126
]TGIKMAVTTSGSTEMM^K	1	4	sp|Q6NS38-2|ALKB2_HUMAN	916.436	2	8.89976
]TGKDPVVGAGGGGGGGGGGAPPDDLLQ	1	1	sp|P17542-2|TAL1_HUMAN%sp|P17542-3|TAL1_HUMAN%sp|P17542|TAL1_HUMAN%tr|E7EVM2|E7EVM2_HUMAN	1153.55	2	11.8358
]TGKIQLYQGTDATKSIIFEAERGKGK	1	4	sp|Q8IUX8-2|EGFL6_HUMAN%sp|Q8IUX8|EGFL6_HUMAN	961.513	3	9.02338
]TGYTPDEK	1	0	sp|O95139-2|NDUB6_HUMAN%sp|O95139|NDUB6_HUMAN	953.427	1	9.98068
]THKMNVSPVPPLRRQQHLRSALETFLRQR	3	1	sp|Q86Y97|SV422_HUMAN	885.491	4	10.3215
]THRSLFKHLHVCAEHAQSPAPPPPPALDREPPAPER	7	9	sp|Q96IQ9-2|ZN414_HUMAN%sp|Q96IQ9|ZN414_HUMAN%tr|M0R1G8|M0R1G8_HUMAN%tr|M0R398|M0R398_HUMAN	1022.26	4	8.72551
]THTGEKPYICKECGKAFASSSHLIEHRR	7	5	sp|Q96MU6-2|ZN778_HUMAN%sp|Q96MU6|ZN778_HUMAN	1114.88	3	8.98626
]THTSNKPYKCAICRRGFLSSSSLHGHM^QVHER	0	1	sp|Q96K83|ZN521_HUMAN%tr|H7BYU6|H7BYU6_HUMAN%tr|J3KSY9|J3KSY9_HUMAN	1280.96	3	9.48802
]THYKRSMHAIIYLQCCFRRMM^AKRELKK	9	8	sp|Q9Y4I1-2|MYO5A_HUMAN%sp|Q9Y4I1-3|MYO5A_HUMAN%sp|Q9Y4I1|MYO5A_HUMAN%tr|F8W6H6|F8W6H6_HUMAN%tr|F8WE88|F8WE88_HUMAN%tr|G3V394|G3V394_HUMAN	1238.96	3	8.7417
]TKDHQTFK	7	6	sp|P59817|Z280A_HUMAN	1047.53	1	9.31386
]TKGQKAEDVPVR	2	2	sp|P53804-2|TTC3_HUMAN%sp|P53804-3|TTC3_HUMAN%sp|P53804|TTC3_HUMAN%tr|H7C097|H7C097_HUMAN	685.873	2	9.07506
]TKHALRHHMKLHKGIKEYECKECHRRFAQKVNMLKHCK	0	2	sp|P57071|PRD15_HUMAN%tr|E7ER26|E7ER26_HUMAN%tr|E9PDJ6|E9PDJ6_HUMAN%tr|E9PF37|E9PF37_HUMAN%tr|F6QQW4|F6QQW4_HUMAN	1228.38	4	8.88684
]TKHQM^YSIPEDAMTGTAEMMKHKK	7	7	tr|C9JQD1|C9JQD1_HUMAN	951.452	3	8.62155
]TKLGKEICADPKEKWVQNYM^KHLGRKAHTLK	0	4	sp|Q99616|CCL13_HUMAN%tr|J3QLQ9|J3QLQ9_HUMAN	942.502	4	8.8117
]TKMEM^FVR	7	5	sp|Q6ZT21-2|TMPPE_HUMAN%sp|Q6ZT21|TMPPE_HUMAN	1100.53	1	9.00536
]TKRPVDLK	9	9	sp|Q8N103-2|TAGAP_HUMAN%sp|Q8N103-3|TAGAP_HUMAN%sp|Q8N103|TAGAP_HUMAN	999.592	1	8.62431
]TKYETDAIQR	0	1	sp|P11055|MYH3_HUMAN%sp|P12882|MYH1_HUMAN%sp|P12883|MYH7_HUMAN%sp|P13533|MYH6_HUMAN%sp|P13535|MYH8_HUMAN%sp|Q9UKX2|MYH2_HUMAN%sp|Q9UKX3|MYH13_HUMAN%sp|Q9Y623|MYH4_HUMAN	634.318	2	10.1542
]TLAEM^LLQEAEEEKKIR	5	8	sp|Q6UWY5|OLFL1_HUMAN	697.368	3	8.87633
]TLKDISGFETCIICCYEQRTMGKNPEIEKK	2	0	sp|Q9H867-2|MT21D_HUMAN%sp|Q9H867-5|MT21D_HUMAN%sp|Q9H867|MT21D_HUMAN	923.701	4	9.68217
]TLKTHLIEK	5	2	sp|Q92903|CDS1_HUMAN	1125.66	1	8.66314
]TLLEKLFSQQENGPPEEAEK	8	7	sp|Q9NZ56|FMN2_HUMAN	777.387	3	8.87837
]TLPEFDSYKTSTVSADLANLLKR	2	5	sp|Q9Y6J0-2|CABIN_HUMAN%sp|Q9Y6J0|CABIN_HUMAN	871.456	3	8.95779
]TLSTIATSTDAASVVHSTDLVVEAIVENLK	0	5	sp|Q16836-2|HCDH_HUMAN%sp|Q16836-3|HCDH_HUMAN%sp|Q16836|HCDH_HUMAN%tr|E9PF18|E9PF18_HUMAN	1043.22	3	11.4803
]TLYWDVM^LENYRNLISVGCPITKTKVILK	0	3	sp|Q5T5D7|ZN684_HUMAN%tr|Q5T5D8|Q5T5D8_HUMAN%tr|Q5T5D9|Q5T5D9_HUMAN	882.476	4	9.25012
]TM^SRAESGADTR	0	1	tr|F8W8Y7|F8W8Y7_HUMAN	670.801	2	9.02371
]TMAAATLK	4	5	sp|Q6DWJ6|GP139_HUMAN	849.455	1	8.56852
]TMDKALEK	1	1	sp|Q9UK53-2|ING1_HUMAN%sp|Q9UK53-3|ING1_HUMAN%sp|Q9UK53-4|ING1_HUMAN%sp|Q9UK53-5|ING1_HUMAN%sp|Q9UK53|ING1_HUMAN	978.502	1	10.3055
]TMQSISNEQK	4	2	sp|P28223-2|5HT2A_HUMAN%sp|P28223|5HT2A_HUMAN	604.78	2	8.76269
]TMRTRKRRKMYEM^CLPEQEQR	5	7	sp|Q8WW38-2|FOG2_HUMAN%sp|Q8WW38|FOG2_HUMAN%tr|E7ET52|E7ET52_HUMAN%tr|F5H542|F5H542_HUMAN	962.798	3	8.79609
]TMVSTTELQK	2	1	sp|Q9UKK3|PARP4_HUMAN	590.795	2	8.99438
]TNIKSASM^HPYQRPSCLGFILAIPLR	1	0	sp|Q96G25-2|MED8_HUMAN	758.152	4	8.74265
]TNWDTFNKQVKERENK	6	8	sp|Q03001-8|DYST_HUMAN%sp|Q03001|DYST_HUMAN%tr|E7ERU0|E7ERU0_HUMAN%tr|E7ERU2|E7ERU2_HUMAN%tr|E9PEB9|E9PEB9_HUMAN%tr|E9PHM6|E9PHM6_HUMAN%tr|F8W9J4|F8W9J4_HUMAN%tr|J3QTQ0|J3QTQ0_HUMAN	694.015	3	8.61591
]TPGAMEHSLVLHQLR	1	1	sp|P11055|MYH3_HUMAN	577.966	3	9.07385
]TPIGSFLGSLSLLPATK	1	0	sp|P24752|THIL_HUMAN%tr|E9PRQ6|E9PRQ6_HUMAN%tr|G3XAB4|G3XAB4_HUMAN	872.998	2	8.98857
]TPLVESVQEAK	1	3	sp|Q5FWF4-2|ZRAB3_HUMAN%sp|Q5FWF4-3|ZRAB3_HUMAN%sp|Q5FWF4|ZRAB3_HUMAN%tr|F5GYN7|F5GYN7_HUMAN	622.33	2	10.1768
]TPRCPFHFFPRRPRIHFRFPNRPFVPSRCNHR	1	6	sp|Q17RF5|CD026_HUMAN	847.239	5	9.30394
]TPVPSKYIR	2	3	sp|Q9UBF2|COPG2_HUMAN	552.313	2	8.83894
]TQLFSLNPR	5	2	sp|Q9Y5G4-2|PCDG9_HUMAN%sp|Q9Y5G4|PCDG9_HUMAN%sp|Q9Y5H3-2|PCDGA_HUMAN%sp|Q9Y5H3|PCDGA_HUMAN	1118.61	1	8.9738
]TQLPELGLR	7	5	sp|Q8NBR9|CK072_HUMAN	1069.6	1	8.62417
]TQMSSQQVK	4	6	sp|Q9H4I2|ZHX3_HUMAN%tr|H0Y6F5|H0Y6F5_HUMAN	1079.52	1	8.56112
]TQSRLTPPTMPPPPTTQGAPR	0	1	sp|Q06455-2|MTG8_HUMAN%sp|Q06455-3|MTG8_HUMAN%sp|Q06455-4|MTG8_HUMAN%sp|Q06455|MTG8_HUMAN%tr|E5RG85|E5RG85_HUMAN%tr|E5RH30|E5RH30_HUMAN%tr|E5RH72|E5RH72_HUMAN%tr|E5RHJ8|E5RHJ8_HUMAN%tr|E5RI38|E5RI38_HUMAN%tr|E5RJ32|E5RJ32_HUMAN%tr|E5RJB3|E5RJB3_HUMAN%tr|E5RJE7|E5RJE7_HUMAN%tr|E5RK76|E5RK76_HUMAN%tr|E7EQI9|E7EQI9_HUMAN%tr|E7EQW3|E7EQW3_HUMAN%tr|E7EQW7|E7EQW7_HUMAN%tr|E7ERJ9|E7ERJ9_HUMAN%tr|E7ESA9|…	758.725	3	8.74173
]TQTEVCWKRWDSLKVKLSHRKRTAR	1	3	tr|M0QZQ7|M0QZQ7_HUMAN	803.937	4	8.95537
]TQVEDLNENLLK	5	6	sp|O15078-2|CE290_HUMAN%sp|O15078|CE290_HUMAN%tr|J3KNF5|J3KNF5_HUMAN	729.875	2	10.9469
]TQVYQDLEEK	3	2	sp|Q9C0D7-2|ZC12C_HUMAN%sp|Q9C0D7|ZC12C_HUMAN%tr|E9PP00|E9PP00_HUMAN	1295.61	1	8.78548
]TRCWKDYVNLR	0	1	sp|A6NDI0|TR49B_HUMAN%sp|P0CI25|TRI49_HUMAN%sp|P0CI26|TR49C_HUMAN%tr|C9JC75|C9JC75_HUMAN	518.594	3	8.70755
]TREFRSPPQEQINM^LLQFKDGTDEEDCPLPEEIR	2	1	sp|P21817-2|RYR1_HUMAN%sp|P21817-3|RYR1_HUMAN%sp|P21817|RYR1_HUMAN	1045	4	9.2301
]TRHERNYTKVNFCKCEECEKAVNQSSKLTKHKRIYTCEK	9	9	sp|Q8TD23|ZN675_HUMAN	1251.61	4	8.70873
]TRHYAQAYYGWSLRHATYGSGFHFHLYLM^HK	8	5	sp|O60344-4|ECE2_HUMAN	1286.62	3	8.79993
]TRICHLIRPLDTVLDDSIGCAVWFASR	2	4	sp|Q9NWL6|ASND1_HUMAN%tr|C9IYZ1|C9IYZ1_HUMAN%tr|U3KQP1|U3KQP1_HUMAN	1072.21	3	10.0124
]TRKKIFHEANADECEK	1	0	sp|P51587|BRCA2_HUMAN%tr|E9PIQ1|E9PIQ1_HUMAN	673.667	3	8.78988
]TRQEWVRLHDKMKVDMSGLQAKNEILSEK	2	4	sp|A2RUR9-2|C144A_HUMAN%sp|A2RUR9-3|C144A_HUMAN%sp|A2RUR9|C144A_HUMAN%sp|Q8IYA2|C144C_HUMAN%tr|C9JT67|C9JT67_HUMAN	1171.6	3	8.77511
]TRRPKERNSSSHVDGGQGEER	1	0	tr|H3BRN7|H3BRN7_HUMAN	809.056	3	8.96957
]TSEDVTMAAASPVTLTK	1	1	sp|Q96F05|CK024_HUMAN%tr|E9PRU5|E9PRU5_HUMAN	882.943	2	8.9318
]TSGNSQREYQLMKLLLDNTQIM^NALQK	0	1	sp|O43929-2|ORC4_HUMAN%sp|O43929-3|ORC4_HUMAN%sp|O43929|ORC4_HUMAN%tr|B7Z632|B7Z632_HUMAN	799.904	4	9.41639
]TSLLASGAPR	3	1	sp|P20701-2|ITAL_HUMAN%sp|P20701-3|ITAL_HUMAN%sp|P20701|ITAL_HUMAN	508.28	2	8.60739
]TTGIVLDSGDGVTHNVPIYEGYALPHAIMR	1	1	sp|P62736|ACTA_HUMAN%sp|P63267-2|ACTH_HUMAN%sp|P63267|ACTH_HUMAN%sp|P68032|ACTC_HUMAN%sp|P68133|ACTS_HUMAN%tr|Q5T8M7|Q5T8M7_HUMAN	1080.54	3	14.2554
]TTNAQEAEAAIR	3	1	sp|O15056-2|SYNJ2_HUMAN%sp|O15056-3|SYNJ2_HUMAN%sp|O15056|SYNJ2_HUMAN%tr|E7ER60|E7ER60_HUMAN	659.326	2	8.98277
]TVIIDHGSGFLK	1	2	sp|Q9H568|ACTL8_HUMAN	665.361	2	8.70306
]TVIIEQSWGSPK	1	1	sp|P10809|CH60_HUMAN%tr|B7Z712|B7Z712_HUMAN%tr|C9JCQ4|C9JCQ4_HUMAN%tr|C9JL19|C9JL19_HUMAN%tr|C9JL25|C9JL25_HUMAN%tr|E7ESH4|E7ESH4_HUMAN%tr|E7EXB4|E7EXB4_HUMAN	694.362	2	10.7323
]TVIKDHFKESFHSIFSHLR	6	3	sp|Q6ZR08|DYH12_HUMAN%tr|E9PG32|E9PG32_HUMAN	791.082	3	8.56555
]TVLIMELINNVAK	9	9	sp|P06576|ATPB_HUMAN%tr|F8VPV9|F8VPV9_HUMAN%tr|F8W079|F8W079_HUMAN%tr|F8W0P7|F8W0P7_HUMAN%tr|H0YH81|H0YH81_HUMAN%tr|H0YI37|H0YI37_HUMAN	750.929	2	13.7334
]TVLLSMGTIDLYRSSDLYQRQPRSPR	0	1	sp|Q9Y2K9|STB5L_HUMAN%tr|C9JCY1|C9JCY1_HUMAN%tr|C9JPK3|C9JPK3_HUMAN%tr|C9JQS3|C9JQS3_HUMAN%tr|C9K0E4|C9K0E4_HUMAN%tr|E9PFI2|E9PFI2_HUMAN	774.657	4	8.85675
]TVLSCPPPAAPPLQAR	0	1	sp|O75953-4|DNJB5_HUMAN	859.455	2	9.12411
]TVTMILSAVHIQPFDIISDFVFSEEHK	0	1	sp|Q9UJQ1-2|LAMP5_HUMAN%sp|Q9UJQ1|LAMP5_HUMAN	1049.54	3	8.59388
]TVVHLGSR	9	9	sp|Q8IZC6-3|CORA1_HUMAN%sp|Q8IZC6|CORA1_HUMAN%tr|Q5T1U7|Q5T1U7_HUMAN	911.507	1	9.19798
]TWARFIPGR	5	6	sp|Q70JA7|CHSS3_HUMAN	573.807	2	8.75087
]TWKSLSKQELNQM^LAETPPVWK	7	7	sp|Q86XE3|MICU3_HUMAN%tr|H0YAN7|H0YAN7_HUMAN%tr|H0YB82|H0YB82_HUMAN	891.79	3	8.71143
]TWRVHPEGRCRRR	0	1	tr|V9GXZ5|V9GXZ5_HUMAN	603.654	3	8.63761
]TWTPWPAAASSFAM^PSPR	1	0	tr|I3L0M2|I3L0M2_HUMAN	1010.48	2	9.5973
]TWWVSGRR	3	5	tr|S4R3J3|S4R3J3_HUMAN	1090.55	1	8.51805
]VAESHLPATFSRSSQFTAWK	4	5	sp|A8MVZ5|BTNLA_HUMAN	1147.07	2	8.78209
]VAGGKMK	3	3	sp|Q9H0S4-2|DDX47_HUMAN%sp|Q9H0S4|DDX47_HUMAN	733.4	1	8.95498
]VAHSDKPGSTSTASFR	1	0	sp|Q9P0L0-2|VAPA_HUMAN%sp|Q9P0L0|VAPA_HUMAN	564.276	3	14.6346
]VAKPVVEMDGDEMTR	3	0	sp|P48735|IDHP_HUMAN%tr|H0YL11|H0YL11_HUMAN	860.407	2	14.7162
]VALTGLTVAEYFR	0	3	sp|P06576|ATPB_HUMAN%tr|F8VPV9|F8VPV9_HUMAN%tr|F8W0P7|F8W0P7_HUMAN%tr|H0YH81|H0YH81_HUMAN	741.901	2	12.9897
]VAPEEHPTLLTEAPLNPK	1	5	sp|P62736|ACTA_HUMAN%sp|P63267-2|ACTH_HUMAN%sp|P63267|ACTH_HUMAN%sp|P68032|ACTC_HUMAN%sp|P68133|ACTS_HUMAN%tr|A6NL76|A6NL76_HUMAN%tr|C9JFL5|C9JFL5_HUMAN%tr|F6QUT6|F6QUT6_HUMAN%tr|F6UVQ4|F6UVQ4_HUMAN%tr|Q5T8M8|Q5T8M8_HUMAN	1000.03	2	16.6384
]VAVLGASGGIGQPLSLLLK	0	1	sp|P40926|MDHM_HUMAN%tr|E9PDB2|E9PDB2_HUMAN	918.544	2	14.1842
]VCSAESPPKTDLM^AFSPSLQLSR	1	5	sp|Q9UN75-2|PCDAC_HUMAN%sp|Q9UN75|PCDAC_HUMAN	860.746	3	8.88538
]VDAFLGTWK	6	6	sp|P05413|FABPH_HUMAN%tr|S4R371|S4R371_HUMAN%tr|S4R3A2|S4R3A2_HUMAN	1079.56	1	12.3978
]VDEAKKTFQVLVQWREAVSVQMYYR	2	3	sp|A8K8P3-10|SFI1_HUMAN	1039.54	3	8.99827
]VDEM^ISHATEELETYRKRAKDLKEFEK	1	3	sp|Q96RT6|CTGE2_HUMAN	839.417	4	8.68134
]VDEVWPNLFIGDAM^DSLQKQDLRR	0	1	sp|Q9UII6-4|DS13B_HUMAN	968.817	3	8.68162
]VDFIRLKSYRLR	6	8	sp|Q9NRG1-3|PRDC1_HUMAN	536.986	3	8.72135
]VDGELGALR	1	0	sp|Q4G0A6|F188B_HUMAN	972.513	1	8.58625
]VDMMKEALEK	1	2	sp|O94760|DDAH1_HUMAN%tr|B4DGT0|B4DGT0_HUMAN%tr|B4DYP1|B4DYP1_HUMAN	618.802	2	9.07
]VDSTRAIERLEGSSGGIGERYK	1	4	sp|Q9Y5B6-2|PAXB1_HUMAN%sp|Q9Y5B6-3|PAXB1_HUMAN%sp|Q9Y5B6-4|PAXB1_HUMAN%sp|Q9Y5B6|PAXB1_HUMAN	808.414	3	10.2556
]VEELQRSR	3	5	sp|Q9BZF3-2|OSBL6_HUMAN%sp|Q9BZF3-3|OSBL6_HUMAN%sp|Q9BZF3-4|OSBL6_HUMAN%sp|Q9BZF3-5|OSBL6_HUMAN%sp|Q9BZF3|OSBL6_HUMAN	530.278	2	8.56405
]VEGEM^KVPDVDIR	0	1	sp|Q09666|AHNK_HUMAN	515.927	3	8.56214
]VEISPEQLSAASTEAER	2	5	sp|P46736-2|BRCC3_HUMAN%sp|P46736-3|BRCC3_HUMAN%sp|P46736-5|BRCC3_HUMAN%sp|P46736|BRCC3_HUMAN	620.638	3	8.65205
]VENALNNLDDGASPGDRQSLLEK	1	1	sp|Q13796|SHRM2_HUMAN%tr|C9IZC6|C9IZC6_HUMAN%tr|F5H3B6|F5H3B6_HUMAN	833.417	3	8.81738
]VEPIDELPK	2	4	sp|Q9Y587-3|AP4S1_HUMAN	1082.58	1	9.52964
]VERIENNPR	7	3	sp|Q9Y618-3|NCOR2_HUMAN%sp|Q9Y618-4|NCOR2_HUMAN%sp|Q9Y618-5|NCOR2_HUMAN%sp|Q9Y618|NCOR2_HUMAN%tr|C9J0Q5|C9J0Q5_HUMAN%tr|C9J239|C9J239_HUMAN%tr|C9J330|C9J330_HUMAN%tr|C9JE98|C9JE98_HUMAN%tr|C9JFD3|C9JFD3_HUMAN%tr|C9JQE8|C9JQE8_HUMAN%tr|H0YGK8|H0YGK8_HUMAN%tr|H7C1Y3|H7C1Y3_HUMAN	585.306	2	8.55861
]VEVQWLRNNMVVVQGDKHQM^MSEGKIHR	1	2	sp|Q8WZ42-10|TITIN_HUMAN%sp|Q8WZ42-11|TITIN_HUMAN%sp|Q8WZ42-12|TITIN_HUMAN%sp|Q8WZ42-13|TITIN_HUMAN%sp|Q8WZ42-2|TITIN_HUMAN%sp|Q8WZ42-3|TITIN_HUMAN%sp|Q8WZ42-4|TITIN_HUMAN%sp|Q8WZ42-5|TITIN_HUMAN%sp|Q8WZ42-7|TITIN_HUMAN%sp|Q8WZ42-8|TITIN_HUMAN%sp|Q8WZ42-9|TITIN_HUMAN%sp|Q8WZ42|TITIN_HUMAN	1136.56	3	8.9265
]VEWM^YPTGALIVNLR	0	1	sp|Q641Q3|METRL_HUMAN	910.973	2	8.77535
]VFCELLGLESGRVAQWLCNRK	2	0	sp|Q9NQX4|MYO5C_HUMAN%tr|E9PE01|E9PE01_HUMAN%tr|Q6P1W8|Q6P1W8_HUMAN	1289.65	2	9.09284
]VFFLFDHQM^VLCKKDLIR	2	2	sp|O43307-2|ARHG9_HUMAN%sp|O43307-3|ARHG9_HUMAN%sp|O43307|ARHG9_HUMAN%tr|B1AMR3|B1AMR3_HUMAN%tr|B1AMR4|B1AMR4_HUMAN	790.086	3	8.55401
]VFLSCLSSHLQAFVFQTSRSKEEFTKLAASFQLR	1	0	sp|Q6ZV50-3|RFX8_HUMAN%sp|Q6ZV50|RFX8_HUMAN	1336.01	3	8.88198
]VFPDKEVMLDAALALAAEISSK	1	0	sp|Q13011|ECH1_HUMAN%tr|M0R248|M0R248_HUMAN	787.754	3	9.61886
]VFVGEVVEEALDVCEMWGEMPPLQPKHLR	2	2	sp|A6NLC8|YE016_HUMAN	1146.57	3	8.87055
]VGDGKQHRRKQSQRLRWPCCLALVPDR	2	1	tr|Q6ZR64|Q6ZR64_HUMAN	1120.6	3	8.77973
]VHAPGLNLSGVGGK	9	9	sp|Q09666|AHNK_HUMAN	674.87	2	10.2574
]VHGRGGRHLLRGRPGGGGGPGAAGLRERCLR	1	3	sp|P09917-4|LOX5_HUMAN	1078.25	3	8.92337
]VHRLEM^AIAFHSNAEK	3	2	sp|Q86VW0|SESD1_HUMAN	637.989	3	9.16765
]VIEEAQKLEDVM^AKLEEEKKKTNELEEELSAEKRR	3	6	sp|Q8WZ74|CTTB2_HUMAN%tr|F8WB16|F8WB16_HUMAN	1411.06	3	8.83626
]VIGMHYFSPVDKMQLLEIITTEK	2	0	sp|P40939|ECHA_HUMAN	912.478	3	11.7234
]VIHDNFGIVEGLMTTVHAITATQK	1	3	sp|P04406-2|G3P_HUMAN%sp|P04406|G3P_HUMAN%tr|E7EUT5|E7EUT5_HUMAN	880.128	3	14.6323
]VIHTGEKSYKCEECGKAFNQSAILTKHK	4	4	sp|O43345-2|ZN208_HUMAN%sp|O43345|ZN208_HUMAN	827.408	4	8.97685
]VKGAPSPK	5	4	sp|Q86TC9-2|MYPN_HUMAN%sp|Q86TC9-3|MYPN_HUMAN%sp|Q86TC9|MYPN_HUMAN%tr|F5GWA6|F5GWA6_HUMAN	826.473	1	8.97665
]VLDKCQEVISWLDANTLAEKDEFEHKR	3	2	sp|P08107-2|HSP71_HUMAN%sp|P08107|HSP71_HUMAN%tr|E7EP94|E7EP94_HUMAN%tr|V9GZ37|V9GZ37_HUMAN	1106.22	3	8.67069
]VLGAFSDGLAHLDNLK	0	2	sp|P02042|HBD_HUMAN%sp|P68871|HBB_HUMAN%tr|E9PEW8|E9PEW8_HUMAN%tr|E9PFT6|E9PFT6_HUMAN%tr|F8W6P5|F8W6P5_HUMAN	856.952	2	17.3149
]VLITTDLLNR	8	9	tr|J3KT12|J3KT12_HUMAN	600.85	2	8.58863
]VLKEVEAVIPDHCIFASNTSALPISEIAAVSK	2	3	sp|P40939|ECHA_HUMAN	863.712	4	9.35414
]VM^PNSPQNGVLVKETAIETK	0	1	sp|Q9Y4K1|AIM1_HUMAN	1107.57	2	8.92843
]VM^RIINEPTAAAIAYGLDK	0	1	sp|P11021|GRP78_HUMAN	702.368	3	8.96398
]VMPKM^DQTGGSWR	7	5	tr|E9PSH1|E9PSH1_HUMAN	776.351	2	8.67905
[truncated: 21,125 more rows]
