# Supplementary material for: A mitochondrial proteome profile indicative of type 2 diabetes mellitus in skeletal muscles
Source: Exp Mol Med. 2018 Sep 28;50(9):129. doi: 10.1038/s12276-018-0154-6 (PMC6162255; doi:10.1038/s12276-018-0154-6)
Supplement: Supplementary file 3 — Supplementary Table S4 [file 12276_2018_154_MOESM3_ESM.xlsx]

## Sheet: Supplemental Table S4
Supplemental Table S4. 1,150 proteins identified from mitochondrial samples. For each protein, the UniProt accession ID, EntrezID, and the number of identified unique peptides are shown. Also, whether each protein is localized in mitochondria or MAM is shown, according to both IF-based subcellular localization data and GOCCs or MAM proteomes previous reported.
Protein	GeneID	Symbol	Description	# Unique peptides detected	Coverage	GOCC (Mitochondria)	Protein atlas (Uhlén et. al., 2015)	MAM (Ma et. al., 2017; Horner et. al., 2015)
O75027	22	ABCB7	ATP-binding cassette, sub-family B (MDR/TAP), member 7	7	16.09	O	O	O
Q9NUJ1	55347	ABHD10	abhydrolase domain containing 10	9	39.22	O	O	O
Q8NFV4	83451	ABHD11	abhydrolase domain containing 11	3	13.96	O	O	O
Q12979	29	ABR	active BCR-related	2	4.18
Q8N0Z2	137735	ABRA	actin-binding Rho activating protein	3	6.3
P09110	30	ACAA1	acetyl-CoA acyltransferase 1	6	38.44			O
P42765	10449	ACAA2	acetyl-CoA acyltransferase 2	31	77.33	O	O	O
Q13085	31	ACACA	acetyl-CoA carboxylase alpha	3	3.58	O		O
Q9UKU7	27034	ACAD8	acyl-CoA dehydrogenase family, member 8	11	31.08	O
Q9H845	28976	ACAD9	acyl-CoA dehydrogenase family, member 9	12	25.93	O	O	O
P11310	34	ACADM	acyl-CoA dehydrogenase, C-4 to C-12 straight chain	23	59.86	O	O	O
P16219	35	ACADS	acyl-CoA dehydrogenase, C-2 to C-3 short chain	22	72.57	O	O	O
P45954	36	ACADSB	acyl-CoA dehydrogenase, short/branched chain	9	28.47	O	O	O
P49748	37	ACADVL	acyl-CoA dehydrogenase, very long chain	59	72.67	O	O	O
P24752	38	ACAT1	acetyl-CoA acetyltransferase 1	59	80.56	O	O	O
Q99798	50	ACO2	aconitase 2, mitochondrial	66	69.36	O	O	O
Q9NPJ3	55856	ACOT13	acyl-CoA thioesterase 13	5	74.36	O		O
P49753	10965	ACOT2	acyl-CoA thioesterase 2	23	62.32	O	O	O
Q9Y305	23597	ACOT9	acyl-CoA thioesterase 9	18	39.41	O		O
O15254	8310	ACOX3	acyl-CoA oxidase 3, pristanoyl	3	10.58	O		O
Q96CM8	80221	ACSF2	acyl-CoA synthetase family member 2	12	28.46	O
P33121	2180	ACSL1	acyl-CoA synthetase long-chain family member 1	47	66.19	O	O	O
O60488	2182	ACSL4	acyl-CoA synthetase long-chain family member 4	15	36.42	O	O	O
Q6NUN0	54988	ACSM5	acyl-CoA synthetase medium-chain family member 5	2	11.54	O
Q9NUB1	84532	ACSS1	acyl-CoA synthetase short-chain family member 1	12	30.71	O
P68133	58	ACTA1	actin, alpha 1, skeletal muscle	108	76.92			O
P68032	70	ACTC1	actin, alpha, cardiac muscle 1	98	76.92			O
P63267	72	ACTG2	actin, gamma 2, smooth muscle, enteric	88	69.41
P12814	87	ACTN1	actinin, alpha 1	39	44.39			O
P35609	88	ACTN2	actinin, alpha 2	94	81.99
Q08043	89	ACTN3	actinin, alpha 3	55	67.04
O43707	81	ACTN4	actinin, alpha 4	30	38.31			O
P61158	10096	ACTR3	ARP3 actin-related protein 3 homolog (yeast)	5	20.57			O
Q99965	2515	ADAM2	ADAM metallopeptidase domain 2	2	4.33
Q8NI60	56997	ADCK3	aarF domain containing kinase 3	36	65.22	O	O
P35611	118	ADD1	adducin 1 (alpha)	14	37.88			O
Q8IWW8	137872	ADHFE1	alcohol dehydrogenase, iron containing, 1	13	47.54	O
Q9BRR6	83440	ADPGK	ADP-dependent glucokinase	2	10.08			O
Q8N142	122622	ADSSL1	adenylosuccinate synthase like 1	9	26.7
Q9Y4W6	10939	AFG3L2	AFG3 ATPase family gene 3-like 2 (S. cerevisiae)	24	35.01	O	O	O
P35573	178	AGL	amylo-alpha-1, 6-glucosidase, 4-alpha-glucanotransferase	19	23.3			O
Q09666	79026	AHNAK	AHNAK nucleoprotein	92	39.25			O
O95831	9131	AIFM1	apoptosis-inducing factor, mitochondrion-associated, 1	32	53.34	O		O
P00568	203	AK1	adenylate kinase 1	11	57.73			O
P54819	204	AK2	adenylate kinase 2	18	72.84	O		O
Q9UIJ7	50808	AK3	adenylate kinase 3	15	67.84	O	O	O
Q92667	8165	AKAP1	A kinase (PRKA) anchor protein 1	5	17.54	O	O	O
Q02952	9590	AKAP12	A kinase (PRKA) anchor protein 12	14	14.25			O
P15121	231	AKR1B1	aldo-keto reductase family 1, member B1 (aldose reductase)	7	36.08			O
O43488	8574	AKR7A2	aldo-keto reductase family 7, member A2 (aflatoxin aldehyde reductase)	7	32.31	O		O
P54886	5832	ALDH18A1	aldehyde dehydrogenase 18 family, member A1	14	22.57	O	O	O
P30837	219	ALDH1B1	aldehyde dehydrogenase 1 family, member B1	19	50.87	O	O	O
Q3SY69	160428	ALDH1L2	aldehyde dehydrogenase 1 family, member L2	3	3.58	O	O
P05091	217	ALDH2	aldehyde dehydrogenase 2 family (mitochondrial)	25	69.44	O		O
P30838	218	ALDH3A1	aldehyde dehydrogenase 3 family, member A1	2	5.3
P51648	224	ALDH3A2	aldehyde dehydrogenase 3 family, member A2	9	36.7	O		O
P43353	221	ALDH3B1	aldehyde dehydrogenase 3 family, member B1	2	7.91
P30038	8659	ALDH4A1	aldehyde dehydrogenase 4 family, member A1	25	57.37	O		O
P51649	7915	ALDH5A1	aldehyde dehydrogenase 5 family, member A1	18	54.95	O	O	O
Q02252	4329	ALDH6A1	aldehyde dehydrogenase 6 family, member A1	25	53.27	O	O	O
P49189	223	ALDH9A1	aldehyde dehydrogenase 9 family, member A1	10	29.96	O		O
P04075	226	ALDOA	aldolase A, fructose-bisphosphate	34	82.14			O
P09972	230	ALDOC	aldolase C, fructose-bisphosphate	8	16.76	O		O
Q8TCU4	7840	ALMS1	Alstrom syndrome 1	2	0.83
P23109	270	AMPD1	adenosine monophosphate deaminase 1	22	41.88
Q01433	271	AMPD2	adenosine monophosphate deaminase 2	4	6.14			O
P16157	286	ANK1	ankyrin 1, erythrocytic	59	46.12			O
Q12955	288	ANK3	ankyrin 3, node of Ranvier (ankyrin G)	5	2.31			O
Q9GZV1	26287	ANKRD2	ankyrin repeat domain 2 (stretch responsive muscle)	12	51.67
P15144	290	ANPEP	alanyl (membrane) aminopeptidase	11	16.13			O
P04083	301	ANXA1	annexin A1	11	37.57	O		O
P07355	302	ANXA2	annexin A2	27	66.96			O
P08758	308	ANXA5	annexin A5	8	34.38			O
P08133	309	ANXA6	annexin A6	30	56.91			O
P20073	310	ANXA7	annexin A7	9	25.54			O
Q16853	8639	AOC3	amine oxidase, copper containing 3 (vascular adhesion protein 1)	9	20.98
Q06481	334	APLP2	amyloid beta (A4) precursor-like protein 2	4	6.47			O
P02647	335	APOA1	apolipoprotein A-I	11	41.95			O
Q8NCW5	128240	APOA1BP	apolipoprotein A-I binding protein	4	21.18	O		O
P02652	336	APOA2	apolipoprotein A-II	3	52			O
P04114	338	APOB	apolipoprotein B (including Ag(x) antigen)	10	3.4			O
Q9Y235	10930	APOBEC2	apolipoprotein B mRNA editing enzyme, catalytic polypeptide-like 2	7	52.68
P02749	350	APOH	apolipoprotein H (beta-2-glycoprotein I)	11	42.32
Q9BUR5	79135	APOO	apolipoprotein O	9	56.06	O	O	O
Q6UXV4	139322	APOOL	apolipoprotein O-like	17	71.64	O	O
O75915	10550	ARL6IP5	ADP-ribosylation-like factor 6 interacting protein 5	2	20.74			O
P08243	440	ASNS	asparagine synthetase (glutamine-hydrolyzing)	2	4.44			O
Q8IZT6	259266	ASPM	asp (abnormal spindle) homolog, microcephaly associated (Drosophila)	4	1.84			O
Q9BXN1	54829	ASPN	asporin	5	20.26			O
Q8NBU5	84896	ATAD1	ATPase family, AAA domain containing 1	7	32.96	O	O	O
Q9NVI7	55210	ATAD3A	ATPase family, AAA domain containing 3A	17	31.74	O	O	O
Q9HD20	57130	ATP13A1	ATPase type 13A1	6	9.21			O
Q9H7F0	79572	ATP13A3	ATPase type 13A3	3	7.85			O
P50993	477	ATP1A2	ATPase, Na+/K+ transporting, alpha 2 polypeptide	26	31.08			O
P13637	478	ATP1A3	ATPase, Na+/K+ transporting, alpha 3 polypeptide	17	18.66			O
P05026	481	ATP1B1	ATPase, Na+/K+ transporting, beta 1 polypeptide	7	30.56			O
O14983	487	ATP2A1	ATPase, Ca++ transporting, cardiac muscle, fast twitch 1	81	57.34			O
P16615	488	ATP2A2	ATPase, Ca++ transporting, cardiac muscle, slow twitch 2	82	58.35			O
Q93084	489	ATP2A3	ATPase, Ca++ transporting, ubiquitous	24	16.59			O
Q01814	491	ATP2B2	ATPase, Ca++ transporting, plasma membrane 2	3	4.67			O
P23634	493	ATP2B4	ATPase, Ca++ transporting, plasma membrane 4	8	12.07			O
P25705	498	ATP5A1	ATP synthase, H+ transporting, mitochondrial F1 complex, alpha subunit 1, cardiac muscle	79	69.08	O	O	O
P06576	506	ATP5B	ATP synthase, H+ transporting, mitochondrial F1 complex, beta polypeptide	122	81.85	O	O	O
P36542	509	ATP5C1	ATP synthase, H+ transporting, mitochondrial F1 complex, gamma polypeptide 1	21	63.97	O		O
P30049	513	ATP5D	ATP synthase, H+ transporting, mitochondrial F1 complex, delta subunit	18	78.57	O		O
P24539	515	ATP5F1	ATP synthase, H+ transporting, mitochondrial Fo complex, subunit B1	26	53.52	O	O	O
O75947	10476	ATP5H	ATP synthase, H+ transporting, mitochondrial Fo complex, subunit d	26	78.88	O		O
P56385	521	ATP5I	ATP synthase, H+ transporting, mitochondrial Fo complex, subunit E	5	42.03	O	O	O
P18859	522	ATP5J	ATP synthase, H+ transporting, mitochondrial Fo complex, subunit F6	7	45.37	O	O	O
O75964	10632	ATP5L	ATP synthase, H+ transporting, mitochondrial Fo complex, subunit G	9	70.87	O	O	O
P48047	539	ATP5O	ATP synthase, H+ transporting, mitochondrial F1 complex, O subunit	23	65.73	O	O	O
P38606	523	ATP6V1A	ATPase, H+ transporting, lysosomal 70kDa, V1 subunit A	4	6.32	O		O
P03928	4509	ATP8	ATP synthase F0 subunit 8	4	48.53	O
Q8N5M1	91647	ATPAF2	ATP synthase mitochondrial F1 complex assembly factor 2	5	31.49	O
Q13825	549	AUH	AU RNA binding protein/enoyl-CoA hydratase	4	23.6	O		O
Q96GD4	9212	AURKB	aurora kinase B	2	10.56
P61769	567	B2M	beta-2-microglobulin	2	16.81			O
O75531	8815	BANF1	barrier to autointegration factor 1	3	34.83			O
P80723	10409	BASP1	brain abundant, membrane attached signal protein 1	4	26.87			O
O15382	587	BCAT2	branched chain amino-acid transaminase 2, mitochondrial	10	34.44	O
P12694	593	BCKDHA	branched chain keto acid dehydrogenase E1, alpha polypeptide	12	38.65	O
P21953	594	BCKDHB	branched chain keto acid dehydrogenase E1, beta polypeptide	10	42.86	O		O
Q9BXK5	23786	BCL2L13	BCL2-like 13 (apoptosis facilitator)	10	46.6	O	O	O
Q9Y276	617	BCS1L	BCS1-like (S. cerevisiae)	11	51.31	O		O
Q02338	622	BDH1	3-hydroxybutyrate dehydrogenase, type 1	13	49.56	O	O	O
O00499	274	BIN1	bridging integrator 1	16	57.7			O
Q8TDH9	63915	BLOC1S5	biogenesis of lysosomal organelles complex-1, subunit 5, muted	2	16.36
P30043	645	BLVRB	biliverdin reductase B (flavin reductase (NADPH))	6	51.94			O
P51587	675	BRCA2	breast cancer 2, early onset	3	1.93
O95696	23774	BRD1	bromodomain containing 1	3	3.4
Q7L1Q6	9689	BZW1	basic leucine zipper and W2 domains 1	2	8.83			O
Q7Z3D6	80017	C14orf159	chromosome 14 open reading frame 159	22	58.12	O
P56378	9556	C14orf2	chromosome 14 open reading frame 2	4	25.33	O	O
A2RTY3	256957	C17orf66	chromosome 17 open reading frame 66	3	36.53
Q5XKP0	125988	C19orf70	chromosome 19 open reading frame 70	7	62.71	O	O	O
Q5SV97	84808	C1orf170	chromosome 1 open reading frame 170	8	22.28
Q5JTJ3	388753	C1orf31	chromosome 1 open reading frame 31	2	54.43	O	O
Q07021	708	C1QBP	complement component 1, q subcomponent binding protein	11	65.25	O	O	O
P30042	8209	C21orf33	chromosome 21 open reading frame 33	17	54.85	O	O
Q8WWC4	79568	C2orf47	chromosome 2 open reading frame 47	3	12.03	O	O
P01024	718	C3	complement component 3	10	13.65			O
Q8ND61	84077	C3orf20	chromosome 3 open reading frame 20	2	3.45
P04003	722	C4BPA	complement component 4 binding protein, alpha	7	17.59
A6NGR9	642475	C8orf73	chromosome 8 open reading frame 73	2	5.15
P00915	759	CA1	carbonic anhydrase I	6	30.27
P07451	761	CA3	carbonic anhydrase III, muscle specific	26	76.54
Q00975	774	CACNA1B	calcium channel, voltage-dependent, N type, alpha 1B subunit	2	1.56
P54289	781	CACNA2D1	calcium channel, voltage-dependent, alpha 2/delta subunit 1	14	17.62			O
Q06432	786	CACNG1	calcium channel, voltage-dependent, gamma subunit 1	2	13.51
Q05682	800	CALD1	caldesmon 1	2	15.99			O
P27797	811	CALR	calreticulin	5	31.18			O
Q9UQM7	815	CAMK2A	calcium/calmodulin-dependent protein kinase II alpha	6	19.87	O		O
Q13557	817	CAMK2D	calcium/calmodulin-dependent protein kinase II delta	9	24.85			O
Q86VP6	55832	CAND1	cullin-associated and neddylation-dissociated 1	7	10.81			O
P27824	821	CANX	calnexin	23	40.88	O		O
Q01518	10487	CAP1	CAP, adenylate cyclase-associated protein 1 (yeast)	6	29.26			O
P20807	825	CAPN3	calpain 3, (p94)	2	10.18
P04632	826	CAPNS1	calpain, small subunit 1	4	24.63			O
P47756	832	CAPZB	capping protein (actin filament) muscle Z-line, beta	10	48.38			O
Q9HA77	79587	CARS2	cysteinyl-tRNA synthetase 2, mitochondrial (putative)	4	14.89	O	O	O
P31415	844	CASQ1	calsequestrin 1 (fast-twitch, skeletal muscle)	37	65.91	O	O
O14958	845	CASQ2	calsequestrin 2 (cardiac muscle)	19	56.64
P04040	847	CAT	catalase	10	26.19	O		O
Q03135	857	CAV1	caveolin 1, caveolae protein, 22kDa	4	42.13			O
P56539	859	CAV3	caveolin 3	2	25.83
P22681	867	CBL	Cbl proto-oncogene, E3 ubiquitin protein ligase	3	3.75			O
Q5M9N0	339965	CCDC158	coiled-coil domain containing 158	3	3.32
A6NC98	283234	CCDC88B	coiled-coil domain containing 88B	2	2.51			O
P51959	900	CCNG1	cyclin G1	2	8.81
P78371	10576	CCT2	chaperonin containing TCP1, subunit 2 (beta)	8	26.43			O
P40227	908	CCT6A	chaperonin containing TCP1, subunit 6A (zeta 1)	4	19.96			O
Q99832	10574	CCT7	chaperonin containing TCP1, subunit 7 (eta)	5	20.81	O		O
P16671	948	CD36	CD36 molecule (thrombospondin receptor)	6	21.61
Q08722	961	CD47	CD47 molecule	2	6.85			O
P06127	921	CD5	CD5 molecule	2	4.85
P13987	966	CD59	CD59 molecule, complement regulatory protein	4	29.69			O
P14209	4267	CD99	CD99 molecule	3	28.4			O
Q16543	11140	CDC37	cell division cycle 37 homolog (S. cerevisiae)	4	19.58			O
P55290	1012	CDH13	cadherin 13, H-cadherin (heart)	4	10.52			O
P21127	984	CDK11B	cyclin-dependent kinase 11B	2	7.04
Q9NYV4	51755	CDK12	cyclin-dependent kinase 12	2	3.85
Q9BXF3	27443	CECR2	cat eye syndrome chromosome region, candidate 2	2	1.78
Q9BXW7	27440	CECR5	cat eye syndrome chromosome region, candidate 5	10	45.29	O	O	O
Q66GS9	9662	CEP135	centrosomal protein 135kDa	2	4.39
O94986	22995	CEP152	centrosomal protein 152kDa	2	1.88
O15078	80184	CEP290	centrosomal protein 290kDa	3	4.03			O
Q9Y281	1073	CFL2	cofilin 2 (muscle)	6	51.2			O
P27918	5199	CFP	complement factor properdin	2	8.1
Q5T1J5	51142	CHCHD2	coiled-coil-helix-coiled-coil-helix domain containing 2	4	35.1	O	O	O
Q9NX63	54927	CHCHD3	coiled-coil-helix-coiled-coil-helix domain containing 3	13	36.56	O	O	O
Q8N8C4	84269	CHCHD5	coiled-coil-helix-coiled-coil-helix domain containing 5	2	12.66	O	O
Q8TD26	84181	CHD6	chromodomain helicase DNA binding protein 6	3	2.76
Q9P2D1	55636	CHD7	chromodomain helicase DNA binding protein 7	3	1.9			O
Q9HCK8	57680	CHD8	chromodomain helicase DNA binding protein 8	3	2.69
Q96EP1	55743	CHFR	checkpoint with forkhead and ring finger domains, E3 ubiquitin protein ligase	2	4.9
Q70JA7	337876	CHSY3	chondroitin sulfate synthase 3	3	7.03			O
Q9NZ45	55847	CISD1	CDGSH iron sulfur domain 1	8	52.78	O	O	O
P12277	1152	CKB	creatine kinase, brain	21	54.86	O		O
P06732	1158	CKM	creatine kinase, muscle	39	69.55
P17540	1160	CKMT2	creatine kinase, mitochondrial 2 (sarcomeric)	57	60.14	O
Q7Z460	23332	CLASP1	cytoplasmic linker associated protein 1	2	5.23			O
O94985	22883	CLSTN1	calsyntenin 1	3	5.05
Q00610	1213	CLTC	clathrin, heavy chain (Hc)	32	32.4			O
P23946	1215	CMA1	chymase 1, mast cell	5	29.55
A5YKK6	23019	CNOT1	CCR4-NOT transcription complex, subunit 1	5	2.87			O
Q96F85	25927	CNRIP1	cannabinoid receptor interacting protein 1	2	19.51			O
Q7Z7A1	11064	CNTRL	centriolin	2	1.9
Q9Y2R0	28958	COA3	cytochrome C oxidase assembly factor 3	3	18.87	O	O
Q99715	1303	COL12A1	collagen, type XII, alpha 1	2	1.21
P08123	1278	COL1A2	collagen, type I, alpha 2	2	2.42			O
P02462	1282	COL4A1	collagen, type IV, alpha 1	6	5.54			O
P08572	1284	COL4A2	collagen, type IV, alpha 2	11	8.35			O
P29400	1287	COL4A5	collagen, type IV, alpha 5	4	3.32
P12109	1291	COL6A1	collagen, type VI, alpha 1	15	26.17
P12110	1292	COL6A2	collagen, type VI, alpha 2	12	19.14
P12111	1293	COL6A3	collagen, type VI, alpha 3	54	28.41			O
P53621	1314	COPA	coatomer protein complex, subunit alpha	7	9.23			O
P53618	1315	COPB1	coatomer protein complex, subunit beta 1	6	11.02			O
Q96MF6	93058	COQ10A	coenzyme Q10 homolog A (S. cerevisiae)	7	40.93	O
Q9NZJ6	51805	COQ3	coenzyme Q3 homolog, methyltransferase (S. cerevisiae)	8	38.21	O	O
Q5HYK3	84274	COQ5	coenzyme Q5 homolog, methyltransferase (S. cerevisiae)	17	68.2	O	O
Q9Y2Z9	51004	COQ6	coenzyme Q6 homolog, monooxygenase (S. cerevisiae)	12	50.79	O		O
Q99807	10229	COQ7	coenzyme Q7 homolog, ubiquinone (yeast)	7	43.32	O
O75208	57017	COQ9	coenzyme Q9 homolog (S. cerevisiae)	15	67.3	O
P00395	4512	COX1	cytochrome c oxidase subunit I	7	15.79	O	O
Q7KZN9	1355	COX15	COX15 homolog, cytochrome c oxidase assembly protein (yeast)	4	12.11	O	O
P00403	4513	COX2	cytochrome c oxidase subunit II	39	75.33	O
Q5RI15	116228	COX20	COX20 Cox2 chaperone homolog (S. cerevisiae)	2	22.03	O	O
P13073	1327	COX4I1	cytochrome c oxidase subunit IV isoform 1	16	49.7	O	O	O
P20674	9377	COX5A	cytochrome c oxidase subunit Va	24	63.33	O		O
P10606	1329	COX5B	cytochrome c oxidase subunit Vb	14	60.47	O	O	O
Q02221	1339	COX6A2	cytochrome c oxidase subunit VIa polypeptide 2	6	47.42	O
P14854	1340	COX6B1	cytochrome c oxidase subunit VIb polypeptide 1 (ubiquitous)	5	66.28	O	O	O
P09669	1345	COX6C	cytochrome c oxidase subunit VIc	9	50.67	O	O	O
P24310	1346	COX7A1	cytochrome c oxidase subunit VIIa polypeptide 1 (muscle)	5	29.11	O
P14406	1347	COX7A2	cytochrome c oxidase subunit VIIa polypeptide 2 (liver)	2	27.71	O		O
P15954	1350	COX7C	cytochrome c oxidase subunit VIIc	4	55.56	O		O
P15088	1359	CPA3	carboxypeptidase A3 (mast cell)	8	25.18
O75976	1362	CPD	carboxypeptidase D	4	2.75			O
P36551	1371	CPOX	coproporphyrinogen oxidase	8	13.88	O	O	O
Q92523	1375	CPT1B	carnitine palmitoyltransferase 1B (muscle)	18	32.93	O
P23786	1376	CPT2	carnitine palmitoyltransferase 2	28	53.5	O	O	O
P43155	1384	CRAT	carnitine O-acetyltransferase	35	55.87	O		O
Q96HD1	78987	CRELD1	cysteine-rich with EGF-like domains 1	2	7.82			O
P02511	1410	CRYAB	crystallin, alpha B	10	61.14	O		O
Q08257	1429	CRYZ	crystallin, zeta (quinone reductase)	11	59.88			O
O75390	1431	CS	citrate synthase	39	59.87	O	O	O
Q9Y6M4	1456	CSNK1G3	casein kinase 1, gamma 3	5	16.78
Q6UVK1	1464	CSPG4	chondroitin sulfate proteoglycan 4	15	10.16
Q1MSJ5	79848	CSPP1	centrosome and spindle pole associated protein 1	2	2.21
P50461	8048	CSRP3	cysteine and glycine-rich protein 3 (cardiac LIM protein)	8	53.09
Q96RT6	64693	CTAGE1	cutaneous T-cell lymphoma-associated antigen 1	3	8.05
P56545	1488	CTBP2	C-terminal binding protein 2	2	6.07			O
P29279	1490	CTGF	connective tissue growth factor	2	6.83			O
P10619	5476	CTSA	cathepsin A	3	11.25	O		O
P07339	1509	CTSD	cathepsin D	13	37.62			O
Q9P2B4	55917	CTTNBP2NL	CTTNBP2 N-terminal like	4	8.29
Q9P0U4	30827	CXXC1	CXXC finger protein 1	3	7.77
O43169	80777	CYB5B	cytochrome b5 type B (outer mitochondrial membrane)	4	50.68	O		O
Q9UHQ9	51706	CYB5R1	cytochrome b5 reductase 1	30	74.75	O	O	O
P00387	1727	CYB5R3	cytochrome b5 reductase 3	16	64.45	O		O
P08574	1537	CYC1	cytochrome c-1	25	51.38	O	O	O
P99999	54205	CYCS	cytochrome c, somatic	15	58.1	O	O	O
O15528	1594	CYP27B1	cytochrome P450, family 27, subfamily B, polypeptide 1	2	5.51	O
Q16850	1595	CYP51A1	cytochrome P450, family 51, subfamily A, polypeptide 1	9	19.28			O
P00156	4519	CYTB	cytochrome b	3	8.42	O	O
Q8N465	728294	D2HGDH	D-2-hydroxyglutarate dehydrogenase	4	17.85	O	O
P51398	7818	DAP3	death associated protein 3	11	42.31	O	O	O
Q6PI48	55157	DARS2	aspartyl-tRNA synthetase 2, mitochondrial	7	14.42	O	O	O
P11182	1629	DBT	dihydrolipoamide branched chain transacylase E2	6	27.8	O	O
Q9C098	85443	DCLK3	doublecortin-like kinase 3	2	4.01
P07585	1634	DCN	decorin	7	24.23
Q14203	1639	DCTN1	dynactin 1	6	8.17			O
Q7Z4W1	51181	DCXR	dicarbonyl/L-xylulose reductase	9	62.3			O
Q16698	1666	DECR1	2,4-dienoyl CoA reductase 1, mitochondrial	19	54.63	O	O	O
O75140	9681	DEPDC5	DEP domain containing 5	2	3.54
P17661	1674	DES	desmin	33	68.3
Q9BTZ2	10901	DHRS4	dehydrogenase/reductase (SDR family) member 4	4	34.67	O		O
Q9Y394	51635	DHRS7	dehydrogenase/reductase (SDR family) member 7	6	41.52		O	O
Q96HY7	55526	DHTKD1	dehydrogenase E1 and transketolase domain containing 1	13	35.8	O	O	O
Q08211	1660	DHX9	DEAH (Asp-Glu-Ala-His) box polypeptide 9	10	12.2			O
Q9NR28	56616	DIABLO	diablo, IAP-binding mitochondrial protein	7	59.68	O	O	O
O60610	1729	DIAPH1	diaphanous homolog 1 (Drosophila)	3	4.57			O
Q9NSV4	81624	DIAPH3	diaphanous homolog 3 (Drosophila)	3	6.08
P10515	1737	DLAT	dihydrolipoamide S-acetyltransferase	34	47.3	O	O	O
P09622	1738	DLD	dihydrolipoamide dehydrogenase	30	58.35	O	O	O
P36957	1743	DLST	dihydrolipoamide S-succinyltransferase (E2 component of 2-oxo-glutarate complex)	18	54.08	O		O
P11532	1756	DMD	dystrophin	77	32.74			O
Q9P2D7	25981	DNAH1	dynein, axonemal, heavy chain 1	2	1.42
Q8IVF4	196385	DNAH10	dynein, axonemal, heavy chain 10	2	0.36
Q6ZR08	201625	DNAH12	dynein, axonemal, heavy chain 12	2	1.29			O
Q9P225	146754	DNAH2	dynein, axonemal, heavy chain 2	2	0.57
Q8WXX0	56171	DNAH7	dynein, axonemal, heavy chain 7	2	1.14
P31689	3301	DNAJA1	DnaJ (Hsp40) homolog, subfamily A, member 1	4	17.22	O		O
Q96EY1	9093	DNAJA3	DnaJ (Hsp40) homolog, subfamily A, member 3	8	27.37	O	O	O
Q96KC8	64215	DNAJC1	DnaJ (Hsp40) homolog, subfamily C, member 1	4	13.72			O
Q9NVH1	55735	DNAJC11	DnaJ (Hsp40) homolog, subfamily C, member 11	11	32.94	O		O
O75165	23317	DNAJC13	DnaJ (Hsp40) homolog, subfamily C, member 13	18	11.81			O
Q99615	7266	DNAJC7	DnaJ (Hsp40) homolog, subfamily C, member 7	2	7.29			O
P49184	1774	DNASE1L1	deoxyribonuclease I-like 1	2	16.23			O
Q96BY6	55619	DOCK10	dedicator of cytokinesis 10	3	2.2			O
Q92608	1794	DOCK2	dedicator of cytokinesis 2	2	1.8
Q96HP0	57572	DOCK6	dedicator of cytokinesis 6	2	1.32
Q9BZ29	23348	DOCK9	dedicator of cytokinesis 9	4	3.83
Q13474	1821	DRP2	dystrophin related protein 2	2	0.8
Q14126	1829	DSG2	desmoglein 2	3	4.29			O
P15924	1832	DSP	desmoplakin	4	3.1	O		O
Q03001	667	DST	dystonin	4	1.35			O
Q14204	1778	DYNC1H1	dynein, cytoplasmic 1, heavy chain 1	34	12.63			O
Q8NCM8	79659	DYNC2H1	dynein, cytoplasmic 2, heavy chain 1	3	1.3		O	O
O75923	8291	DYSF	dysferlin, limb girdle muscular dystrophy 2B (autosomal recessive)	36	30.29			O
Q86YF9	22873	DZIP1	DAZ interacting protein 1	2	3.54
Q13011	1891	ECH1	enoyl CoA hydratase 1, peroxisomal	29	65.24	O	O	O
Q86YB7	55268	ECHDC2	enoyl CoA hydratase domain containing 2	2	13.03	O	O
Q96DC8	79746	ECHDC3	enoyl CoA hydratase domain containing 3	5	27.72	O	O
P30084	1892	ECHS1	enoyl CoA hydratase, short chain, 1, mitochondrial	23	75.52	O	O	O
P42126	1632	ECI1	enoyl-CoA delta isomerase 1	14	52.98	O
O75521	10455	ECI2	enoyl-CoA delta isomerase 2	23	68.25	O
Q9BQ95	51295	ECSIT	ECSIT homolog (Drosophila)	6	25.34	O		O
Q05639	1917	EEF1A2	eukaryotic translation elongation factor 1 alpha 2	23	52.92			O
P26641	1937	EEF1G	eukaryotic translation elongation factor 1 gamma	5	20.14		O	O
P13639	1938	EEF2	eukaryotic translation elongation factor 2	26	41.96			O
Q8IYU8	221154	EFHA1	EF-hand domain family, member A1	5	32.72	O	O
Q8NDI1	23301	EHBP1	EH domain binding protein 1	3	3.19			O
Q9H4M9	10938	EHD1	EH-domain containing 1	5	12.73			O
Q9NZN4	30846	EHD2	EH-domain containing 2	14	42.17			O
Q9H223	30844	EHD4	EH-domain containing 4	7	14.79			O
Q9BY44	83939	EIF2A	eukaryotic translation initiation factor 2A, 65kDa	4	9.06		O	O
Q9P2K8	440275	EIF2AK4	eukaryotic translation initiation factor 2 alpha kinase 4	4	4.44
P41091	1968	EIF2S3	eukaryotic translation initiation factor 2, subunit 3 gamma, 52kDa	5	23.94			O
Q14152	8661	EIF3A	eukaryotic translation initiation factor 3, subunit A	10	17.08			O
Q8N766	23065	EMC1	ER membrane protein complex subunit 1	6	12.36			O
Q9Y6C2	11117	EMILIN1	elastin microfibril interfacer 1	2	3.84
Q8N8S7	55740	ENAH	enabled homolog (Drosophila)	2	4.32			O
P06733	2023	ENO1	enolase 1, (alpha)	19	56.45			O
P09104	2026	ENO2	enolase 2 (gamma, neuronal)	7	21.2			O
P13929	2027	ENO3	enolase 3 (beta, muscle)	27	65.9			O
P11171	2035	EPB41	erythrocyte membrane protein band 4.1 (elliptocytosis 1, RH-linked)	16	37.24			O
O43491	2037	EPB41L2	erythrocyte membrane protein band 4.1-like 2	9	12.91			O
P16452	2038	EPB42	erythrocyte membrane protein band 4.2	17	36.76			O
Q08495	2039	EPB49	erythrocyte membrane protein band 4.9 (dematin)	6	29.89
Q9UM22	54749	EPDR1	ependymin related protein 1 (zebrafish)	4	15.63
Q15375	2045	EPHA7	EPH receptor A7	2	4.91
P07099	2052	EPHX1	epoxide hydrolase 1, microsomal (xenobiotic)	7	30.11			O
O95208	22905	EPN2	epsin 2	2	8.07			O
P07814	2058	EPRS	glutamyl-prolyl-tRNA synthetase	8	9.72			O
P30040	10961	ERP29	endoplasmic reticulum protein 29	3	18.01			O
P10768	2098	ESD	esterase D	5	42.55			O
B1AK53	83715	ESPN	espin	3	7.73
P13804	2108	ETFA	electron-transfer-flavoprotein, alpha polypeptide	16	64.26	O	O	O
P38117	2109	ETFB	electron-transfer-flavoprotein, beta polypeptide	17	72.55	O	O	O
Q16134	2110	ETFDH	electron-transferring-flavoprotein dehydrogenase	25	47.16	O		O
Q96A65	60412	EXOC4	exocyst complex component 4	3	4.31			O
Q13868	23404	EXOSC2	exosome component 2	2	11.6			O
Q9UBQ6	2135	EXTL2	exostoses (multiple)-like 2	2	8.48			O
P15311	7430	EZR	ezrin	8	25.09			O
P00488	2162	F13A1	coagulation factor XIII, A1 polypeptide	2	3.83
P05413	2170	FABP3	fatty acid binding protein 3, muscle and heart (mammary-derived growth inhibitor)	7	47.37
P16930	2184	FAH	fumarylacetoacetate hydrolase (fumarylacetoacetase)	2	13.37			O
Q6P587	81889	FAHD1	fumarylacetoacetate hydrolase domain containing 1	7	63.84	O	O	O
Q96A26	26355	FAM162A	family with sequence similarity 162, member A	6	31.82	O	O	O
Q96ND0	125228	FAM210A	family with sequence similarity 210, member A	4	22.79	O	O
Q96KR6	116151	FAM210B	family with sequence similarity 210, member B	4	12.5
Q8NAA5	388341	FAM211A	family with sequence similarity 211, member A	2	18.4
Q9BRX8	84293	FAM213A	family with sequence similarity 213, member A	5	22.48	O		O
Q92520	10447	FAM3C	family with sequence similarity 3, member C	2	16.74			O
P49327	2194	FASN	fatty acid synthase	19	16.97	O		O
Q9NYY8	22868	FASTKD2	FAST kinase domains 2	6	16.2	O	O	O
Q7L8L6	60493	FASTKD5	FAST kinase domains 5	7	14.66	O		O
P22087	2091	FBL	fibrillarin	7	33.64			O
P35555	2200	FBN1	fibrillin 1	56	26.37
O00757	8789	FBP2	fructose-1,6-bisphosphatase 2	4	23.89
Q9UK99	26273	FBXO3	F-box protein 3	2	11.46
Q6P4F2	112812	FDX1L	ferredoxin 1-like	2	16.94	O
P22830	2235	FECH	ferrochelatase	14	41.61	O		O
Q96AC1	10979	FERMT2	fermitin family member 2	10	23.54			O
P02671	2243	FGA	fibrinogen alpha chain	12	29.66			O
P02675	2244	FGB	fibrinogen beta chain	9	23.22			O
P02679	2266	FGG	fibrinogen gamma chain	12	34.78			O
P07954	2271	FH	fumarate hydratase	37	64.88	O	O	O
Q13642	2273	FHL1	four and a half LIM domains 1	26	63.21			O
Q6UN15	81608	FIP1L1	FIP1 like 1 (S. cerevisiae)	2	5.58			O
Q9Y3D6	51024	FIS1	fission 1 (mitochondrial outer membrane) homolog (S. cerevisiae)	11	34.87	O	O	O
Q14318	23770	FKBP8	FK506 binding protein 8, 38kDa	7	29.37	O	O	O
P21333	2316	FLNA	filamin A, alpha	57	33.25			O
O75369	2317	FLNB	filamin B, beta	25	13.18			O
Q14315	2318	FLNC	filamin C, gamma	103	54.83			O
O75955	10211	FLOT1	flotillin 1	8	26.46			O
P35916	2324	FLT4	fms-related tyrosine kinase 4	2	5.06
Q9NZ56	56776	FMN2	formin 2	2	1.97			O
P02751	2335	FN1	fibronectin 1	7	6.48			O
Q9Y2H6	22862	FNDC3A	fibronectin type III domain containing 3A	3	7.97			O
P15407	8061	FOSL1	FOS-like antigen 1	3	9.96			O
Q96CU9	55572	FOXRED1	FAD-dependent oxidoreductase domain containing 1	6	15.25	O	O	O
A2A2Y4	257019	FRMD3	FERM domain containing 3	2	8.09
Q16658	6624	FSCN1	fascin homolog 1, actin-bundling protein (Strongylocentrotus purpuratus)	5	16.63			O
P02794	2495	FTH1	ferritin, heavy polypeptide 1	4	34.43
Q9BWH2	65991	FUNDC2	FUN14 domain containing 2	5	29.63	O		O
Q9BQS8	79443	FYCO1	FYVE and coiled-coil domain containing 1	2	2.64			O
Q10472	2589	GALNT1	UDP-N-acetyl-alpha-D-galactosamine:polypeptide N-acetylgalactosaminyltransferase 1 (GalNAc-T1)	6	14.67			O
Q8NCL4	11226	GALNT6	UDP-N-acetyl-alpha-D-galactosamine:polypeptide N-acetylgalactosaminyltransferase 6 (GalNAc-T6)	2	6.59
Q14697	23193	GANAB	glucosidase, alpha; neutral AB	17	29.34			O
P04406	2597	GAPDH	glyceraldehyde-3-phosphate dehydrogenase	48	72.54			O
O43903	2620	GAS2	growth arrest-specific 2	2	12.14			O
Q8NHY3	246176	GAS2L2	growth arrest-specific 2 like 2	3	4.89			O
O75323	2631	GBAS	glioblastoma amplified sequence	12	48.95	O	O	O
Q92947	2639	GCDH	glutaryl-CoA dehydrogenase	6	29.45	O	O
P23434	2653	GCSH	glycine cleavage system protein H (aminomethyl carrier)	3	38.73	O
P50395	2665	GDI2	GDP dissociation inhibitor 2	11	37.53			O
Q8TEQ6	25929	GEMIN5	gem (nuclear organelle) associated protein 5	3	2.39			O
Q96RP9	85476	GFM1	G elongation factor, mitochondrial 1	19	37.28	O	O	O
Q9H3K2	27069	GHITM	growth hormone inducible transmembrane protein	8	17.97	O	O
O14908	10755	GIPC1	GIPC PDZ domain containing family, member 1	3	21.32			O
P32189	2710	GK	glycerol kinase	3	13.17	O		O
P16278	2720	GLB1	galactosidase, beta 1	8	16.54			O
Q92896	2734	GLG1	golgi glycoprotein 1	14	13.83			O
O76003	10539	GLRX3	glutaredoxin 3	2	22.09			O
Q86SX6	51218	GLRX5	glutaredoxin 5	5	40.13	O	O	O
O94925	2744	GLS	glutaminase	8	27.09	O	O	O
Q8NBJ5	79709	GLT25D1	glycosyltransferase 25 domain containing 1	6	14.63
P00367	2746	GLUD1	glutamate dehydrogenase 1	23	57.35	O	O	O
P04899	2771	GNAI2	guanine nucleotide binding protein (G protein), alpha inhibiting activity polypeptide 2	11	39.15			O
A8MTJ3	346562	GNAT3	guanine nucleotide binding protein, alpha transducing 3	2	9.32
P62879	2783	GNB2	guanine nucleotide binding protein (G protein), beta polypeptide 2	10	36.76			O
Q08379	2801	GOLGA2	golgin A2	5	9.58			O
Q13439	2803	GOLGA4	golgin A4	4	2.34			O
Q14789	2804	GOLGB1	golgin B1	17	8.65			O
P17174	2805	GOT1	glutamic-oxaloacetic transaminase 1, soluble (aspartate aminotransferase 1)	15	54			O
P00505	2806	GOT2	glutamic-oxaloacetic transaminase 2, mitochondrial (aspartate aminotransferase 2)	54	76.51	O		O
P21695	2819	GPD1	glycerol-3-phosphate dehydrogenase 1 (soluble)	5	27.79	O		O
Q8N335	23171	GPD1L	glycerol-3-phosphate dehydrogenase 1-like	8	34.76
P43304	2820	GPD2	glycerol-3-phosphate dehydrogenase 2 (mitochondrial)	28	46.91	O		O
P06744	2821	GPI	glucose-6-phosphate isomerase	12	31.72			O
Q96PE1	25960	GPR124	G protein-coupled receptor 124	2	1.25
P07203	2876	GPX1	glutathione peroxidase 1	8	54.68	O
Q8TED1	493869	GPX8	glutathione peroxidase 8 (putative)	2	17.7			O
Q9UBQ7	9380	GRHPR	glyoxylate reductase/hydroxypyruvate reductase	8	43.29			O
P06396	2934	GSN	gelsolin	16	36.39			O
Q9Y2Q3	373156	GSTK1	glutathione S-transferase kappa 1	12	65.04	O		O
P21266	2947	GSTM3	glutathione S-transferase mu 3 (brain)	2	11.11			O
O43708	2954	GSTZ1	glutathione S-transferase zeta 1	2	19.91	O
Q9H4S2	219409	GSX1	GS homeobox 1	2	18.56
A4D1E9	85865	GTPBP10	GTP-binding protein 10 (putative)	4	14.47	O
P02724	2993	GYPA	glycophorin A (MNS blood group)	6	26.5
P07305	3005	H1F0	H1 histone family, member 0	2	17.51			O
O75367	9555	H2AFY	H2A histone family, member Y	14	39.3			O
P84243	3020	H3F3A	H3 histone, family 3A	17	35.29
Q16836	3033	HADH	hydroxyacyl-CoA dehydrogenase	29	68.79	O	O	O
P40939	3030	HADHA	hydroxyacyl-CoA dehydrogenase/3-ketoacyl-CoA thiolase/enoyl-CoA hydratase (trifunctional protein), alpha subunit	97	68.94	O	O	O
P55084	3032	HADHB	hydroxyacyl-CoA dehydrogenase/3-ketoacyl-CoA thiolase/enoyl-CoA hydratase (trifunctional protein), beta subunit	64	74.68	O	O	O
P49590	23438	HARS2	histidyl-tRNA synthetase 2, mitochondrial	5	15.02	O
O00165	10456	HAX1	HCLS1 associated protein X-1	5	31.6	O	O	O
P69905	3039	HBA1	hemoglobin, alpha 1	33	88.73
P68871	3043	HBB	hemoglobin, beta	38	93.88			O
P02042	3045	HBD	hemoglobin, delta	22	91.16
P53701	3052	HCCS	holocytochrome c synthase	2	11.94	O	O	O
Q15751	8925	HERC1	HECT and RLD domain containing E3 ubiquitin protein ligase family member 1	3	1.81			O
Q9HCP6	57467	HHATL	hedgehog acyltransferase-like	13	31.15
P31937	11112	HIBADH	3-hydroxyisobutyrate dehydrogenase	15	60.71	O		O
Q6NVY1	26275	HIBCH	3-hydroxyisobutyryl-CoA hydrolase	13	47.41	O	O	O
Q9BW72	192286	HIGD2A	HIG1 hypoxia inducible domain family, member 2A	5	50.94	O	O
P49773	3094	HINT1	histidine triad nucleotide binding protein 1	2	35.71			O
Q9BX68	84681	HINT2	histidine triad nucleotide binding protein 2	5	47.85	O	O	O
P62805	8294	HIST1H4I	histone cluster 1, H4i	13	53.4
P19367	3098	HK1	hexokinase 1	43	52.78	O	O	O
P52789	3099	HK2	hexokinase 2	16	20.61	O		O
P17096	3159	HMGA1	high mobility group AT-hook 1	4	41.12			O
P52926	8091	HMGA2	high mobility group AT-hook 2	2	14.68			O
P09429	3146	HMGB1	high mobility group box 1	6	27.91			O
P35914	3155	HMGCL	3-hydroxymethyl-3-methylglutaryl-CoA lyase	8	40.62	O		O
P54868	3158	HMGCS2	3-hydroxy-3-methylglutaryl-CoA synthase 2 (mitochondrial)	3	13.3	O	O
P30519	3163	HMOX2	heme oxygenase (decycling) 2	5	23.1			O
Q13151	10949	HNRNPA0	heterogeneous nuclear ribonucleoprotein A0	3	17.05			O
P51991	220988	HNRNPA3	heterogeneous nuclear ribonucleoprotein A3	5	17.2			O
Q00839	3192	HNRNPU	heterogeneous nuclear ribonucleoprotein U (scaffold attachment factor A)	9	15.88			O
Q9BUJ2	11100	HNRNPUL1	heterogeneous nuclear ribonucleoprotein U-like 1	5	13.62			O
O14979	9987	HNRPDL	heterogeneous nuclear ribonucleoprotein D-like	4	15.57
P17509	3216	HOXB6	homeobox B6	2	26.34
Q5SSJ5	50809	HP1BP3	heterochromatin protein 1, binding protein 3	8	17.67			O
P23327	3270	HRC	histidine rich calcium binding protein	3	11.59
P04196	3273	HRG	histidine-rich glycoprotein	2	5.52
P52758	10247	HRSP12	heat-responsive protein 12	2	18.98	O		O
Q99714	3028	HSD17B10	hydroxysteroid (17-beta) dehydrogenase 10	20	89.27	O		O
Q92506	7923	HSD17B8	hydroxysteroid (17-beta) dehydrogenase 8	7	37.16	O
Q6YN16	84263	HSDL2	hydroxysteroid dehydrogenase like 2	23	64.83	O	O	O
P08238	3326	HSP90AB1	heat shock protein 90kDa alpha (cytosolic), class B member 1	21	40.75	O		O
P08107	3303	HSPA1A	heat shock 70kDa protein 1A	20	48.36	O
P54652	3306	HSPA2	heat shock 70kDa protein 2	13	23.47	O		O
P11021	3309	HSPA5	heat shock 70kDa protein 5 (glucose-regulated protein, 78kDa)	23	42.51	O		O
P11142	3312	HSPA8	heat shock 70kDa protein 8	29	50.62			O
P38646	3313	HSPA9	heat shock 70kDa protein 9 (mortalin)	35	58.47	O	O	O
P04792	3315	HSPB1	heat shock 27kDa protein 1	12	68.78			O
O14558	126393	HSPB6	heat shock protein, alpha-crystallin-related, B6	11	93.13
P10809	3329	HSPD1	heat shock 60kDa protein 1 (chaperonin)	57	72.6	O	O	O
P61604	3336	HSPE1	heat shock 10kDa protein 1 (chaperonin 10)	11	62.75	O		O
P98160	3339	HSPG2	heparan sulfate proteoglycan 2	38	13.35			O
O43719	27336	HTATSF1	HIV-1 Tat specific factor 1	2	1.99			O
Q9NSE4	55699	IARS2	isoleucyl-tRNA synthetase 2, mitochondrial	35	42	O	O	O
Q5T440	200205	IBA57	IBA57, iron-sulfur cluster assembly homolog (S. cerevisiae)	12	49.72	O	O
Q9UPZ9	22858	ICK	intestinal cell (MAK-like) kinase	2	5.22			O
P48735	3418	IDH2	isocitrate dehydrogenase 2 (NADP+), mitochondrial	57	65.49	O	O	O
P50213	3419	IDH3A	isocitrate dehydrogenase 3 (NAD+) alpha	22	51.09	O	O	O
O43837	3420	IDH3B	isocitrate dehydrogenase 3 (NAD+) beta	16	51.17	O	O	O
P51553	3421	IDH3G	isocitrate dehydrogenase 3 (NAD+) gamma	12	44.02	O	O	O
B9A064	100423062	IGLL5	immunoglobulin lambda-like polypeptide 5	6	32.24
Q16891	10989	IMMT	inner membrane protein, mitochondrial	59	61.58	O	O	O
P29218	3612	IMPA1	inositol(myo)-1(or 4)-monophosphatase 1	2	12.64		O	O
Q9NX62	54928	IMPAD1	inositol monophosphatase domain containing 1	2	5.57			O
Q8TEX9	79711	IPO4	importin 4	4	7.77			O
O95373	10527	IPO7	importin 7	5	9.34			O
Q96AB3	79763	ISOC2	isochorismatase domain containing 2	10	82.93	O	O	O
P05556	3688	ITGB1	integrin, beta 1 (fibronectin receptor, beta polypeptide, antigen CD29 includes MDF2, MSK12)	9	16.35			O
P26440	3712	IVD	isovaleryl-CoA dehydrogenase	12	40.19	O	O	O
Q9HDC5	56704	JPH1	junctophilin 1	4	13.92
Q96MG2	126306	JSRP1	junctional sarcoplasmic reticulum protein 1	6	30.82
O60662	10324	KBTBD10	kelch repeat and BTB (POZ) domain containing 10	24	46.64
Q12791	3778	KCNMA1	potassium large conductance calcium-activated channel, subfamily M, alpha member 1	3	3.99			O
Q6UW63	79070	KDELC1	KDEL (Lys-Asp-Glu-Leu) containing 1	4	9.76
O75153	23277	KIAA0664	KIAA0664	2	2.44
A4D1U4	57189	KIAA1147	KIAA1147	3	9.45
Q96Q89	9585	KIF20B	kinesin family member 20B	3	2.85
O15066	9371	KIF3B	kinesin family member 3B	3	8.7
Q14952	3808	KIR2DS3	killer cell immunoglobulin-like receptor, two domains, short cytoplasmic tail, 3	2	9.87
P52292	3838	KPNA2	karyopherin alpha 2 (RAG cohort 1, importin alpha 1)	3	11.15			O
Q14974	3837	KPNB1	karyopherin (importin) beta 1	18	35.96			O
P01116	3845	KRAS	v-Ki-ras2 Kirsten rat sarcoma viral oncogene homolog	8	37.57	O		O
Q86UP2	3895	KTN1	kinectin 1 (kinesin receptor)	4	6.69			O
Q9H9P8	79944	L2HGDH	L-2-hydroxyglutarate dehydrogenase	17	48.38	O	O	O
P83111	114294	LACTB	lactamase, beta	22	56.49	O	O	O
P24043	3908	LAMA2	laminin, alpha 2	13	7.37
O15230	3911	LAMA5	laminin, alpha 5	5	1.92			O
P55268	3913	LAMB2	laminin, beta 2 (laminin S)	15	13.63
P11047	3915	LAMC1	laminin, gamma 1 (formerly LAMB2)	20	19.08			O
P11279	3916	LAMP1	lysosomal-associated membrane protein 1	3	10.31			O
P28838	51056	LAP3	leucine aminopeptidase 3	18	57.17	O		O
Q6PKG0	23367	LARP1	La ribonucleoprotein domain family, member 1	4	7.75			O
Q14739	3930	LBR	lamin B receptor	3	9.27			O
O75112	11155	LDB3	LIM domain binding 3	23	49.43
P00338	3939	LDHA	lactate dehydrogenase A	21	67.17	O		O
P07195	3945	LDHB	lactate dehydrogenase B	18	58.98	O		O
Q86WU2	197257	LDHD	lactate dehydrogenase D	7	28.1	O
Q96PV6	114823	LENG8	leukocyte receptor cluster (LRC) member 8	3	5.13			O
O95202	3954	LETM1	leucine zipper-EF-hand containing transmembrane protein 1	21	46.96	O	O	O
P09382	3956	LGALS1	lectin, galactoside-binding, soluble, 1	10	83.7			O
P18858	3978	LIG1	ligase I, DNA, ATP-dependent	2	3.37	O		O
Q15334	3996	LLGL1	lethal giant larvae homolog 1 (Drosophila)	2	5.17			O
P02545	4000	LMNA	lamin A/C	35	55.12			O
P20700	4001	LMNB1	lamin B1	10	16.72			O
Q03252	84823	LMNB2	lamin B2	19	35.17			O
Q8WWI1	4008	LMO7	LIM domain 7	4	5.56			O
P36776	9361	LONP1	lon peptidase 1, mitochondrial	39	56.52	O	O	O
O95490	23266	LPHN2	latrophilin 2	3	3.21
P42704	10128	LRPPRC	leucine-rich pentatricopeptide repeat containing	81	67.65	O	O	O
Q32MZ4	9208	LRRFIP1	leucine rich repeat (in FLII) interacting protein 1	2	2.81			O
Q96JM4	84125	LRRIQ1	leucine-rich repeats and IQ motif containing 1	2	1.24
P09960	4048	LTA4H	leukotriene A4 hydrolase	2	5.51			O
O75608	10434	LYPLA1	lysophospholipase I	4	29.91	O		O
Q5U5X0	90624	LYRM7	Lyrm7 homolog (mouse)	3	40.38	O
P61626	4069	LYZ	lysozyme	3	27.03			O
Q9BRK4	84445	LZTS2	leucine zipper, putative tumor suppressor 2	2	7.17
Q9BQ69	28992	MACROD1	MACRO domain containing 1	8	36	O		O
Q9Y6D9	8379	MAD1L1	MAD1 mitotic arrest deficient-like 1 (yeast)	2	6.96
Q8WXG6	8567	MADD	MAP-kinase activating death domain	2	4.67			O
Q9H213	28986	MAGEH1	melanoma antigen family H, 1	2	9.13
Q96EH3	115416	MALSU1	mitochondrial assembly of ribosomal large subunit 1	2	23.93	O	O
O60476	10905	MAN1A2	mannosidase, alpha, class 1A, member 2	5	12.95
Q16706	4124	MAN2A1	mannosidase, alpha, class 2A, member 1	6	8.57			O
Q5SRI9	79694	MANEA	mannosidase, endo-alpha	2	4.55
P21397	4128	MAOA	monoamine oxidase A	10	21.25	O	O	O
P27338	4129	MAOB	monoamine oxidase B	16	37.31	O	O	O
P78559	4130	MAP1A	microtubule-associated protein 1A	3	1.03			O
O14733	5609	MAP2K7	mitogen-activated protein kinase kinase 7	2	10.26
P27816	4134	MAP4	microtubule-associated protein 4	5	9.03			O
Q96JE9	4135	MAP6	microtubule-associated protein 6	2	7.74			O
Q8IWC1	79649	MAP7D3	MAP7 domain containing 3	3	6.9			O
P29966	4082	MARCKS	myristoylated alanine-rich protein kinase C substrate	4	25.3			O
Q7Z434	57506	MAVS	mitochondrial antiviral signaling protein	6	20.56	O	O	O
P02144	4151	MB	myoglobin	24	81.17
Q96RQ3	56922	MCCC1	methylcrotonoyl-CoA carboxylase 1 (alpha)	10	22.48	O	O	O
Q9HCC0	64087	MCCC2	methylcrotonoyl-CoA carboxylase 2 (beta)	17	49.91	O	O	O
P49736	4171	MCM2	minichromosome maintenance complex component 2	2	4.09			O
Q8NE86	90550	MCU	mitochondrial calcium uniporter	10	44.37	O	O	O
P40925	4190	MDH1	malate dehydrogenase 1, NAD (soluble)	20	73.35	O		O
P40926	4191	MDH2	malate dehydrogenase 2, NAD (mitochondrial)	40	75.15	O	O	O
Q9NU22	23195	MDN1	MDN1, midasin homolog (yeast)	3	1.02			O
P48163	4199	ME1	malic enzyme 1, NADP(+)-dependent, cytosolic	2	5.24	O		O
P23368	4200	ME2	malic enzyme 2, NAD(+)-dependent, mitochondrial	20	58.39	O	O	O
Q9BV79	51102	MECR	mitochondrial trans-2-enoyl-CoA reductase	5	46.8	O	O
Q71SY5	81857	MED25	mediator complex subunit 25	3	9.08
Q14696	23184	MESDC2	mesoderm development candidate 2	2	8.97			O
Q9H8H3	25840	METTL7A	methyltransferase like 7A	4	22.95			O
Q13361	8076	MFAP5	microfibrillar associated protein 5	3	11.56
O95140	9927	MFN2	mitofusin 2	8	16.91	O		O
O14880	4259	MGST3	microsomal glutathione S-transferase 3	9	48.03			O
Q9BPX6	10367	MICU1	mitochondrial calcium uptake 1	4	17.87	O	O
Q8N4C8	50488	MINK1	misshapen-like kinase 1	5	6.04			O
Q5TGZ0	440574	MINOS1	mitochondrial inner membrane organizing system 1	4	33.33	O	O
Q9BYG3	84365	MKI67IP	MKI67 (FHA domain) interacting nucleolar phosphoprotein	3	8.53
Q5VWP3	90523	MLIP	muscular LMNA-interacting protein	8	14.6			O
P55196	4301	MLLT4	myeloid/lymphoid or mixed-lineage leukemia (trithorax homolog, Drosophila); translocated to, 4	9	10.1
O95822	23417	MLYCD	malonyl-CoA decarboxylase	4	13.66	O		O
P41218	4332	MNDA	myeloid cell nuclear differentiation antigen	2	4.42
Q9Y5U8	51660	MPC1	mitochondrial pyruvate carrier 1	6	43.12	O	O
O95563	25874	MPC2	mitochondrial pyruvate carrier 2	6	37.01	O		O
Q00013	4354	MPP1	membrane protein, palmitoylated 1, 55kDa	5	16.28
P39210	4358	MPV17	MpV17 mitochondrial inner membrane protein	2	25	O
Q9BYD6	65008	MRPL1	mitochondrial ribosomal protein L1	5	31.69	O	O	O
P52815	6182	MRPL12	mitochondrial ribosomal protein L12	5	40.91	O	O	O
Q9BYD1	28998	MRPL13	mitochondrial ribosomal protein L13	2	12.92	O		O
Q6P1L8	64928	MRPL14	mitochondrial ribosomal protein L14	2	16.55	O	O	O
Q9P015	29088	MRPL15	mitochondrial ribosomal protein L15	11	54.39	O		O
Q9NRX2	63875	MRPL17	mitochondrial ribosomal protein L17	4	20.57	O
Q13084	10573	MRPL28	mitochondrial ribosomal protein L28	5	32.81	O	O	O
Q96DV4	64978	MRPL38	mitochondrial ribosomal protein L38	6	21.05	O	O
Q9NYK5	54148	MRPL39	mitochondrial ribosomal protein L39	6	22.78	O		O
Q9NQ50	64976	MRPL40	mitochondrial ribosomal protein L40	2	28.16	O	O	O
Q9H9J2	65080	MRPL44	mitochondrial ribosomal protein L44	6	26.81	O	O	O
Q9HD33	57129	MRPL47	mitochondrial ribosomal protein L47	6	23.91	O	O
Q9Y2R5	51373	MRPS17	mitochondrial ribosomal protein S17	3	36.15	O		O
P82921	54460	MRPS21	mitochondrial ribosomal protein S21	3	71.26	O	O
Q92552	23107	MRPS27	mitochondrial ribosomal protein S27	11	36.47	O		O
Q9NP92	10884	MRPS30	mitochondrial ribosomal protein S30	9	39.18	O		O
Q92665	10240	MRPS31	mitochondrial ribosomal protein S31	6	24.81	O	O	O
P82930	65993	MRPS34	mitochondrial ribosomal protein S34	2	27.52	O	O
P82673	60488	MRPS35	mitochondrial ribosomal protein S35	6	29.1	O	O	O
P82909	92259	MRPS36	mitochondrial ribosomal protein S36	7	68.93	O	O	O
P26038	4478	MSN	moesin	17	34.32			O
O94776	9219	MTA2	metastasis associated 1 family, member 2	3	5.69			O
Q9NZJ7	23787	MTCH1	mitochondrial carrier 1	7	26.88	O		O
Q9Y6C9	23788	MTCH2	mitochondrial carrier 2	17	54.79	O	O	O
Q99551	7978	MTERF	mitochondrial transcription termination factor	2	8.02	O	O
Q96E29	51001	MTERFD1	MTERF domain containing 1	2	11.15	O	O
Q9UDX5	51537	MTFP1	mitochondrial fission process 1	7	57.83	O	O
P46199	4528	MTIF2	mitochondrial translational initiation factor 2	2	2.61	O	O
Q13505	4580	MTX1	metaxin 1	8	34.7	O	O	O
O75431	10651	MTX2	metaxin 2	18	75.67	O	O	O
Q14764	9961	MVP	major vault protein	6	11.09			O
Q00872	4604	MYBPC1	myosin binding protein C, slow type	75	66.7
Q14324	4606	MYBPC2	myosin binding protein C, fast type	46	51.01
P12882	4619	MYH1	myosin, heavy chain 1, skeletal muscle, adult	312	70.55
Q9UKX3	8735	MYH13	myosin, heavy chain 13, skeletal muscle	107	26.57
Q7Z406	79784	MYH14	myosin, heavy chain 14, non-muscle	13	8.82			O
Q9UKX2	4620	MYH2	myosin, heavy chain 2, skeletal muscle, adult	295	69.45
Q9Y623	4622	MYH4	myosin, heavy chain 4, skeletal muscle	190	47.65
P13533	4624	MYH6	myosin, heavy chain 6, cardiac muscle, alpha	259	45.18			O
P12883	4625	MYH7	myosin, heavy chain 7, cardiac muscle, beta	415	71.11
P13535	4626	MYH8	myosin, heavy chain 8, skeletal muscle, perinatal	190	42.49
P35579	4627	MYH9	myosin, heavy chain 9, non-muscle	62	40.26			O
P05976	4632	MYL1	myosin, light chain 1, alkali; skeletal, fast	38	92.05
P10916	4633	MYL2	myosin, light chain 2, regulatory, cardiac, slow	34	85.54
P08590	4634	MYL3	myosin, light chain 3, alkali; ventricular, skeletal, slow	43	78.46		O
Q02045	4636	MYL5	myosin, light chain 5, regulatory	4	30.64
P60660	4637	MYL6	myosin, light chain 6, alkali, smooth muscle and non-muscle	11	52.32			O
P14649	140465	MYL6B	myosin, light chain 6B, alkali, smooth muscle and non-muscle	16	64.42
Q9H1R3	85366	MYLK2	myosin light chain kinase 2	12	42.79
Q96A32	29895	MYLPF	myosin light chain, phosphorylatable, fast skeletal muscle	29	81.66
O43795	4430	MYO1B	myosin IB	9	16.88			O
O94832	4642	MYO1D	myosin ID	2	2.19			O
Q9Y4I1	4644	MYO5A	myosin VA (heavy chain 12, myoxin)	9	8.35			O
Q9UM54	4646	MYO6	myosin VI	8	9.2			O
Q9NZM1	26509	MYOF	myoferlin	27	21.59			O
P52179	8736	MYOM1	myomesin 1, 185kDa	52	46.76
P54296	9172	MYOM2	myomesin (M-protein) 2, 165kDa	64	58.63	O	O	O
Q5VTT5	127294	MYOM3	myomesin family, member 3	30	37.02
Q9UBF9	9499	MYOT	myotilin	21	53.82
Q9NP98	58529	MYOZ1	myozenin 1	17	72.24
Q9NPC6	51778	MYOZ2	myozenin 2	12	58.33
E9PAV3	4666	NACA	nascent polypeptide-associated complex alpha subunit	3	6.06			O
Q8N159	162417	NAGS	N-acetylglutamate synthase	4	11.8	O	O
O43776	4677	NARS	asparaginyl-tRNA synthetase	2	8.39	O		O
Q6ZNJ1	23218	NBEAL2	neurobeachin-like 2	2	0.88
Q9Y2A7	10787	NCKAP1	NCK-associated protein 1	4	4.43			O
Q969V3	56926	NCLN	nicalin	3	7.12			O
P03886	4535	ND1	NADH dehydrogenase, subunit 1 (complex I)	7	14.47	O
P03891	4536	ND2	MTND2	3	10.37	O
P03897	4537	ND3	NADH dehydrogenase, subunit 3 (complex I)	3	13.04	O
P03905	4538	ND4	NADH dehydrogenase, subunit 4 (complex I)	12	18.3	O
P03915	4540	ND5	NADH dehydrogenase, subunit 5 (complex I)	23	31.01	O
Q9UN36	57447	NDRG2	NDRG family member 2	8	50.3			O
O95299	4705	NDUFA10	NADH dehydrogenase (ubiquinone) 1 alpha subcomplex, 10, 42kDa	21	61.41	O	O	O
Q86Y39	126328	NDUFA11	NADH dehydrogenase (ubiquinone) 1 alpha subcomplex, 11, 14.7kDa	5	56.03	O	O	O
Q9UI09	55967	NDUFA12	NADH dehydrogenase (ubiquinone) 1 alpha subcomplex, 12	11	82.07	O	O	O
Q9P0J0	51079	NDUFA13	NADH dehydrogenase (ubiquinone) 1 alpha subcomplex, 13	13	63.19	O	O	O
O43678	4695	NDUFA2	NADH dehydrogenase (ubiquinone) 1 alpha subcomplex, 2, 8kDa	5	52.53	O		O
O95167	4696	NDUFA3	NADH dehydrogenase (ubiquinone) 1 alpha subcomplex, 3, 9kDa	6	50	O		O
O00483	4697	NDUFA4	NADH dehydrogenase (ubiquinone) 1 alpha subcomplex, 4, 9kDa	5	46.91	O	O	O
Q16718	4698	NDUFA5	NADH dehydrogenase (ubiquinone) 1 alpha subcomplex, 5, 13kDa	11	76.72	O		O
P56556	4700	NDUFA6	NADH dehydrogenase (ubiquinone) 1 alpha subcomplex, 6, 14kDa	8	39.61	O		O
O95182	4701	NDUFA7	NADH dehydrogenase (ubiquinone) 1 alpha subcomplex, 7, 14.5kDa	12	63.72	O	O	O
P51970	4702	NDUFA8	NADH dehydrogenase (ubiquinone) 1 alpha subcomplex, 8, 19kDa	10	67.44	O	O	O
Q16795	4704	NDUFA9	NADH dehydrogenase (ubiquinone) 1 alpha subcomplex, 9, 39kDa	22	59.15	O	O	O
O14561	4706	NDUFAB1	NADH dehydrogenase (ubiquinone) 1, alpha/beta subcomplex, 1, 8kDa	10	32.69	O	O	O
Q8N183	91942	NDUFAF2	NADH dehydrogenase (ubiquinone) complex I, assembly factor 2	7	60.95	O	O	O
Q9BU61	25915	NDUFAF3	NADH dehydrogenase (ubiquinone) complex I, assembly factor 3	4	37.5	O
O75438	4707	NDUFB1	NADH dehydrogenase (ubiquinone) 1 beta subcomplex, 1, 7kDa	4	70.69	O	O	O
O96000	4716	NDUFB10	NADH dehydrogenase (ubiquinone) 1 beta subcomplex, 10, 22kDa	13	56.98	O		O
Q9NX14	54539	NDUFB11	NADH dehydrogenase (ubiquinone) 1 beta subcomplex, 11, 17.3kDa	3	33.33	O	O	O
O43676	4709	NDUFB3	NADH dehydrogenase (ubiquinone) 1 beta subcomplex, 3, 12kDa	4	36.73	O		O
O95168	4710	NDUFB4	NADH dehydrogenase (ubiquinone) 1 beta subcomplex, 4, 15kDa	7	44.17	O	O
O43674	4711	NDUFB5	NADH dehydrogenase (ubiquinone) 1 beta subcomplex, 5, 16kDa	6	32.12	O	O	O
O95139	4712	NDUFB6	NADH dehydrogenase (ubiquinone) 1 beta subcomplex, 6, 17kDa	6	44.53	O	O	O
P17568	4713	NDUFB7	NADH dehydrogenase (ubiquinone) 1 beta subcomplex, 7, 18kDa	7	68.61	O		O
O95169	4714	NDUFB8	NADH dehydrogenase (ubiquinone) 1 beta subcomplex, 8, 19kDa	4	27.42	O	O	O
Q9Y6M9	4715	NDUFB9	NADH dehydrogenase (ubiquinone) 1 beta subcomplex, 9, 22kDa	11	64.25	O	O	O
O95298	4718	NDUFC2	NADH dehydrogenase (ubiquinone) 1, subcomplex unknown, 2, 14.5kDa	6	31.09	O	O	O
P28331	4719	NDUFS1	NADH dehydrogenase (ubiquinone) Fe-S protein 1, 75kDa (NADH-coenzyme Q reductase)	49	73.59	O	O	O
O75306	4720	NDUFS2	NADH dehydrogenase (ubiquinone) Fe-S protein 2, 49kDa (NADH-coenzyme Q reductase)	34	73.43	O	O	O
O75489	4722	NDUFS3	NADH dehydrogenase (ubiquinone) Fe-S protein 3, 30kDa (NADH-coenzyme Q reductase)	17	60.23	O	O	O
O43181	4724	NDUFS4	NADH dehydrogenase (ubiquinone) Fe-S protein 4, 18kDa (NADH-coenzyme Q reductase)	9	56	O	O	O
O43920	4725	NDUFS5	NADH dehydrogenase (ubiquinone) Fe-S protein 5, 15kDa (NADH-coenzyme Q reductase)	5	44.34	O		O
O75380	4726	NDUFS6	NADH dehydrogenase (ubiquinone) Fe-S protein 6, 13kDa (NADH-coenzyme Q reductase)	7	60.48	O		O
O75251	374291	NDUFS7	NADH dehydrogenase (ubiquinone) Fe-S protein 7, 20kDa (NADH-coenzyme Q reductase)	14	48.36	O		O
O00217	4728	NDUFS8	NADH dehydrogenase (ubiquinone) Fe-S protein 8, 23kDa (NADH-coenzyme Q reductase)	7	43.33	O	O	O
P49821	4723	NDUFV1	NADH dehydrogenase (ubiquinone) flavoprotein 1, 51kDa	28	72.97	O	O	O
P19404	4729	NDUFV2	NADH dehydrogenase (ubiquinone) flavoprotein 2, 24kDa	15	53.01	O	O	O
P56181	4731	NDUFV3	NADH dehydrogenase (ubiquinone) flavoprotein 3, 10kDa	11	36.15	O	O	O
P20929	4703	NEB	nebulin	264	51.58
Q96PY6	4750	NEK1	NIMA (never in mitosis gene a)-related kinase 1	4	6.9
Q9UMX5	29937	NENF	neudesin neurotrophic factor	2	13.95			O
Q0ZGT2	91624	NEXN	nexilin (F actin binding protein)	4	7.1
P19838	4790	NFKB1	nuclear factor of kappa light polypeptide gene enhancer in B-cells 1	2	2.38	O		O
F5H593	340527	NHSL2	NHS-like 2	4	4.49
Q9BS92	55335	NIPSNAP3B	nipsnap homolog 3B (C. elegans)	12	57.89
P30414	4820	NKTR	natural killer-tumor recognition sequence	3	1.57
Q86UT6	79671	NLRX1	NLR family member X1	14	25.54	O	O	O
O60361	4831	NME2	NME/NM23 nucleoside diphosphate kinase 2	4	40.15	O		O
Q13423	23530	NNT	nicotinamide nucleotide transhydrogenase	62	48.34	O	O	O
Q9BVI4	79050	NOC4L	nucleolar complex associated 4 homolog (S. cerevisiae)	2	11.05			O
Q9H8H0	25926	NOL11	nucleolar protein 11	2	4.17			O
O15118	4864	NPC1	Niemann-Pick disease, type C1	6	9.55			O
P10588	2063	NR2F6	nuclear receptor subfamily 2, group F, member 6	2	10.4
Q96L73	64324	NSD1	nuclear receptor binding SET domain protein 1	2	2.72			O
Q15738	50814	NSDHL	NAD(P) dependent steroid dehydrogenase-like	3	14.21			O
P46459	4905	NSF	N-ethylmaleimide-sensitive factor	3	12.5			O
Q96CB9	387338	NSUN4	NOP2/Sun domain family, member 4	5	14.06	O
P49902	22978	NT5C2	5'-nucleotidase, cytosolic II	2	4.89			O
Q9H0P0	51251	NT5C3	5'-nucleotidase, cytosolic III	4	29.12	O
Q8TB37	80224	NUBPL	nucleotide binding protein-like	4	25.71	O	O	O
Q02818	4924	NUCB1	nucleobindin 1	3	19.09			O
Q9Y266	10726	NUDC	nuclear distribution C homolog (A. nidulans)	4	21.75			O
Q8WUM0	55746	NUP133	nucleoporin 133kDa	5	8.04			O
Q92621	23165	NUP205	nucleoporin 205kDa	13	7.95			O
Q9UKX7	10762	NUP50	nucleoporin 50kDa	5	19.32			O
Q9BW27	79902	NUP85	nucleoporin 85kDa	7	16.62			O
Q5VST9	84033	OBSCN	obscurin, cytoskeletal calmodulin and titin-interacting RhoGEF	30	7.81			O
O75147	23363	OBSL1	obscurin-like 1	3	4.88
Q9NX40	54940	OCIAD1	OCIA domain containing 1	10	55.1	O	O	O
Q6N022	26011	ODZ4	odz, odd Oz/ten-m homolog 4 (Drosophila)	2	2.31
Q02218	4967	OGDH	oxoglutarate (alpha-ketoglutarate) dehydrogenase (lipoamide)	74	63.15	O	O	O
Q9NTK5	29789	OLA1	Obg-like ATPase 1	2	13.89			O
Q96E52	115209	OMA1	OMA1 zinc metallopeptidase homolog (S. cerevisiae)	4	9.54	O	O
O60313	4976	OPA1	optic atrophy 1 (autosomal dominant)	28	38.31	O	O	O
O43929	5000	ORC4	origin recognition complex, subunit 4	2	8.03
P55809	5019	OXCT1	3-oxoacid CoA transferase 1	19	52.5	O	O	O
P07237	5034	P4HB	prolyl 4-hydroxylase, beta polypeptide	19	43.7			O
Q9UQ80	5036	PA2G4	proliferation-associated 2G4, 38kDa	3	17.01			O
Q13310	8761	PABPC4	poly(A) binding protein, cytoplasmic 4 (inducible form)	6	10.46			O
Q8N7B6	133015	PACRGL	PARK2 co-regulated-like	2	25.2
Q6VY07	55690	PACS1	phosphofurin acidic cluster sorting protein 1	2	3.12			O
Q9UKS6	29763	PACSIN3	protein kinase C and casein kinase substrate in neurons 3	6	20.52			O
Q9Y2J8	11240	PADI2	peptidyl arginine deiminase, type II	6	13.68
P43034	5048	PAFAH1B1	platelet-activating factor acetylhydrolase 1b, regulatory subunit 1 (45kDa)	4	13.66			O
Q8TEW8	117583	PARD3B	par-3 partitioning defective 3 homolog B (C. elegans)	2	1.33			O
Q99497	11315	PARK7	parkinson protein 7	7	60.32	O		O
Q9H0J9	64761	PARP12	poly (ADP-ribose) polymerase family, member 12	2	6.28
Q7L3T8	25973	PARS2	prolyl-tRNA synthetase 2, mitochondrial (putative)	3	14.32	O	O
Q15365	5093	PCBP1	poly(rC) binding protein 1	5	32.02			O
P05165	5095	PCCA	propionyl CoA carboxylase, alpha polypeptide	13	24.22	O
P05166	5096	PCCB	propionyl CoA carboxylase, beta polypeptide	14	44.16	O		O
Q16822	5106	PCK2	phosphoenolpyruvate carboxykinase 2 (mitochondrial)	11	21.56	O	O	O
P22061	5110	PCMT1	protein-L-isoaspartate (D-aspartate) O-methyltransferase	7	52.86			O
P12004	5111	PCNA	proliferating cell nuclear antigen	2	23.75			O
O95613	5116	PCNT	pericentrin	2	1.18			O
Q8NBP7	255738	PCSK9	proprotein convertase subtilisin/kexin type 9	2	4.91
Q9UHG3	51449	PCYOX1	prenylcysteine oxidase 1	12	29.7			O
Q9HBH1	64146	PDF	peptide deformylase (mitochondrial)	3	25.93	O	O
P08559	5160	PDHA1	pyruvate dehydrogenase (lipoamide) alpha 1	33	70.51	O	O	O
P29803	5161	PDHA2	pyruvate dehydrogenase (lipoamide) alpha 2	8	18.3	O	O
P11177	5162	PDHB	pyruvate dehydrogenase (lipoamide) beta	40	83.57	O	O	O
O00330	8050	PDHX	pyruvate dehydrogenase complex, component X	24	59.26	O	O	O
P30101	2923	PDIA3	protein disulfide isomerase family A, member 3	22	50.3			O
P13667	9601	PDIA4	protein disulfide isomerase family A, member 4	11	22.02			O
Q15084	10130	PDIA6	protein disulfide isomerase family A, member 6	6	30.91			O
Q53GG5	27295	PDLIM3	PDZ and LIM domain 3	10	46.7
Q96HC4	10611	PDLIM5	PDZ and LIM domain 5	13	69.63			O
Q9NR12	9260	PDLIM7	PDZ and LIM domain 7 (enigma)	2	14.38			O
Q8NCN5	55066	PDPR	pyruvate dehydrogenase phosphatase regulatory subunit	6	15.24	O	O	O
P30086	5037	PEBP1	phosphatidylethanolamine binding protein 1	9	76.47			O
O96011	8799	PEX11B	peroxisomal biogenesis factor 11 beta	3	17.55	O		O
P56589	8504	PEX3	peroxisomal biogenesis factor 3	2	9.38			O
Q8IYB4	51555	PEX5L	peroxisomal biogenesis factor 5-like	2	6.88
P08237	5213	PFKM	phosphofructokinase, muscle	20	41.92			O
Q01813	5214	PFKP	phosphofructokinase, platelet	3	7.73			O
P15259	5224	PGAM2	phosphoglycerate mutase 2 (muscle)	17	61.26
Q96HS1	192111	PGAM5	phosphoglycerate mutase family member 5	6	19.72	O	O	O
P00558	5230	PGK1	phosphoglycerate kinase 1	20	60.43			O
P36871	5236	PGM1	phosphoglucomutase 1	24	61.57			O
Q6PCE3	283209	PGM2L1	phosphoglucomutase 2-like 1	2	7.88		O
P35232	5245	PHB	prohibitin	22	82.35	O	O	O
Q99623	11331	PHB2	prohibitin 2	21	62.21	O	O	O
Q9UPP1	23133	PHF8	PHD finger protein 8	2	2.85
Q9HB75	55367	PIDD	p53-induced death domain protein	2	15.45
Q9H5I5	63895	PIEZO2	piezo-type mechanosensitive ion channel component 2	2	1.52
P42336	5290	PIK3CA	phosphatidylinositol-4,5-bisphosphate 3-kinase, catalytic subunit alpha	2	5.99
Q5JRX3	10531	PITRM1	pitrilysin metallopeptidase 1	26	47.64	O	O	O
P14618	5315	PKM	pyruvate kinase, muscle	31	65.35	O		O
Q9Y263	9373	PLAA	phospholipase A2-activating protein	3	6.54			O
P00749	5328	PLAU	plasminogen activator, urokinase	5	15.94
Q9NQ66	23236	PLCB1	phospholipase C, beta 1 (phosphoinositide-specific)	3	4.52			O
Q01970	5331	PLCB3	phospholipase C, beta 3 (phosphatidylinositol-specific)	2	3.6			O
Q15149	5339	PLEC	plectin	121	37.17			O
Q9ULL1	57480	PLEKHG1	pleckstrin homology domain containing, family G (with RhoGef domain) member 1	2	1.81
P00747	5340	PLG	plasminogen	9	19.75
Q9HBL7	55848	PLGRKT	plasminogen receptor, C-terminal lysine transmembrane protein	5	36.05	O	O
Q96Q06	729359	PLIN4	perilipin 4	22	36.19			O
P26678	5350	PLN	phospholamban	2	21.15	O
O00469	5352	PLOD2	procollagen-lysine, 2-oxoglutarate 5-dioxygenase 2	3	9.77			O
O75051	5362	PLXNA2	plexin A2	4	3.43
Q8TBY8	83449	PMFBP1	polyamine modulated factor 1 binding protein 1	2	7.78
Q10713	23203	PMPCA	peptidase (mitochondrial processing) alpha	5	24.19	O	O	O
P00491	4860	PNP	purine nucleoside phosphorylase	3	30.8
Q8IY17	10908	PNPLA6	patatin-like phospholipase domain containing 6	2	2.08			O
Q8TCS8	87178	PNPT1	polyribonucleotide nucleotidyltransferase 1	18	37.16	O	O	O
Q07864	5426	POLE	polymerase (DNA directed), epsilon, catalytic subunit	2	1.92			O
Q9UHN1	11232	POLG2	polymerase (DNA directed), gamma 2, accessory subunit	4	20.62	O	O
O00411	5442	POLRMT	polymerase (RNA) mitochondrial (DNA directed)	3	7.24	O	O	O
Q99575	10940	POP1	processing of precursor 1, ribonuclease P/MRP subunit (S. cerevisiae)	4	7.23			O
Q9H2U2	27068	PPA2	pyrophosphatase (inorganic) 2	8	41.92	O	O	O
O75334	8499	PPFIA2	protein tyrosine phosphatase, receptor type, f polypeptide (PTPRF), interacting protein (liprin), alpha 2	2	3.1
O75145	8541	PPFIA3	protein tyrosine phosphatase, receptor type, f polypeptide (PTPRF), interacting protein (liprin), alpha 3	2	2.01
P62937	5478	PPIA	peptidylprolyl isomerase A (cyclophilin A)	10	58.18			O
P23284	5479	PPIB	peptidylprolyl isomerase B (cyclophilin B)	7	32.41			O
O14974	4659	PPP1R12A	protein phosphatase 1, regulatory subunit 12A	4	6.63			O
Q16821	5506	PPP1R3A	protein phosphatase 1, regulatory subunit 3A	2	2.32
Q8NI37	160760	PPTC7	PTC7 protein phosphatase homolog (S. cerevisiae)	2	15.79	O
A3QJZ6	653606	PRAMEF22	PRAME family member 22	2	13.51
Q06830	5052	PRDX1	peroxiredoxin 1	12	77.39	O	O	O
P32119	7001	PRDX2	peroxiredoxin 2	7	39.39			O
P30048	10935	PRDX3	peroxiredoxin 3	17	69.14	O		O
Q13162	10549	PRDX4	peroxiredoxin 4	5	27.31	O		O
P30044	25824	PRDX5	peroxiredoxin 5	9	72.84	O	O	O
P30041	9588	PRDX6	peroxiredoxin 6	10	59.82			O
P51888	5549	PRELP	proline/arginine-rich end leucine-rich repeat protein	10	31.94
P17612	5566	PRKACA	protein kinase, cAMP-dependent, catalytic, alpha	5	18.02	O		O
P54619	5571	PRKAG1	protein kinase, AMP-activated, gamma 1 non-catalytic subunit	2	10.03			O
P41743	5584	PRKCI	protein kinase C, iota	2	9.06			O
P14314	5589	PRKCSH	protein kinase C substrate 80K-H	15	28.38			O
P78527	5591	PRKDC	protein kinase, DNA-activated, catalytic polypeptide	48	18.65			O
O75400	55660	PRPF40A	PRP40 pre-mRNA processing factor 40 homolog A (S. cerevisiae)	3	2.58			O
Q6NWY9	25766	PRPF40B	PRP40 pre-mRNA processing factor 40 homolog B (S. cerevisiae)	2	0.92
P07602	5660	PSAP	prosaposin	13	25.19	O		O
P62191	5700	PSMC1	proteasome (prosome, macropain) 26S subunit, ATPase, 1	2	5			O
Q13200	5708	PSMD2	proteasome (prosome, macropain) 26S subunit, non-ATPase, 2	3	17.4			O
Q96EY7	55037	PTCD3	pentatricopeptide repeat domain 3	12	29.46	O	O	O
Q9H7Z7	80142	PTGES2	prostaglandin E synthase 2	9	40.58	O	O	O
Q05209	5782	PTPN12	protein tyrosine phosphatase, non-receptor type 12	3	5			O
Q12923	5783	PTPN13	protein tyrosine phosphatase, non-receptor type 13 (APO-1/CD95 (Fas)-associated phosphatase)	2	2.4			O
Q15678	5784	PTPN14	protein tyrosine phosphatase, non-receptor type 14	4	6.32
Q6NZI2	284119	PTRF	polymerase I and transcript release factor	6	23.08	O		O
A1KZ92	137902	PXDNL	peroxidasin homolog (Drosophila)-like	2	3.65
Q9NR77	5827	PXMP2	peroxisomal membrane protein 2, 22kDa	2	15.38	O		O
P32322	5831	PYCR1	pyrroline-5-carboxylate reductase 1	8	28.84	O		O
Q96C36	29920	PYCR2	pyrroline-5-carboxylate reductase family, member 2	9	32.19		O	O
P11217	5837	PYGM	phosphorylase, glycogen, muscle	36	55.23			O
P09417	5860	QDPR	quinoid dihydropteridine reductase	6	39.34	O	O	O
P61026	10890	RAB10	RAB10, member RAS oncogene family	8	39.5			O
Q9NP72	22931	RAB18	RAB18, member RAS oncogene family	7	37.38			O
P62820	5861	RAB1A	RAB1A, member RAS oncogene family	8	54.15			O
P61019	5862	RAB2A	RAB2A, member RAS oncogene family	7	49.06			O
Q9H2M9	25782	RAB3GAP2	RAB3 GTPase activating protein subunit 2 (non-catalytic)	3	2.73			O
P61020	5869	RAB5B	RAB5B, member RAS oncogene family	6	27.91			O
P61006	4218	RAB8A	RAB8A, member RAS oncogene family	5	27.05			O
Q92930	51762	RAB8B	RAB8B, member RAS oncogene family	6	30.92	O		O
P63000	5879	RAC1	ras-related C3 botulinum toxin substrate 1 (rho family, small GTP binding protein Rac1)	7	46.35			O
Q15311	10928	RALBP1	ralA binding protein 1	2	3.97
P46060	5905	RANGAP1	Ran GTPase activating protein 1	8	23.85			O
A6NIZ1	5908	RAP1B	RAP1B, member of RAS oncogene family	7	47.83			O
P54136	5917	RARS	arginyl-tRNA synthetase	4	9.52	O		O
Q96I25	84991	RBM17	RNA binding motif protein 17	2	9.48			O
Q86U06	55147	RBM23	RNA binding motif protein 23	2	11.6
P49756	58517	RBM25	RNA binding motif protein 25	5	17.79			O
Q15293	5954	RCN1	reticulocalbin 1, EF-hand calcium binding domain	4	13.9			O
Q8NBN7	112724	RDH13	retinol dehydrogenase 13 (all-trans/9-cis)	6	29	O	O	O
P35241	5962	RDX	radixin	10	19.38			O
Q00765	7905	REEP5	receptor accessory protein 5	2	33.33			O
Q9P2R6	473	RERE	arginine-glutamic acid dipeptide (RE) repeats	3	6.72
Q02094	6005	RHAG	Rh-associated glycoprotein	2	7.09
P61586	387	RHOA	ras homolog family member A	7	51.81			O
Q8IXI2	55288	RHOT1	ras homolog family member T1	3	6.38	O		O
Q86UR5	22999	RIMS1	regulating synaptic membrane exocytosis 1	2	2.63
P13489	6050	RNH1	ribonuclease/angiogenin inhibitor 1	10	45.34			O
Q9H7B2	84154	RPF2	ribosome production factor 2 homolog (S. cerevisiae)	3	16.34
P62913	6135	RPL11	ribosomal protein L11	2	14.61			O
P30050	6136	RPL12	ribosomal protein L12	3	28.48			O
P26373	6137	RPL13	ribosomal protein L13	3	13.74			O
P61313	6138	RPL15	ribosomal protein L15	2	27.59			O
Q07020	6141	RPL18	ribosomal protein L18	4	30.85			O
P61353	6155	RPL27	ribosomal protein L27	3	30.15			O
P62917	6132	RPL8	ribosomal protein L8	3	14.01			O
P05388	6175	RPLP0	ribosomal protein, large, P0	7	41.96			O
P05387	6181	RPLP2	ribosomal protein, large, P2	3	59.13		O	O
P04843	6184	RPN1	ribophorin I	16	36.24			O
P62263	6208	RPS14	ribosomal protein S14	2	15.89	O		O
P22090	6192	RPS4Y1	ribosomal protein S4, Y-linked 1	3	10.65
P46782	6193	RPS5	ribosomal protein S5	2	13.73			O
P62070	22800	RRAS2	related RAS viral (r-ras) oncogene homolog 2	2	21.26			O
Q9P2E9	6238	RRBP1	ribosome binding protein 1 homolog 180kDa (dog)	9	15.05			O
O75298	6253	RTN2	reticulon 2	5	32.2
Q9NQC3	57142	RTN4	reticulon 4	4	17.43			O
P21817	6261	RYR1	ryanodine receptor 1 (skeletal)	96	31.37			O
Q92736	6262	RYR2	ryanodine receptor 2 (cardiac)	6	2.58			O
P60903	6281	S100A10	S100 calcium binding protein A10	2	17.53		O	O
P06703	6277	S100A6	S100 calcium binding protein A6	4	55.56			O
Q14151	9667	SAFB2	scaffold attachment factor B2	4	8.08			O
Q9Y512	25813	SAMM50	sorting and assembly machinery component 50 homolog (S. cerevisiae)	24	51.81	O	O	O
O95104	57466	SCAF4	SR-related CTD-associated factor 4	2	4.98
Q8NBX0	51097	SCCPDH	saccharopine dehydrogenase (putative)	13	44.06	O		O
Q8WVM8	23256	SCFD1	sec1 family domain containing 1	6	17.6			O
O75880	6341	SCO1	SCO cytochrome oxidase deficient homolog 1 (yeast)	12	30.9	O
O43819	9997	SCO2	SCO cytochrome oxidase deficient homolog 2 (yeast)	2	10.53	O	O	O
P31040	6389	SDHA	succinate dehydrogenase complex, subunit A, flavoprotein (Fp)	51	71.69	O	O	O
P21912	6390	SDHB	succinate dehydrogenase complex, subunit B, iron sulfur (Ip)	20	58.93	O	O	O
Q99643	6391	SDHC	succinate dehydrogenase complex, subunit C, integral membrane protein, 15kDa	7	33.14	O		O
O14521	6392	SDHD	succinate dehydrogenase complex, subunit D, integral membrane protein	4	22.01	O
Q9NRG7	56948	SDR39U1	short chain dehydrogenase/reductase family 39U, member 1	5	29.01			O
Q15436	10484	SEC23A	Sec23 homolog A (S. cerevisiae)	7	13.86			O
P61619	29927	SEC61A1	Sec61 alpha 1 subunit (S. cerevisiae)	3	8.68			O
Q9H9S3	55176	SEC61A2	Sec61 alpha 2 subunit (S. cerevisiae)	2	4.62
Q5TEA6	80343	SEL1L2	sel-1 suppressor of lin-12-like 2 (C. elegans)	2	6.96
Q13228	8991	SELENBP1	selenium binding protein 1	2	11.65			O
Q15019	4735	SEPT2	septin 2	7	27.42			O
P36955	5176	SERPINF1	serpin peptidase inhibitor, clade F (alpha-2 antiplasmin, pigment epithelium derived factor), member 1	2	12.2			O
P50454	871	SERPINH1	serpin peptidase inhibitor, clade H (heat shock protein 47), member 1, (collagen binding protein 1)	10	28.47			O
Q15047	9869	SETDB1	SET domain, bifurcated 1	2	3.57
Q13435	10992	SF3B2	splicing factor 3b, subunit 2, 145kDa	3	6.93			O
P23246	6421	SFPQ	splicing factor proline/glutamine-rich	9	23.9			O
Q9H9B4	94081	SFXN1	sideroflexin 1	12	51.86	O	O	O
Q16586	6442	SGCA	sarcoglycan, alpha (50kDa dystrophin-associated glycoprotein)	5	21.45
Q92629	6444	SGCD	sarcoglycan, delta (35kDa dystrophin-associated glycoprotein)	5	23.44
Q13326	6445	SGCG	sarcoglycan, gamma (35kDa dystrophin-associated glycoprotein)	2	11.34
O95470	8879	SGPL1	sphingosine-1-phosphate lyase 1	4	15.67			O
Q9Y371	51100	SH3GLB1	SH3-domain GRB2-like endophilin B1	2	11.32	O		O
Q9BYB0	85358	SHANK3	SH3 and multiple ankyrin repeat domains 3	2	4.45			O
Q9NXA8	23408	SIRT5	sirtuin 5	4	27.23	O	O
P53985	6566	SLC16A1	solute carrier family 16, member 1 (monocarboxylic acid transporter 1)	3	15.8	O		O
Q15758	6510	SLC1A5	solute carrier family 1 (neutral amino acid transporter), member 5	3	6.65			O
P53007	6576	SLC25A1	solute carrier family 25 (mitochondrial carrier; citrate transporter), member 1	6	31.83	O		O
Q02978	8402	SLC25A11	solute carrier family 25 (mitochondrial carrier; oxoglutarate carrier), member 11	27	73.57	O		O
O75746	8604	SLC25A12	solute carrier family 25 (aspartate/glutamate carrier), member 12	49	79.65	O		O
Q9UJS0	10165	SLC25A13	solute carrier family 25 (aspartate/glutamate carrier), member 13	21	39.11	O	O	O
O43772	788	SLC25A20	solute carrier family 25 (carnitine/acylcarnitine translocase), member 20	11	43.19	O	O	O
Q6NUK1	29957	SLC25A24	solute carrier family 25 (mitochondrial carrier; phosphate carrier), member 24	14	45.28	O	O	O
Q00325	5250	SLC25A3	solute carrier family 25 (mitochondrial carrier; phosphate carrier), member 3	30	52.76	O	O	O
P12235	291	SLC25A4	solute carrier family 25 (mitochondrial carrier; adenine nucleotide translocator), member 4	50	64.77	O	O	O
Q86VD7	284439	SLC25A42	solute carrier family 25, member 42	3	15.72	O	O	O
P12236	293	SLC25A6	solute carrier family 25 (mitochondrial carrier; adenine nucleotide translocator), member 6	48	61.07	O	O	O
P11166	6513	SLC2A1	solute carrier family 2 (facilitated glucose transporter), member 1	7	12.2			O
O00400	9197	SLC33A1	solute carrier family 33 (acetyl-CoA transporter), member 1	2	4.92			O
P08195	6520	SLC3A2	solute carrier family 3 (activators of dibasic and neutral amino acid transport), member 2	6	19.47			O
P02730	6521	SLC4A1	solute carrier family 4, anion exchanger, member 1 (erythrocyte membrane protein band 3, Diego blood group)	43	47.53			O
Q14940	6553	SLC9A5	solute carrier family 9, subfamily A (NHE5, cation proton antiporter 5), member 5	2	5.13
Q9GZT3	81892	SLIRP	SRA stem-loop interacting RNA binding protein	6	66.36	O	O
Q9H2G2	9748	SLK	STE20-like kinase	2	2.57			O
P51531	6595	SMARCA2	SWI/SNF related, matrix associated, actin dependent regulator of chromatin, subfamily a, member 2	6	7.76
Q86US8	23293	SMG6	smg-6 homolog, nonsense mediated mRNA decay factor (C. elegans)	2	2.68			O
Q7KZF4	27044	SND1	staphylococcal nuclease and tudor domain containing 1	9	14.95	O		O
P62314	6632	SNRPD1	small nuclear ribonucleoprotein D1 polypeptide 16kDa	2	27.73			O
Q9Y5W8	23161	SNX13	sorting nexin 13	2	3.34
P00441	6647	SOD1	superoxide dismutase 1, soluble	2	13.64	O		O
P04179	6648	SOD2	superoxide dismutase 2, mitochondrial	17	81.08	O		O
P18583	6651	SON	SON DNA binding protein	7	4.3			O
Q92673	6653	SORL1	sortilin-related receptor, L(DLR class) A repeats containing	5	2.57			O
Q99523	6272	SORT1	sortilin 1	3	6.2			O
O00570	6656	SOX1	SRY (sex determining region Y)-box 1	2	9.97
Q9UQ90	6687	SPG7	spastic paraplegia 7 (pure and complicated autosomal recessive)	6	14.59	O
Q9NQ38	11005	SPINK5	serine peptidase inhibitor, Kazal type 5	2	4.91
P35270	6697	SPR	sepiapterin reductase (7,8-dihydrobiopterin:NADP+ oxidoreductase)	6	39.46	O		O
Q9C004	81848	SPRY4	sprouty homolog 4 (Drosophila)	3	14.72
Q8WW59	283377	SPRYD4	SPRY domain containing 4	9	59.9	O		O
P02549	6708	SPTA1	spectrin, alpha, erythrocytic 1 (elliptocytosis 2)	110	61.34			O
Q13813	6709	SPTAN1	spectrin, alpha, non-erythrocytic 1	50	30.34			O
P11277	6710	SPTB	spectrin, beta, erythrocytic	95	54.04			O
Q01082	6711	SPTBN1	spectrin, beta, non-erythrocytic 1	33	22.67			O
Q9BXG8	84654	SPZ1	spermatogenic leucine zipper 1	2	5.58
Q86TD4	6345	SRL	sarcalumenin	20	63.64
P08240	6734	SRPR	signal recognition particle receptor (docking protein)	5	12.85
Q04837	6742	SSBP1	single-stranded DNA binding protein 1, mitochondrial	7	47.97	O	O	O
P28290	6744	SSFA2	sperm specific antigen 2	5	7.5			O
Q14714	8082	SSPN	sarcospan	3	17.7
Q11206	6484	ST3GAL4	ST3 beta-galactoside alpha-2,3-sialyltransferase 4	2	9.76
Q9UJ98	10734	STAG3	stromal antigen 3	2	2.82
O94804	6793	STK10	serine/threonine kinase 10	3	6.61			O
P27105	2040	STOM	stomatin	17	51.74	O		O
Q9UJZ1	30968	STOML2	stomatin (EPB72)-like 2	12	60.67	O		O
O43815	6801	STRN	striatin, calmodulin binding protein	3	4.65
P46977	3703	STT3A	STT3, subunit of the oligosaccharyltransferase complex, homolog A (S. cerevisiae)	7	9.79			O
Q86Y82	23673	STX12	syntaxin 12	3	20.29			O
O14662	8675	STX16	syntaxin 16	2	8.82			O
Q12846	6810	STX4	syntaxin 4	4	22.22			O
O15400	8417	STX7	syntaxin 7	3	15.48			O
P61764	6812	STXBP1	syntaxin binding protein 1	2	5.05	O		O
P53999	10923	SUB1	SUB1 homolog (S. cerevisiae)	2	18.9			O
Q9P2R7	8803	SUCLA2	succinate-CoA ligase, ADP-forming, beta subunit	24	66.44	O	O	O
P53597	8802	SUCLG1	succinate-CoA ligase, alpha subunit	13	37.86	O	O	O
Q96I99	8801	SUCLG2	succinate-CoA ligase, GDP-forming, beta subunit	16	49.31	O	O	O
Q9Y5B9	11198	SUPT16H	suppressor of Ty 16 homolog (S. cerevisiae)	8	13.28			O
Q9NX95	55638	SYBU	syntabulin (syntaxin-interacting)	2	7.35	O
Q8NF91	23345	SYNE1	spectrin repeat containing, nuclear envelope 1	6	2.15			O
P57105	55333	SYNJ2BP	synaptojanin 2 binding protein	4	28.97	O	O	O
O15061	23336	SYNM	synemin, intermediate filament protein	16	19.87
Q8N3V7	11346	SYNPO	synaptopodin	4	10.8
Q9UMS6	171024	SYNPO2	synaptopodin 2	11	15.65
Q5VXT5	284612	SYPL2	synaptophysin-like 2	5	27.57
Q8TDW5	94122	SYTL5	synaptotagmin-like 5	2	3.97
P37837	6888	TALDO1	transaldolase 1	3	10.39			O
O95759	11138	TBC1D8	TBC1 domain family, member 8 (with GRAM domain)	2	3.01
Q66K14	23061	TBC1D9B	TBC1 domain family, member 9B (with GRAM domain)	2	3.24			O
Q9Y4P3	26608	TBL2	transducin (beta)-like 2	3	18.57			O
Q07283	7062	TCHH	trichohyalin	12	16.11
Q9BXT4	56165	TDRD1	tudor domain containing 1	2	4.6			O
P02787	7018	TF	transferrin	8	18.34		O	O
Q00059	7019	TFAM	transcription factor A, mitochondrial	11	36.99	O	O	O
Q9H5Q4	64216	TFB2M	transcription factor B2, mitochondrial	5	14.39	O	O	O
Q5H9I0	51270	TFDP3	transcription factor Dp family, member 3	3	10.86
Q15582	7045	TGFBI	transforming growth factor, beta-induced, 68kDa	3	9.37			O
Q7Z2Z1	90381	TICRR	TOPBP1-interacting checkpoint and replication regulator	2	1.99
P62072	26519	TIMM10	translocase of inner mitochondrial membrane 10 homolog (yeast)	2	30	O	O
Q9Y5L4	26517	TIMM13	translocase of inner mitochondrial membrane 13 homolog (yeast)	5	52.63	O	O	O
Q9BVV7	29090	TIMM21	translocase of inner mitochondrial membrane 21 homolog (yeast)	3	14.11	O
O43615	10469	TIMM44	translocase of inner mitochondrial membrane 44 homolog (yeast)	15	42.48	O	O	O
Q3ZCQ8	92609	TIMM50	translocase of inner mitochondrial membrane 50 homolog (S. cerevisiae)	6	23.51	O	O	O
Q9Y5J7	26520	TIMM9	translocase of inner mitochondrial membrane 9 homolog (yeast)	3	47.19	O	O	O
Q07157	7082	TJP1	tight junction protein 1	3	3			O
Q9Y490	7094	TLN1	talin 1	33	25.78			O
Q9Y4G6	83660	TLN2	talin 2	13	11.13			O
Q9HD45	56889	TM9SF3	transmembrane 9 superfamily member 3	7	16.13			O
P49755	10972	TMED10	transmembrane emp24-like trafficking protein 10 (yeast)	4	15.07			O
Q9BVC6	79073	TMEM109	transmembrane protein 109	2	5.35			O
P17152	8834	TMEM11	transmembrane protein 11	4	22.4	O	O
Q9H061	84233	TMEM126A	transmembrane protein 126A	9	62.56	O		O
Q96AN5	55260	TMEM143	transmembrane protein 143	13	38.34	O
Q9UHN6	23670	TMEM2	transmembrane protein 2	4	6.82			O
Q6PI78	157378	TMEM65	transmembrane protein 65	4	20	O		O
Q9BUB7	54968	TMEM70	transmembrane protein 70	6	31.54	O	O
P28289	7111	TMOD1	tropomodulin 1	5	21.45
Q9NZQ9	29765	TMOD4	tropomodulin 4 (muscle)	8	44.06
Q6ZXV5	160418	TMTC3	transmembrane and tetratricopeptide repeat containing 3	2	2.19			O
Q96JJ7	54495	TMX3	thioredoxin-related transmembrane protein 3	4	10.13			O
P63316	7134	TNNC1	troponin C type 1 (slow)	15	81.37	O	O
P02585	7125	TNNC2	troponin C type 2 (fast)	7	50.63
P19237	7135	TNNI1	troponin I type 1 (skeletal, slow)	17	38.5
P48788	7136	TNNI2	troponin I type 2 (skeletal, fast)	6	39.56
P13805	7138	TNNT1	troponin T type 1 (skeletal, slow)	23	58.57
P45378	7140	TNNT3	troponin T type 3 (skeletal, fast)	19	47.27
Q9NS69	56993	TOMM22	translocase of outer mitochondrial membrane 22 homolog (yeast)	5	66.2	O	O	O
O96008	10452	TOMM40	translocase of outer mitochondrial membrane 40 homolog (yeast)	13	55.12	O	O	O
O94826	9868	TOMM70A	translocase of outer mitochondrial membrane 70 homolog A (S. cerevisiae)	23	42.6	O	O
P11387	7150	TOP1	topoisomerase (DNA) I	10	12.81			O
Q02880	7155	TOP2B	topoisomerase (DNA) II beta 180kDa	9	8.73			O
Q13625	7159	TP53BP2	tumor protein p53 binding protein, 2	4	4.96
P60174	7167	TPI1	triosephosphate isomerase 1	17	79.12			O
P09493	7168	TPM1	tropomyosin 1 (alpha)	41	72.89			O
P07951	7169	TPM2	tropomyosin 2 (beta)	42	76.41			O
P06753	7170	TPM3	tropomyosin 3	44	70.18			O
P67936	7171	TPM4	tropomyosin 4	20	38.71			O
O14773	1200	TPP1	tripeptidyl peptidase I	6	18.65	O		O
P20231	7177	TPSAB1	tryptase alpha/beta 1	3	14.18
Q8TDR0	26146	TRAF3IP1	TNF receptor-associated factor 3 interacting protein 1	2	4.48
Q12931	10131	TRAP1	TNF receptor-associated protein 1	26	44.46	O	O	O
Q13061	10345	TRDN	triadin	3	4.8
O75382	10612	TRIM3	tripartite motif containing 3	2	6.08		O
Q6ZMU5	493829	TRIM72	tripartite motif containing 72	28	75.89
Q15643	9321	TRIP11	thyroid hormone receptor interactor 11	2	1.87
Q7L0Y3	54931	TRMT10C	tRNA methyltransferase 10 homolog C (S. cerevisiae)	10	32.26	O	O
P30536	706	TSPO	translocator protein (18kDa)	7	35.5	O	O
Q96PF2	23617	TSSK2	testis-specific serine kinase 2	2	8.66
Q16762	7263	TST	thiosulfate sulfurtransferase (rhodanese)	8	35.69	O	O	O
Q8NBP0	79573	TTC13	tetratricopeptide repeat domain 13	2	1.86
P53804	7267	TTC3	tetratricopeptide repeat domain 3	3	2.74	O
O43156	9675	TTI1	TELO2 interacting protein 1	2	4.68
Q8WZ42	7273	TTN	titin	1296	49.66			O
P07437	203068	TUBB	tubulin, beta class I	30	68.92			O
Q9BSJ2	10844	TUBGCP2	tubulin, gamma complex associated protein 2	4	11.92			O
P49411	7284	TUFM	Tu translation elongation factor, mitochondrial	41	67.7	O	O	O
P40222	200081	TXLNA	taxilin alpha	2	10.07			O
Q9BZF9	55075	UACA	uveal autoantigen with coiled-coil domains and ankyrin repeats	4	5.49	O		O
P22314	7317	UBA1	ubiquitin-like modifier activating enzyme 1	9	19.85	O		O
Q8NBM4	337867	UBAC2	UBA domain containing 2	2	8.72			O
P61086	3093	UBE2K	ubiquitin-conjugating enzyme E2K	3	20.5			O
P17480	7343	UBTF	upstream binding transcription factor, RNA polymerase I	6	9.69			O
O94874	23376	UFL1	UFM1-specific ligase 1	3	7.13
Q9H3U1	55898	UNC45A	unc-45 homolog A (C. elegans)	2	2.48			O
Q9UDW1	29796	UQCR10	ubiquinol-cytochrome c reductase, complex III subunit X	2	38.1	O		O
P14927	7381	UQCRB	ubiquinol-cytochrome c reductase binding protein	10	58.56	O		O
P31930	7384	UQCRC1	ubiquinol-cytochrome c reductase core protein I	49	72.08	O	O	O
P22695	7385	UQCRC2	ubiquinol-cytochrome c reductase core protein II	52	72.41	O	O	O
P47985	7386	UQCRFS1	ubiquinol-cytochrome c reductase, Rieske iron-sulfur polypeptide 1	15	60.95	O	O	O
P07919	7388	UQCRH	ubiquinol-cytochrome c reductase hinge protein	7	67.03	O		O
O14949	27089	UQCRQ	ubiquinol-cytochrome c reductase, complex III subunit VII, 9.5kDa	6	79.27	O	O	O
Q96IX5	84833	USMG5	up-regulated during skeletal muscle growth 5 homolog (mouse)	6	46.55	O	O	O
P54578	9097	USP14	ubiquitin specific peptidase 14 (tRNA-guanine transglycosylase)	3	7.84			O
Q9NYH9	55813	UTP6	UTP6, small subunit (SSU) processome component, homolog (yeast)	2	8.38			O
Q9P0L0	9218	VAPA	VAMP (vesicle-associated membrane protein)-associated protein A, 33kDa	6	29.72			O
Q99536	10493	VAT1	vesicle amine transport protein 1 homolog (T. californica)	7	43	O		O
P18206	7414	VCL	vinculin	27	35.18			O
P55072	7415	VCP	valosin containing protein	6	11.29			O
P21796	7416	VDAC1	voltage-dependent anion channel 1	36	77.39	O		O
P45880	7417	VDAC2	voltage-dependent anion channel 2	27	64.63	O	O	O
Q9Y277	7419	VDAC3	voltage-dependent anion channel 3	21	56.54	O	O	O
P08670	7431	VIM	vimentin	34	63.73			O
Q9H269	64601	VPS16	vacuolar protein sorting 16 homolog (S. cerevisiae)	2	5.84			O
Q8N3P4	23355	VPS8	vacuolar protein sorting 8 homolog (S. cerevisiae)	2	4.64
P04275	7450	VWF	von Willebrand factor	2	1.81			O
Q9UGM6	10352	WARS2	tryptophanyl tRNA synthetase 2, mitochondrial	6	24.72	O	O
Q92558	8936	WASF1	WAS protein family, member 1	2	9.12	O		O
Q9GZL7	55759	WDR12	WD repeat domain 12	2	4.96			O
Q9P2L0	57539	WDR35	WD repeat domain 35	2	2.22			O
Q5JSH3	54521	WDR44	WD repeat domain 44	2	4.37
Q96MT7	55779	WDR52	WD repeat domain 52	3	1.94
O96028	7468	WHSC1	Wolf-Hirschhorn syndrome candidate 1	5	4.91
P56705	54361	WNT4	wingless-type MMTV integration site family, member 4	2	10.54
Q9H0M0	11059	WWP1	WW domain containing E3 ubiquitin protein ligase 1	2	4.69
Q702N8	165904	XIRP1	xin actin-binding repeat containing 1	15	40.77
P13010	7520	XRCC5	X-ray repair complementing defective repair in Chinese hamster cells 5 (double-strand-break rejoining)	21	38.93			O
P54577	8565	YARS	tyrosyl-tRNA synthetase	7	17.23			O
P67809	4904	YBX1	Y box binding protein 1	3	26.85			O
Q96TA2	10730	YME1L1	YME1-like 1 (S. cerevisiae)	12	21.96	O	O	O
P31946	7529	YWHAB	tyrosine 3-monooxygenase/tryptophan 5-monooxygenase activation protein, beta polypeptide	9	38.21	O		O
P62258	7531	YWHAE	tyrosine 3-monooxygenase/tryptophan 5-monooxygenase activation protein, epsilon polypeptide	11	54.08	O		O
P61981	7532	YWHAG	tyrosine 3-monooxygenase/tryptophan 5-monooxygenase activation protein, gamma polypeptide	10	33.6	O		O
P63104	7534	YWHAZ	tyrosine 3-monooxygenase/tryptophan 5-monooxygenase activation protein, zeta polypeptide	10	46.12	O		O
Q8N4Q0	284273	ZADH2	zinc binding alcohol dehydrogenase domain containing 2	6	27.85	O		O
Q5T200	23091	ZC3H13	zinc finger CCCH-type containing 13	4	6.59			O
O95159	7542	ZFPL1	zinc finger protein-like 1	5	28.39			O
Q8IX07	161882	ZFPM1	zinc finger protein, multitype 1	2	2.98
Q96KR1	51663	ZFR	zinc finger RNA binding protein	4	5.49			O
Q9HCC9	57732	ZFYVE28	zinc finger, FYVE domain containing 28	2	4.32			O
Q8NF64	83637	ZMIZ2	zinc finger, MIZ-type containing 2	2	7.31	O
P17024	7568	ZNF20	zinc finger protein 20	2	6.95
O43345	7757	ZNF208	zinc finger protein 208	3	9.61
Q9P2Y4	51222	ZNF219	zinc finger protein 219	2	7.89			O
Q9UK11	7766	ZNF223	zinc finger protein 223	2	10.17		O
Q569K4	151126	ZNF385B	zinc finger protein 385B	2	4.46
Q6P9G9	203523	ZNF449	zinc finger protein 449	2	6.18
Q6ZN55	64763	ZNF574	zinc finger protein 574	2	5.08
Q14966	27332	ZNF638	zinc finger protein 638	2	3.81
O15015	9726	ZNF646	zinc finger protein 646	3	3.12
A8MUV8	442319	ZNF727	zinc finger protein 727	2	4.21
Q68DI1	284309	ZNF776	zinc finger protein 776	2	5.98
Q17R98	152485	ZNF827	zinc finger protein 827	2	4.65
