# Supplementary material for: A mitochondrial proteome profile indicative of type 2 diabetes mellitus in skeletal muscles
Source: Exp Mol Med. 2018 Sep 28;50(9):129. doi: 10.1038/s12276-018-0154-6 (PMC6162255; doi:10.1038/s12276-018-0154-6)
Supplement: Supplementary file 4 — Supplementary Table S5 [file 12276_2018_154_MOESM4_ESM.xlsx]

## Sheet: Supplemental Table S5A
Supplemental Table S5. GO enrichment analysis of the 1,150 mitochondrial proteins. (A) GOCCs and (B) GOBPs represented by the 1,150 mitochondrial proteins. The ‘Count’ represents the number of proteins with the corresponding GOBPs or GOCCs. The P-values imply the significance of being enriched by the mitochondrial proteins. The percentage represents the portion of the genes encoding the proteins …
GO	Term	Count	%
GO:0005739	mitochondrion	455	39.5652
GO:0043232	intracellular non-membrane-bounded organelle	293	25.5004
GO:0043228	non-membrane-bounded organelle	293	25.5004
GO:0044429	mitochondrial part	265	23.0635
GO:0031224	intrinsic to membrane	263	22.8895
GO:0016021	integral to membrane	254	22.1062
GO:0031090	organelle membrane	250	21.7581
GO:0031974	membrane-enclosed lumen	239	20.8007
GO:0043233	organelle lumen	229	19.9304
GO:0005886	plasma membrane	228	19.8433
GO:0070013	intracellular organelle lumen	222	19.3211
GO:0031967	organelle envelope	218	18.973
GO:0031975	envelope	218	18.973
GO:0005743	mitochondrial inner membrane	203	17.6522
GO:0005740	mitochondrial envelope	190	16.5361
GO:0005856	cytoskeleton	189	16.4491
GO:0031966	mitochondrial membrane	182	15.8399
GO:0019866	organelle inner membrane	161	14.0122
GO:0005829	cytosol	161	14.0122
GO:0044459	plasma membrane part	149	12.9678
GO:0031980	mitochondrial lumen	143	12.4348
GO:0005759	mitochondrial matrix	143	12.4348
GO:0000267	cell fraction	123	10.705
GO:0044430	cytoskeletal part	114	9.92167
GO:0005783	endoplasmic reticulum	100	8.70322
GO:0005576	extracellular region	94	8.18103
GO:0005626	insoluble fraction	92	8.00696
GO:0031982	vesicle	91	7.91993
GO:0031981	nuclear lumen	91	7.91993
GO:0031410	cytoplasmic vesicle	86	7.48477
GO:0015629	actin cytoskeleton	85	7.39774
GO:0031988	membrane-bounded vesicle	83	7.22367
GO:0005624	membrane fraction	83	7.22367
GO:0012505	endomembrane system	82	7.13664
GO:0016023	cytoplasmic membrane-bounded vesicle	81	7.04961
GO:0044455	mitochondrial membrane part	79	6.87554
GO:0042995	cell projection	75	6.52742
GO:0005794	Golgi apparatus	72	6.26632
GO:0043292	contractile fiber	65	5.65709
GO:0030529	ribonucleoprotein complex	64	5.57006
GO:0044449	contractile fiber part	62	5.396
GO:0044421	extracellular region part	61	5.30896
GO:0070469	respiratory chain	60	5.22193
GO:0030016	myofibril	60	5.22193
GO:0030017	sarcomere	54	4.69974
GO:0005746	mitochondrial respiratory chain	50	4.35161
GO:0005625	soluble fraction	50	4.35161
GO:0005654	nucleoplasm	48	4.17755
GO:0015630	microtubule cytoskeleton	47	4.09051
GO:0005730	nucleolus	47	4.09051
GO:0044432	endoplasmic reticulum part	46	4.00348
GO:0019898	extrinsic to membrane	45	3.91645
GO:0031226	intrinsic to plasma membrane	43	3.74238
GO:0009898	internal side of plasma membrane	42	3.65535
GO:0048471	perinuclear region of cytoplasm	40	3.48129
GO:0030054	cell junction	40	3.48129
GO:0005887	integral to plasma membrane	40	3.48129
GO:0009986	cell surface	39	3.39426
GO:0005741	mitochondrial outer membrane	39	3.3913
GO:0005747	mitochondrial respiratory chain complex I	37	3.22019
GO:0030964	NADH dehydrogenase complex	37	3.22019
GO:0045271	respiratory chain complex I	37	3.22019
GO:0005938	cell cortex	37	3.22019
GO:0005615	extracellular space	37	3.22019
GO:0048770	pigment granule	36	3.13316
GO:0042470	melanosome	36	3.13316
GO:0005840	ribosome	36	3.13316
GO:0042598	vesicular fraction	36	3.13316
GO:0005694	chromosome	35	3.04613
GO:0031968	organelle outer membrane	34	2.95909
GO:0019867	outer membrane	34	2.95909
GO:0005792	microsome	33	2.87206
GO:0031012	extracellular matrix	31	2.698
GO:0045202	synapse	31	2.698
GO:0016323	basolateral plasma membrane	30	2.61097
GO:0031674	I band	29	2.52393
GO:0005578	proteinaceous extracellular matrix	29	2.52393
GO:0005635	nuclear envelope	28	2.4369
GO:0042175	nuclear envelope-endoplasmic reticulum network	28	2.4369
GO:0043005	neuron projection	28	2.4369
GO:0005789	endoplasmic reticulum membrane	27	2.34987
GO:0044445	cytosolic part	26	2.26284
GO:0044427	chromosomal part	26	2.26284
GO:0070161	anchoring junction	25	2.17581
GO:0044463	cell projection part	25	2.17581
GO:0005758	mitochondrial intermembrane space	25	2.17391
GO:0016459	myosin complex	24	2.08877
GO:0005912	adherens junction	24	2.08877
GO:0030018	Z disc	23	2.00174
GO:0044448	cell cortex part	23	2.00174
GO:0030141	secretory granule	23	2.00174
GO:0031252	cell leading edge	22	1.91471
GO:0044433	cytoplasmic vesicle part	22	1.91471
GO:0005815	microtubule organizing center	22	1.91471
GO:0005874	microtubule	22	1.91471
GO:0044431	Golgi apparatus part	22	1.91471
GO:0005768	endosome	22	1.91471
GO:0044451	nucleoplasm part	22	1.91471
GO:0042383	sarcolemma	21	1.82768
GO:0005788	endoplasmic reticulum lumen	21	1.82768
GO:0031300	intrinsic to organelle membrane	21	1.82768
GO:0005813	centrosome	21	1.82768
GO:0005773	vacuole	20	1.74064
GO:0030863	cortical cytoskeleton	19	1.65361
GO:0005777	peroxisome	19	1.65361
GO:0042579	microbody	19	1.65361
GO:0030055	cell-substrate junction	19	1.65361
GO:0031301	integral to organelle membrane	19	1.65361
GO:0044456	synapse part	19	1.65361
GO:0042645	mitochondrial nucleoid	18	1.56658
GO:0009295	nucleoid	18	1.56658
GO:0044420	extracellular matrix part	18	1.56658
GO:0033279	ribosomal subunit	18	1.56658
GO:0045121	membrane raft	18	1.56658
GO:0016529	sarcoplasmic reticulum	17	1.47955
GO:0016528	sarcoplasm	17	1.47955
GO:0046930	pore complex	17	1.47955
GO:0043025	cell soma	17	1.47955
GO:0005911	cell-cell junction	17	1.47955
GO:0005764	lysosome	17	1.47955
GO:0000323	lytic vacuole	17	1.47955
GO:0005924	cell-substrate adherens junction	16	1.39252
GO:0030135	coated vesicle	16	1.39252
GO:0005925	focal adhesion	15	1.30548
GO:0012506	vesicle membrane	15	1.30548
GO:0045177	apical part of cell	15	1.30548
GO:0001726	ruffle	14	1.21845
GO:0030425	dendrite	14	1.21845
GO:0000139	Golgi membrane	14	1.21845
GO:0005865	striated muscle thin filament	13	1.13142
GO:0005859	muscle myosin complex	13	1.13142
GO:0016460	myosin II complex	13	1.13142
GO:0005884	actin filament	13	1.13142
GO:0031970	organelle envelope lumen	13	1.13142
GO:0005604	basement membrane	13	1.13142
GO:0005875	microtubule associated complex	13	1.13142
GO:0016324	apical plasma membrane	13	1.13142
GO:0005819	spindle	13	1.13142
GO:0009897	external side of plasma membrane	13	1.13142
GO:0016469	proton-transporting two-sector ATPase complex	12	1.04439
GO:0005761	mitochondrial ribosome	12	1.04439
GO:0000313	organellar ribosome	12	1.04439
GO:0031091	platelet alpha granule	12	1.04439
GO:0005643	nuclear pore	12	1.04439
GO:0000793	condensed chromosome	12	1.04439
GO:0005929	cilium	12	1.04439
GO:0030659	cytoplasmic vesicle membrane	12	1.04439
GO:0000785	chromatin	12	1.04439
GO:0031672	A band	11	0.957354
GO:0005753	mitochondrial proton-transporting ATP synthase complex	11	0.957354
GO:0032982	myosin filament	11	0.957354
GO:0045259	proton-transporting ATP synthase complex	11	0.957354
GO:0031983	vesicle lumen	11	0.957354
GO:0005901	caveola	11	0.957354
GO:0030139	endocytic vesicle	11	0.957354
GO:0031965	nuclear membrane	11	0.957354
GO:0022626	cytosolic ribosome	11	0.957354
GO:0030136	clathrin-coated vesicle	11	0.957354
GO:0030424	axon	11	0.957354
GO:0000228	nuclear chromosome	11	0.957354
GO:0016604	nuclear body	11	0.957354
GO:0005793	ER-Golgi intermediate compartment	10	0.870322
GO:0005769	early endosome	10	0.870322

## Sheet: Supplemental Table S5B
GO	Term	Count	%	P-Value
GO:0006091	generation of precursor metabolites and energy	136	11.8364	6.69294e-73
GO:0045333	cellular respiration	72	6.26632	1.54175e-60
GO:0055114	oxidation reduction	173	15.0566	5.39726e-57
GO:0015980	energy derivation by oxidation of organic compounds	78	6.78851	2.96985e-50
GO:0022900	electron transport chain	68	5.91819	1.74633e-47
GO:0022904	respiratory electron transport chain	52	4.52567	4.97375e-47
GO:0042775	mitochondrial ATP synthesis coupled electron transport	46	4.00348	6.49568e-42
GO:0042773	ATP synthesis coupled electron transport	46	4.00348	6.49568e-42
GO:0006119	oxidative phosphorylation	58	5.04787	3.58137e-40
GO:0006120	mitochondrial electron transport, NADH to ubiquinone	37	3.22019	9.67437e-36
GO:0006084	acetyl-CoA metabolic process	24	2.08877	1.46169e-20
GO:0006936	muscle contraction	50	4.35161	4.21703e-20
GO:0009060	aerobic respiration	25	2.17581	4.34371e-20
GO:0003012	muscle system process	52	4.52567	1.00786e-19
GO:0006096	glycolysis	27	2.34987	3.08536e-18
GO:0006732	coenzyme metabolic process	47	4.09051	9.78319e-18
GO:0006007	glucose catabolic process	29	2.52393	1.81019e-17
GO:0051186	cofactor metabolic process	53	4.61271	2.22032e-17
GO:0006099	tricarboxylic acid cycle	19	1.65361	4.61383e-17
GO:0046356	acetyl-CoA catabolic process	19	1.65361	4.61383e-17
GO:0009109	coenzyme catabolic process	20	1.74064	5.46956e-17
GO:0007005	mitochondrion organization	43	3.74238	1.59256e-16
GO:0030029	actin filament-based process	58	5.04787	3.48701e-16
GO:0051187	cofactor catabolic process	21	1.82768	3.68995e-16
GO:0046164	alcohol catabolic process	32	2.78503	1.26054e-15
GO:0019320	hexose catabolic process	29	2.52393	5.28139e-15
GO:0044275	cellular carbohydrate catabolic process	32	2.78503	6.2953e-15
GO:0046365	monosaccharide catabolic process	29	2.52393	1.27017e-14
GO:0006941	striated muscle contraction	23	2.00174	7.11912e-14
GO:0016054	organic acid catabolic process	35	3.04613	1.1695e-13
GO:0046395	carboxylic acid catabolic process	35	3.04613	1.1695e-13
GO:0046907	intracellular transport	101	8.79025	1.87123e-13
GO:0006006	glucose metabolic process	41	3.56832	2.75487e-13
GO:0030036	actin cytoskeleton organization	49	4.26458	4.95042e-12
GO:0016052	carbohydrate catabolic process	32	2.78503	1.24767e-11
GO:0046034	ATP metabolic process	31	2.698	2.35335e-11
GO:0007517	muscle organ development	45	3.91645	7.31768e-11
GO:0009205	purine ribonucleoside triphosphate metabolic process	32	2.78503	9.20981e-11
GO:0009150	purine ribonucleotide metabolic process	35	3.04613	9.94349e-11
GO:0009199	ribonucleoside triphosphate metabolic process	32	2.78503	1.16551e-10
GO:0019318	hexose metabolic process	42	3.65535	1.51151e-10
GO:0007010	cytoskeleton organization	70	6.09225	2.30168e-10
GO:0043648	dicarboxylic acid metabolic process	17	1.47955	2.58061e-10
GO:0009144	purine nucleoside triphosphate metabolic process	32	2.78503	2.90303e-10
GO:0009259	ribonucleotide metabolic process	35	3.04613	6.13909e-10
GO:0030705	cytoskeleton-dependent intracellular transport	20	1.74064	1.09355e-09
GO:0006635	fatty acid beta-oxidation	15	1.30548	1.25562e-09
GO:0009141	nucleoside triphosphate metabolic process	32	2.78503	1.93402e-09
GO:0005996	monosaccharide metabolic process	43	3.74238	4.47617e-09
GO:0006733	oxidoreduction coenzyme metabolic process	19	1.65361	8.18275e-09
GO:0006754	ATP biosynthetic process	25	2.17581	8.32906e-09
GO:0009152	purine ribonucleotide biosynthetic process	29	2.52393	8.9505e-09
GO:0030048	actin filament-based movement	13	1.13142	1.05174e-08
GO:0006090	pyruvate metabolic process	17	1.47955	1.13081e-08
GO:0009206	purine ribonucleoside triphosphate biosynthetic process	26	2.26284	1.40228e-08
GO:0009201	ribonucleoside triphosphate biosynthetic process	26	2.26284	1.75099e-08
GO:0009145	purine nucleoside triphosphate biosynthetic process	26	2.26284	1.75099e-08
GO:0009142	nucleoside triphosphate biosynthetic process	26	2.26284	3.3419e-08
GO:0009260	ribonucleotide biosynthetic process	29	2.52393	3.48436e-08
GO:0006839	mitochondrial transport	21	1.82768	3.85169e-08
GO:0030239	myofibril assembly	12	1.04439	4.17527e-08
GO:0009062	fatty acid catabolic process	15	1.30548	6.91835e-08
GO:0007015	actin filament organization	21	1.82768	8.46293e-08
GO:0009083	branched chain family amino acid catabolic process	9	0.78329	8.86131e-08
GO:0009063	cellular amino acid catabolic process	20	1.74064	1.60531e-07
GO:0006631	fatty acid metabolic process	37	3.22019	1.61163e-07
GO:0031032	actomyosin structure organization	13	1.13142	1.69308e-07
GO:0006886	intracellular protein transport	56	4.8738	2.05243e-07
GO:0019395	fatty acid oxidation	15	1.30548	2.24511e-07
GO:0034440	lipid oxidation	15	1.30548	2.24511e-07
GO:0045454	cell redox homeostasis	19	1.65361	2.3423e-07
GO:0033275	actin-myosin filament sliding	8	0.696258	2.91741e-07
GO:0030049	muscle filament sliding	8	0.696258	2.91741e-07
GO:0070252	actin-mediated cell contraction	8	0.696258	2.91741e-07
GO:0006163	purine nucleotide metabolic process	35	3.04613	3.10763e-07
GO:0009081	branched chain family amino acid metabolic process	10	0.870322	3.33776e-07
GO:0009310	amine catabolic process	21	1.82768	3.56118e-07
GO:0010035	response to inorganic substance	37	3.22019	3.92067e-07
GO:0034613	cellular protein localization	59	5.1349	3.95908e-07
GO:0006605	protein targeting	38	3.30722	4.56486e-07
GO:0070727	cellular macromolecule localization	59	5.1349	5.06377e-07
GO:0016310	phosphorylation	95	8.26806	7.92644e-07
GO:0014706	striated muscle tissue development	26	2.26284	8.02052e-07
GO:0044242	cellular lipid catabolic process	20	1.74064	1.06064e-06
GO:0044271	nitrogen compound biosynthetic process	49	4.26458	1.08311e-06
GO:0043603	cellular amide metabolic process	17	1.47955	1.09308e-06
GO:0043623	cellular protein complex assembly	31	2.698	1.14978e-06
GO:0048738	cardiac muscle tissue development	17	1.47955	1.42006e-06
GO:0003015	heart process	11	0.957354	1.58114e-06
GO:0060047	heart contraction	11	0.957354	1.58114e-06
GO:0006164	purine nucleotide biosynthetic process	29	2.52393	1.67209e-06
GO:0006412	translation	49	4.26458	1.83951e-06
GO:0008104	protein localization	101	8.79025	1.84232e-06
GO:0006937	regulation of muscle contraction	19	1.65361	2.03028e-06
GO:0060537	muscle tissue development	26	2.26284	2.08859e-06
GO:0006769	nicotinamide metabolic process	14	1.21845	2.2419e-06
GO:0046496	nicotinamide nucleotide metabolic process	14	1.21845	2.2419e-06
GO:0009820	alkaloid metabolic process	14	1.21845	3.06999e-06
GO:0006800	oxygen and reactive oxygen species metabolic process	18	1.56658	3.12208e-06
GO:0006734	NADH metabolic process	7	0.609225	3.20775e-06
GO:0042692	muscle cell differentiation	25	2.17581	3.87296e-06
GO:0010927	cellular component assembly involved in morphogenesis	13	1.13142	4.08289e-06
GO:0019362	pyridine nucleotide metabolic process	14	1.21845	4.1581e-06
GO:0016044	membrane organization	53	4.61271	4.30182e-06
GO:0006200	ATP catabolic process	9	0.78329	5.00099e-06
GO:0045184	establishment of protein localization	89	7.74587	5.33799e-06
GO:0006085	acetyl-CoA biosynthetic process	6	0.522193	1.03264e-05
GO:0015031	protein transport	87	7.5718	1.21225e-05
GO:0006626	protein targeting to mitochondrion	12	1.04439	1.42887e-05
GO:0070585	protein localization in mitochondrion	12	1.04439	1.42887e-05
GO:0006796	phosphate metabolic process	105	9.13838	1.54964e-05
GO:0006793	phosphorus metabolic process	105	9.13838	1.54964e-05
GO:0070271	protein complex biogenesis	63	5.48303	1.70394e-05
GO:0006461	protein complex assembly	63	5.48303	1.70394e-05
GO:0009165	nucleotide biosynthetic process	31	2.698	2.0483e-05
GO:0006103	2-oxoglutarate metabolic process	7	0.609225	2.12309e-05
GO:0009207	purine ribonucleoside triphosphate catabolic process	9	0.78329	2.42028e-05
GO:0009203	ribonucleoside triphosphate catabolic process	9	0.78329	2.42028e-05
GO:0034614	cellular response to reactive oxygen species	11	0.957354	2.62017e-05
GO:0034220	ion transmembrane transport	14	1.21845	2.67922e-05
GO:0055001	muscle cell development	15	1.30548	2.75356e-05
GO:0034599	cellular response to oxidative stress	13	1.13142	3.1401e-05
GO:0042743	hydrogen peroxide metabolic process	10	0.870322	3.31274e-05
GO:0006979	response to oxidative stress	28	2.4369	3.61532e-05
GO:0051146	striated muscle cell differentiation	19	1.65361	3.9963e-05
GO:0034404	nucleobase, nucleoside and nucleotide biosynthetic process	31	2.698	4.21132e-05
GO:0034654	nucleobase, nucleoside, nucleotide and nucleic acid biosynthetic process	31	2.698	4.21132e-05
GO:0065003	macromolecular complex assembly	76	6.61445	4.4863e-05
GO:0055002	striated muscle cell development	14	1.21845	5.30338e-05
GO:0009146	purine nucleoside triphosphate catabolic process	9	0.78329	5.72924e-05
GO:0051017	actin filament bundle formation	9	0.78329	5.72924e-05
GO:0034621	cellular macromolecular complex subunit organization	47	4.09051	6.61606e-05
GO:0043933	macromolecular complex subunit organization	79	6.87554	7.59857e-05
GO:0015985	energy coupled proton transport, down electrochemical gradient	12	1.04439	7.76843e-05
GO:0015986	ATP synthesis coupled proton transport	12	1.04439	7.76843e-05
GO:0019725	cellular homeostasis	57	4.96084	7.85495e-05
GO:0033108	mitochondrial respiratory chain complex assembly	7	0.609225	8.24669e-05
GO:0030258	lipid modification	16	1.39252	8.33143e-05
GO:0006942	regulation of striated muscle contraction	9	0.78329	8.44274e-05
GO:0051693	actin filament capping	9	0.78329	8.44274e-05
GO:0007016	cytoskeletal anchoring at plasma membrane	6	0.522193	8.53419e-05
GO:0033365	protein localization in organelle	25	2.17581	9.87004e-05
GO:0043242	negative regulation of protein complex disassembly	12	1.04439	9.93965e-05
GO:0051651	maintenance of location in cell	13	1.13142	0.000102354
GO:0006818	hydrogen transport	15	1.30548	0.000110989
GO:0009154	purine ribonucleotide catabolic process	9	0.78329	0.000121405
GO:0017038	protein import	23	2.00174	0.00013775
GO:0051188	cofactor biosynthetic process	19	1.65361	0.000150856
GO:0034622	cellular macromolecular complex assembly	42	3.65535	0.000156335
GO:0042592	homeostatic process	81	7.04961	0.000170628
GO:0009143	nucleoside triphosphate catabolic process	9	0.78329	0.000170795
GO:0030835	negative regulation of actin filament depolymerization	9	0.78329	0.000170795
GO:0044057	regulation of system process	41	3.56832	0.000173747
GO:0043244	regulation of protein complex disassembly	13	1.13142	0.000191214
GO:0060048	cardiac muscle contraction	8	0.696258	0.000216263
GO:0000302	response to reactive oxygen species	16	1.39252	0.000224075
GO:0009261	ribonucleotide catabolic process	9	0.78329	0.000235579
GO:0006094	gluconeogenesis	9	0.78329	0.000235579
GO:0019674	NAD metabolic process	9	0.78329	0.000235579
GO:0032970	regulation of actin filament-based process	18	1.56658	0.000240563
GO:0007006	mitochondrial membrane organization	10	0.870322	0.000288823
GO:0015992	proton transport	14	1.21845	0.000301273
GO:0010038	response to metal ion	22	1.91471	0.00030176
GO:0006418	tRNA aminoacylation for protein translation	12	1.04439	0.000302048
GO:0043039	tRNA aminoacylation	12	1.04439	0.000302048
GO:0043038	amino acid activation	12	1.04439	0.000302048
GO:0051289	protein homotetramerization	9	0.78329	0.000319181
GO:0032981	mitochondrial respiratory chain complex I assembly	6	0.522193	0.000340208
GO:0010257	NADH dehydrogenase complex assembly	6	0.522193	0.000340208
GO:0006390	transcription from mitochondrial promoter	5	0.435161	0.000343545
GO:0006122	mitochondrial electron transport, ubiquinol to cytochrome c	5	0.435161	0.000343545
GO:0051260	protein homooligomerization	18	1.56658	0.000357604
GO:0051494	negative regulation of cytoskeleton organization	13	1.13142	0.000405682
GO:0030834	regulation of actin filament depolymerization	9	0.78329	0.000425474
GO:0055008	cardiac muscle tissue morphogenesis	9	0.78329	0.000425474
GO:0060415	muscle tissue morphogenesis	9	0.78329	0.000425474
GO:0034329	cell junction assembly	11	0.957354	0.000476255
GO:0042542	response to hydrogen peroxide	13	1.13142	0.000483347
GO:0051235	maintenance of location	14	1.21845	0.000493947
GO:0002026	regulation of the force of heart contraction	7	0.609225	0.000557587
GO:0006081	cellular aldehyde metabolic process	9	0.78329	0.000558799
GO:0030837	negative regulation of actin filament polymerization	9	0.78329	0.000558799
GO:0043254	regulation of protein complex assembly	17	1.47955	0.000568945
GO:0051493	regulation of cytoskeleton organization	22	1.91471	0.000624946
GO:0032272	negative regulation of protein polymerization	9	0.78329	0.000723963
GO:0032989	cellular component morphogenesis	47	4.09051	0.000742019
GO:0044270	nitrogen compound catabolic process	14	1.21845	0.000782018
GO:0042744	hydrogen peroxide catabolic process	7	0.609225	0.000810055
GO:0009064	glutamine family amino acid metabolic process	12	1.04439	0.000922826
GO:0014823	response to activity	6	0.522193	0.00094763
GO:0003009	skeletal muscle contraction	6	0.522193	0.00094763
GO:0045214	sarcomere organization	6	0.522193	0.00094763
GO:0009108	coenzyme biosynthetic process	14	1.21845	0.00104364
GO:0030100	regulation of endocytosis	13	1.13142	0.00108475
GO:0070301	cellular response to hydrogen peroxide	7	0.609225	0.00114233
GO:0019319	hexose biosynthetic process	9	0.78329	0.00117138
GO:0051262	protein tetramerization	10	0.870322	0.00138938
GO:0006108	malate metabolic process	5	0.435161	0.00142718
GO:0030866	cortical actin cytoskeleton organization	6	0.522193	0.00144995
GO:0032956	regulation of actin cytoskeleton organization	16	1.39252	0.00147213
GO:0051592	response to calcium ion	12	1.04439	0.00150252
GO:0006457	protein folding	25	2.17581	0.00174862
GO:0006195	purine nucleotide catabolic process	9	0.78329	0.00181543
GO:0032507	maintenance of protein location in cell	10	0.870322	0.00202006
GO:0006414	translational elongation	17	1.47955	0.00203067
GO:0034330	cell junction organization	12	1.04439	0.00203346
GO:0030865	cortical cytoskeleton organization	6	0.522193	0.00212399
GO:0046716	muscle maintenance	6	0.522193	0.00212399
GO:0031333	negative regulation of protein complex assembly	9	0.78329	0.00222799
GO:0055085	transmembrane transport	60	5.22193	0.0022744
GO:0031647	regulation of protein stability	10	0.870322	0.00241125
GO:0006743	ubiquinone metabolic process	5	0.435161	0.00242435
GO:0045426	quinone cofactor biosynthetic process	5	0.435161	0.00242435
GO:0006744	ubiquinone biosynthetic process	5	0.435161	0.00242435
GO:0007007	inner mitochondrial membrane organization	5	0.435161	0.00242435
GO:0044087	regulation of cellular component biogenesis	21	1.82768	0.00260453
GO:0051129	negative regulation of cellular component organization	21	1.82768	0.00260453
GO:0016042	lipid catabolic process	24	2.08877	0.00278725
GO:0032271	regulation of protein polymerization	13	1.13142	0.00286396
GO:0046700	heterocycle catabolic process	14	1.21845	0.00292657
GO:0060627	regulation of vesicle-mediated transport	16	1.39252	0.00316837
GO:0006123	mitochondrial electron transport, cytochrome c to oxygen	4	0.348129	0.00324414
GO:0030388	fructose 1,6-bisphosphate metabolic process	4	0.348129	0.00324414
GO:0006102	isocitrate metabolic process	4	0.348129	0.00324414
GO:0046165	alcohol biosynthetic process	10	0.870322	0.00337273
GO:0003013	circulatory system process	25	2.17581	0.00338979
GO:0008015	blood circulation	25	2.17581	0.00338979
GO:0019748	secondary metabolic process	14	1.21845	0.00368532
GO:0006107	oxaloacetate metabolic process	5	0.435161	0.00381377
GO:0046364	monosaccharide biosynthetic process	9	0.78329	0.00391772
GO:0043462	regulation of ATPase activity	6	0.522193	0.00411106
GO:0030833	regulation of actin filament polymerization	11	0.957354	0.00437817
GO:0055007	cardiac muscle cell differentiation	7	0.609225	0.00456851
GO:0007044	cell-substrate junction assembly	7	0.609225	0.00456851
GO:0030832	regulation of actin filament length	12	1.04439	0.00459319
GO:0006000	fructose metabolic process	6	0.522193	0.00548648
GO:0055006	cardiac cell development	5	0.435161	0.00565756
GO:0055013	cardiac muscle cell development	5	0.435161	0.00565756
GO:0055003	cardiac myofibril assembly	4	0.348129	0.00614473
GO:0006072	glycerol-3-phosphate metabolic process	4	0.348129	0.00614473
GO:0045185	maintenance of protein location	10	0.870322	0.00618009
GO:0007018	microtubule-based movement	17	1.47955	0.00633323
GO:0016053	organic acid biosynthetic process	21	1.82768	0.00708672
GO:0046394	carboxylic acid biosynthetic process	21	1.82768	0.00708672
GO:0034656	nucleobase, nucleoside and nucleotide catabolic process	11	0.957354	0.00738007
GO:0034655	nucleobase, nucleoside, nucleotide and nucleic acid catabolic process	11	0.957354	0.00738007
GO:0045932	negative regulation of muscle contraction	5	0.435161	0.00801253
GO:0008016	regulation of heart contraction	13	1.13142	0.00803069
GO:0018130	heterocycle biosynthetic process	11	0.957354	0.00833364
GO:0050881	musculoskeletal movement	6	0.522193	0.00915287
GO:0050879	multicellular organismal movement	6	0.522193	0.00915287
GO:0009084	glutamine family amino acid biosynthetic process	6	0.522193	0.00915287
GO:0034637	cellular carbohydrate biosynthetic process	12	1.04439	0.00922367
GO:0008652	cellular amino acid biosynthetic process	10	0.870322	0.00926242
GO:0055088	lipid homeostasis	10	0.870322	0.00926242
GO:0006641	triglyceride metabolic process	9	0.78329	0.0100818
GO:0006561	proline biosynthetic process	4	0.348129	0.0101861
GO:0008064	regulation of actin polymerization or depolymerization	11	0.957354	0.0105218
GO:0042375	quinone cofactor metabolic process	5	0.435161	0.0109292
GO:0070482	response to oxygen levels	19	1.65361	0.0114311
GO:0009065	glutamine family amino acid catabolic process	6	0.522193	0.0115009
GO:0022411	cellular component disassembly	10	0.870322	0.0118837
GO:0051259	protein oligomerization	22	1.91471	0.0123283
GO:0015908	fatty acid transport	7	0.609225	0.0125715
GO:0035051	cardiac cell differentiation	7	0.609225	0.0125715
GO:0010639	negative regulation of organelle organization	13	1.13142	0.0130832
GO:0008360	regulation of cell shape	10	0.870322	0.0133848
GO:0015909	long-chain fatty acid transport	6	0.522193	0.0142275
GO:0006853	carnitine shuttle	3	0.261097	0.0145269
GO:0006086	acetyl-CoA biosynthetic process from pyruvate	3	0.261097	0.0145269
GO:0006106	fumarate metabolic process	3	0.261097	0.0145269
GO:0006575	cellular amino acid derivative metabolic process	21	1.82768	0.0146075
GO:0010970	microtubule-based transport	7	0.609225	0.0149186
GO:0019047	provirus integration	4	0.348129	0.0154414
GO:0030069	lysogeny	4	0.348129	0.0154414
GO:0008535	respiratory chain complex IV assembly	4	0.348129	0.0154414
GO:0016265	death	68	5.91819	0.0162223
GO:0055092	sterol homeostasis	8	0.696258	0.0165382
GO:0042632	cholesterol homeostasis	8	0.696258	0.0165382
GO:0055010	ventricular cardiac muscle morphogenesis	6	0.522193	0.0173561
GO:0060538	skeletal muscle organ development	11	0.957354	0.0178846
GO:0007519	skeletal muscle tissue development	11	0.957354	0.0178846
GO:0007507	heart development	25	2.17581	0.0192372
GO:0008219	cell death	67	5.83116	0.0193772
GO:0042493	response to drug	25	2.17581	0.0202347
GO:0022406	membrane docking	7	0.609225	0.02049
GO:0006399	tRNA metabolic process	16	1.39252	0.0205161
GO:0010033	response to organic substance	67	5.83116	0.020733
GO:0006071	glycerol metabolic process	6	0.522193	0.0209082
GO:0007599	hemostasis	15	1.30548	0.021164
GO:0007163	establishment or maintenance of cell polarity	9	0.78329	0.0215426
GO:0051258	protein polymerization	9	0.78329	0.0215426
GO:0006639	acylglycerol metabolic process	9	0.78329	0.0215426
GO:0006105	succinate metabolic process	4	0.348129	0.02195
GO:0046486	glycerolipid metabolic process	20	1.74064	0.0219766
GO:0050878	regulation of body fluid levels	18	1.56658	0.0229632
GO:0007009	plasma membrane organization	5	0.435161	0.02345
GO:0030032	lamellipodium assembly	5	0.435161	0.02345
GO:0006637	acyl-CoA metabolic process	5	0.435161	0.02345
GO:0006536	glutamate metabolic process	5	0.435161	0.02345
GO:0006739	NADP metabolic process	5	0.435161	0.02345
GO:0048193	Golgi vesicle transport	17	1.47955	0.0240768
GO:0006638	neutral lipid metabolic process	9	0.78329	0.0240976
GO:0006816	calcium ion transport	18	1.56658	0.0244205
GO:0010941	regulation of cell death	74	6.44038	0.0244973
GO:0042981	regulation of apoptosis	73	6.35335	0.0251041
GO:0015674	di-, tri-valent inorganic cation transport	21	1.82768	0.0259273
GO:0006662	glycerol ether metabolic process	9	0.78329	0.0268577
GO:0009166	nucleotide catabolic process	9	0.78329	0.0268577
GO:0006612	protein targeting to membrane	7	0.609225	0.0273242
GO:0014819	regulation of skeletal muscle contraction	3	0.261097	0.0276832
GO:0006104	succinyl-CoA metabolic process	3	0.261097	0.0276832
GO:0060334	regulation of interferon-gamma-mediated signaling pathway	3	0.261097	0.0276832
GO:0006551	leucine metabolic process	3	0.261097	0.0276832
GO:0006986	response to unfolded protein	11	0.957354	0.0284818
GO:0001666	response to hypoxia	17	1.47955	0.0290423
GO:0019400	alditol metabolic process	6	0.522193	0.0293549
GO:0006560	proline metabolic process	4	0.348129	0.0297226
GO:0006997	nucleus organization	9	0.78329	0.0298296
GO:0051640	organelle localization	13	1.13142	0.0300348
GO:0043067	regulation of programmed cell death	73	6.35335	0.0305171
GO:0042060	wound healing	22	1.91471	0.0315009
GO:0016192	vesicle-mediated transport	54	4.69974	0.0329798
GO:0018904	organic ether metabolic process	9	0.78329	0.03302
GO:0030031	cell projection assembly	12	1.04439	0.0332225
GO:0006695	cholesterol biosynthetic process	6	0.522193	0.0342785
GO:0018149	peptide cross-linking	6	0.522193	0.0342785
GO:0055080	cation homeostasis	30	2.61097	0.034679
GO:0055066	di-, tri-valent inorganic cation homeostasis	26	2.26284	0.0346835
GO:0015669	gas transport	5	0.435161	0.0352114
GO:0008088	axon cargo transport	5	0.435161	0.0352114
GO:0007043	cell-cell junction assembly	5	0.435161	0.0352114
GO:0016126	sterol biosynthetic process	7	0.609225	0.0355153
GO:0033043	regulation of organelle organization	24	2.08877	0.0365114
GO:0060249	anatomical structure homeostasis	14	1.21845	0.03825
GO:0007017	microtubule-based process	27	2.34987	0.0382513
GO:0030041	actin filament polymerization	4	0.348129	0.038747
GO:0000002	mitochondrial genome maintenance	4	0.348129	0.038747
GO:0070584	mitochondrion morphogenesis	4	0.348129	0.038747
GO:0051881	regulation of mitochondrial membrane potential	4	0.348129	0.038747
GO:0034660	ncRNA metabolic process	25	2.17581	0.0388475
GO:0052547	regulation of peptidase activity	12	1.04439	0.0415913
GO:0033344	cholesterol efflux	5	0.435161	0.0421604
GO:0043062	extracellular structure organization	19	1.65361	0.0424605
GO:0007605	sensory perception of sound	13	1.13142	0.0428113
GO:0012501	programmed cell death	56	4.8738	0.0431039
GO:0009188	ribonucleoside diphosphate biosynthetic process	3	0.261097	0.043976
GO:0030240	muscle thin filament assembly	3	0.261097	0.043976
GO:0009180	purine ribonucleoside diphosphate biosynthetic process	3	0.261097	0.043976
GO:0009136	purine nucleoside diphosphate biosynthetic process	3	0.261097	0.043976
GO:0001778	plasma membrane repair	3	0.261097	0.043976
GO:0006172	ADP biosynthetic process	3	0.261097	0.043976
GO:0048878	chemical homeostasis	48	4.17755	0.0440727
GO:0051241	negative regulation of multicellular organismal process	19	1.65361	0.0446579
GO:0015918	sterol transport	7	0.609225	0.0451354
GO:0030301	cholesterol transport	7	0.609225	0.0451354
GO:0046320	regulation of fatty acid oxidation	6	0.522193	0.0455775
GO:0050821	protein stabilization	6	0.522193	0.0455775
GO:0010608	posttranscriptional regulation of gene expression	23	2.00174	0.0467483
GO:0001505	regulation of neurotransmitter levels	10	0.870322	0.0475309
GO:0007568	aging	14	1.21845	0.0492568
GO:0033014	tetrapyrrole biosynthetic process	5	0.435161	0.0498252
GO:0006779	porphyrin biosynthetic process	5	0.435161	0.0498252
