# Supplementary material for: A mitochondrial proteome profile indicative of type 2 diabetes mellitus in skeletal muscles
Source: Exp Mol Med. 2018 Sep 28;50(9):129. doi: 10.1038/s12276-018-0154-6 (PMC6162255; doi:10.1038/s12276-018-0154-6)
Supplement: Supplementary file 5 — Supplementary Table S6 [file 12276_2018_154_MOESM5_ESM.xlsx]

## Sheet: Supplemental Table S6
Supplemental Table S6. 523 peptides that showed altered peptide abundances in T2DM compared to NGT. UniProt IDs, Entrez IDs, symbols, and descriptions of the DEPs are shown. The ones in ‘up-regulated DEPs’ (or ‘down-regulated DEPs’) column imply that the corresponding proteins are up-regulated (or down-regulated) in T2DM, compared to normal controls. FDR values were computed as described in Metho…
Peptide	Protein	GeneID	Symbol	Description	log2-Fold change (T2DM / NGT)	FDR	Up-regulated DEPs	Down-regulated DEPs	DEP (Y/N)	GOCC (Mitochondria)	Protein atlas (Uhlén et. al., 2015)	MAM (Ma et. al., 2017; Horner et. al., 2015)
GIVFEDVK	P11310	34	ACADM	acyl-CoA dehydrogenase, C-4 to C-12 straight chain	-0.984435	0.094897	0	1	1	1	1	1
LLVEHQAISFMLAEMAMK	P11310	34	ACADM	acyl-CoA dehydrogenase, C-4 to C-12 straight chain	-1.24942	0.0040328	0	1	1	1	1	1
LFDFQGLQHQVAHVATQLEAAR	P45954	36	ACADSB	acyl-CoA dehydrogenase, short/branched chain	-0.914175	0.057901	0	1	1	1	1	1
DLEDLQILIK	Q99798	50	ACO2	aconitase 2, mitochondrial	-0.601115	0.0919532	0	1	1	1	1	1
HPNGTQETILLNHTFNETQIEWFR	Q99798	50	ACO2	aconitase 2, mitochondrial	-1.03663	0.029273	0	1	1	1	1	1
LQLLEPFDKWDGKDLEDLQILIK	Q99798	50	ACO2	aconitase 2, mitochondrial	-3.18456	2.62117e-05	0	1	1	1	1	1
VAM^QDATAQMAMLQFISSGLSK	Q99798	50	ACO2	aconitase 2, mitochondrial	-2.12754	0.00209325	0	1	1	1	1	1
KDLYANNVMSGGTTM^YPGIADR	P68133	58	ACTA1	actin, alpha 1, skeletal muscle	-1.18393	0.0515094	0	1	1	0	0	1
]DDEETTALVCDNGSGLVK	P68032	70	ACTC1	actin, alpha, cardiac muscle 1	-1.26844	0.0638269	0	1	1	0	0	1
]PEYDEAGPSIVHR	P63267	72	ACTG2	actin, gamma 2, smooth muscle, enteric	1.06483	0.027931	1	0	1	0	0	0
LSNRPAFMPSEGK	O43707	81	ACTN4	actinin, alpha 4	0.757572	0.0935824	1	0	1	0	0	1
AAPFNNWM^EGAMEDLQDMFIVHSIEEIQSLITAHEQFK	P35609	88	ACTN2	actinin, alpha 2	-3.61621	0.000548287	0	1	1	0	0	0
AAPFNNWMEGAMEDLQDMFIVHSIEEIQSLITAHEQFK	P35609	88	ACTN2	actinin, alpha 2	-1.7503	0.0917892	0	1	1	0	0	0
IMTLVDPNGQGTVTFQSFIDFMTR	P35609	88	ACTN2	actinin, alpha 2	-1.21578	0.0644658	0	1	1	0	0	0
STHETWAYGK	P35609	88	ACTN2	actinin, alpha 2	-1.63704	0.00404429	0	1	1	0	0	0
VGWELLLTTIAR	P35609	88	ACTN2	actinin, alpha 2	-1.16768	0.0530416	0	1	1	0	0	0
HSPSIHQSVVAVSR	P35573	178	AGL	amylo-alpha-1, 6-glucosidase, 4-alpha-glucanotransferase	1.04722	0.0722619	1	0	1	0	0	1
GIHSAIDASQTPDVVFASILAAFSK	P54819	204	AK2	adenylate kinase 2	1.00036	0.00979594	1	0	1	1	0	1
NGFLLDGFPR	P54819	204	AK2	adenylate kinase 2	1.36958	0.0246618	1	0	1	1	0	1
EEIFGPVMSILSFDTEAEVLER	P49189	223	ALDH9A1	aldehyde dehydrogenase 9 family, member A1	-1.67116	0.00049676	0	1	1	1	0	1
EVNLAVQNAK	P49189	223	ALDH9A1	aldehyde dehydrogenase 9 family, member A1	-1.71852	0.0067106	0	1	1	1	0	1
EPLMEEYAIAAQVFK	P23109	270	AMPD1	adenosine monophosphate deaminase 1	1.18347	0.00166578	1	0	1	0	0	0
DFLAGGVAAAVSK	P12235	291	SLC25A4	solute carrier family 25 (mitochondrial carrier; adenine nucleotide translocator), member 4	-0.758101	0.0868026	0	1	1	1	1	1
ALTGHLEEVVLALLK	P04083	301	ANXA1	annexin A1	-1.27212	0.00456103	0	1	1	1	0	1
AYTNFDAER	P07355	302	ANXA2	annexin A2	-2.05303	0.0262127	0	1	1	0	0	1
DALNIETAIK	P07355	302	ANXA2	annexin A2	-0.864631	0.0549708	0	1	1	0	0	1
LSGHLETVILGLLK	P07355	302	ANXA2	annexin A2	-1.4605	0.00107633	0	1	1	0	0	1
LSLEGDHSTPPSAYGSVK	P07355	302	ANXA2	annexin A2	-1.37531	0.0171463	0	1	1	0	0	1
SLHQAIEGDTSGDFLK	P08133	309	ANXA6	annexin A6	-0.868902	0.0879923	0	1	1	0	0	1
LSPLGEEMR	P02647	335	APOA1	apolipoprotein A-I	-1.53889	0.0038397	0	1	1	0	0	1
THLAPYSDELR	P02647	335	APOA1	apolipoprotein A-I	-1.50534	0.0166277	0	1	1	0	0	1
AGTELVNFLSYFVELGTQPATQ	P02652	336	APOA2	apolipoprotein A-II	-1.3864	0.0719392	0	1	1	0	0	1
EPCVESLVSQYFQTVTDYGK	P02652	336	APOA2	apolipoprotein A-II	-0.835987	0.0711666	0	1	1	0	0	1
IGAFGYMECSAK	P61586	387	RHOA	ras homolog family member A	2.13658	0.0131261	1	0	1	0	0	1
WINATDPSAR	P08243	440	ASNS	asparagine synthetase (glutamine-hydrolyzing)	1.44785	0.00181541	1	0	1	0	0	1
TDLYFM^PLAGSKLAK	Q9P2R6	473	RERE	arginine-glutamic acid dipeptide (RE) repeats	-2.75224	0.0532114	0	1	1	0	0	0
]GVVVATGDR	P13637	478	ATP1A3	ATPase, Na+/K+ transporting, alpha 3 polypeptide	0.860921	0.0379839	1	0	1	0	0	1
AYGENIGYSEKDR	P05026	481	ATP1B1	ATPase, Na+/K+ transporting, beta 1 polypeptide	1.12844	0.092977	1	0	1	0	0	1
DTPPKREEMVLDDSAR	O14983	487	ATP2A1	ATPase, Ca++ transporting, cardiac muscle, fast twitch 1	2.32995	0.00458578	1	0	1	0	0	1
TGTLTTNQMSVCK	O14983	487	ATP2A1	ATPase, Ca++ transporting, cardiac muscle, fast twitch 1	0.739597	0.0759588	1	0	1	0	0	1
TVEEVLGHFGVNESTGLSLEQVK	P16615	488	ATP2A2	ATPase, Ca++ transporting, cardiac muscle, slow twitch 2	-0.897667	0.0890526	0	1	1	0	0	1
DIVPGDIVEVAVGDKVPADLR	Q93084	489	ATP2A3	ATPase, Ca++ transporting, ubiquitous	0.814528	0.0685405	1	0	1	0	0	1
ELIEIISGAAAL	P36542	509	ATP5C1	ATP synthase, H+ transporting, mitochondrial F1 complex, gamma polypeptide 1	-0.828519	0.0558338	0	1	1	1	0	1
TVASADSMSIYDDIDADVLQNYQEYNLANIIYYSLK	P36542	509	ATP5C1	ATP synthase, H+ transporting, mitochondrial F1 complex, gamma polypeptide 1	-0.869523	0.0133588	0	1	1	1	0	1
GEVPCTVTSASPLEEATLSELK	P48047	539	ATP5O	ATP synthase, H+ transporting, mitochondrial F1 complex, O subunit	3.78847	0.0129085	1	0	1	1	1	1
GPGYGIMSIR	P12694	593	BCKDHA	branched chain keto acid dehydrogenase E1, alpha polypeptide	1.33296	0.0733211	1	0	1	1	0	0
LQAVTDDHIR	P30043	645	BLVRB	biliverdin reductase B (flavin reductase (NADPH))	-1.34198	0.0505272	0	1	1	0	0	1
ESLEKALK	Q03001	667	DST	dystonin	-1.21797	0.0544852	0	1	1	0	0	1
EPGQDLVVLPLSITTDFIPSFR	P01024	718	C3	complement component 3	-0.610511	0.0827615	0	1	1	0	0	1
YSSLAEAASK	P00915	759	CA1	carbonic anhydrase I	-2.41028	0.0132286	0	1	1	0	0	0
HEQNIDCGGGYVK	P27797	811	CALR	calreticulin	1.86825	0.0280816	1	0	1	0	0	1
ESSESTNTTIEDEDTK	Q9UQM7	815	CAMK2A	calcium/calmodulin-dependent protein kinase II alpha	2.0842	0.00015106	1	0	1	1	0	1
ICDPGLTAFEPEALGNLVEGMDFHR	Q13557	817	CAMK2D	calcium/calmodulin-dependent protein kinase II delta	0.827388	0.0793236	1	0	1	0	0	1
LFAQLAGDDMEVSATELMNILNK	P04632	826	CAPNS1	calpain, small subunit 1	-1.25797	0.0399337	0	1	1	0	0	1
EIVLELVAQVLEHK	O14958	845	CASQ2	calsequestrin 2 (cardiac muscle)	-1.02416	0.0444607	0	1	1	0	0	0
TIEFDGEFAADVLVEFLLDLIEDPVEIISSK	O14958	845	CASQ2	calsequestrin 2 (cardiac muscle)	-1.32966	0.0311163	0	1	1	0	0	0
VDFEDVIAEPVGTYSFDGVWK	P56539	859	CAV3	caveolin 3	1.34577	0.0483398	1	0	1	0	0	0
TGLYNYYDDEKEK	P50454	871	SERPINH1	serpin peptidase inhibitor, clade H (heat shock protein 47), member 1, (collagen binding protein 1)	1.51395	0.037021	1	0	1	0	0	1
TDLNPDNLQGGDDLDPNYVLSSR	P12277	1152	CKB	creatine kinase, brain	-0.776268	0.0932291	0	1	1	1	0	1
DGVNYLVDCEK	P17540	1160	CKMT2	creatine kinase, mitochondrial 2 (sarcomeric)	-1.49809	0.0373787	0	1	1	1	0	0
EM^TEQDQQR	P17540	1160	CKMT2	creatine kinase, mitochondrial 2 (sarcomeric)	-1.91217	0.00739678	0	1	1	1	0	0
LFPPSADYPDLRK	P17540	1160	CKMT2	creatine kinase, mitochondrial 2 (sarcomeric)	-1.21282	0.0964082	0	1	1	1	0	0
LIDDHFLFDKPVSPLLTCAGM^AR	P17540	1160	CKMT2	creatine kinase, mitochondrial 2 (sarcomeric)	-1.40912	0.0843951	0	1	1	1	0	0
NYLVDCEK	P17540	1160	CKMT2	creatine kinase, mitochondrial 2 (sarcomeric)	-1.93283	0.00913935	0	1	1	1	0	0
SEM^TEQDQQR	P17540	1160	CKMT2	creatine kinase, mitochondrial 2 (sarcomeric)	-1.60765	0.0318884	0	1	1	1	0	0
SEVELVQIVIDGVNYLVDCEK	P17540	1160	CKMT2	creatine kinase, mitochondrial 2 (sarcomeric)	-1.77657	0.000966573	0	1	1	1	0	0
DFDHNLQLCVGNPR	P23946	1215	CMA1	chymase 1, mast cell	-1.47848	0.0039183	0	1	1	0	0	0
GLDGYQGPDGPR	P08572	1284	COL4A2	collagen, type IV, alpha 2	1.26919	0.0855844	1	0	1	0	0	1
AGILTFCVGASQANK	P12111	1293	COL6A3	collagen, type VI, alpha 3	-1.11143	0.0940155	0	1	1	0	0	1
VLSTPDLEVR	P53618	1315	COPB1	coatomer protein complex, subunit beta 1	0.882782	0.0968156	1	0	1	0	0	1
ASWSSLSM^DEK	P13073	1327	COX4I1	cytochrome c oxidase subunit IV isoform 1	-1.14511	0.0637297	0	1	1	1	1	1
SEDFSLPAYM^DR	P13073	1327	COX4I1	cytochrome c oxidase subunit IV isoform 1	-1.96104	0.00226279	0	1	1	1	1	1
LFQEDDEIPLYLK	P14406	1347	COX7A2	cytochrome c oxidase subunit VIIa polypeptide 2 (liver)	-0.651786	0.0642158	0	1	1	1	0	1
YLGVSSPFLAEVLSEPWR	Q92523	1375	CPT1B	carnitine palmitoyltransferase 1B (muscle)	-1.50963	0.00636494	0	1	1	1	0	0
ATNMTVSAIR	P23786	1376	CPT2	carnitine palmitoyltransferase 2	-0.988258	0.0822889	0	1	1	1	1	1
LFDQFFGEHLLESDLFPTSTSLSPF	P02511	1410	CRYAB	crystallin, alpha B	-1.236	0.0217036	0	1	1	1	0	1
]YVRRLDFFEKPDYDYLRKLFTDLFDRK	Q9Y6M4	1456	CSNK1G3	casein kinase 1, gamma 3	-1.55166	0.0340018	0	1	1	0	0	0
]MAMPHWLR	O15528	1594	CYP27B1	cytochrome P450, family 27, subfamily B, polypeptide 1	2.18044	0.0103928	1	0	1	1	0	0
NPPVNSLSLEFLTELVISLEK	P42126	1632	ECI1	enoyl-CoA delta isomerase 1	-3.46239	0.000344445	0	1	1	1	0	0
YCIGLNETQLGIIAPFWLK	P42126	1632	ECI1	enoyl-CoA delta isomerase 1	-0.645182	0.064743	0	1	1	1	0	0
ITEIKDGDFK	P07585	1634	DCN	decorin	-1.11149	0.0344486	0	1	1	0	0	0
YEHALSQCSVDVYK	Q14203	1639	DCTN1	dynactin 1	-1.03921	0.044029	0	1	1	0	0	1
LAAQSCALSLVR	Q08211	1660	DHX9	DEAH (Asp-Glu-Ala-His) box polypeptide 9	1.24604	0.00727402	1	0	1	0	0	1
LGTVEELANLAAFLCSDYASWINGAVIK	Q16698	1666	DECR1	2,4-dienoyl CoA reductase 1, mitochondrial	-2.39448	0.00147899	0	1	1	1	1	1
DGEVVSEATQQQH	P17661	1674	DES	desmin	1.33474	0.0229562	1	0	1	0	0	0
ELQAQLQEQQVQVEMDMSKPDLTAALR	P17661	1674	DES	desmin	0.781288	0.0726502	1	0	1	0	0	0
QVEVLTNQR	P17661	1674	DES	desmin	1.23188	0.0388455	1	0	1	0	0	0
TAQNLSIFLGSFR	O60610	1729	DIAPH1	diaphanous homolog 1 (Drosophila)	-0.992802	0.0449233	0	1	1	0	0	1
PTGVFTDIPISNIR	P10515	1737	DLAT	dihydrolipoamide S-acetyltransferase	0.918195	0.0254836	1	0	1	1	1	1
VPLPSLSPTM^QAGTIAR	P10515	1737	DLAT	dihydrolipoamide S-acetyltransferase	2.25968	0.0158491	1	0	1	1	1	1
ILGPGAGEMVNEAALALEYGASCEDIAR	P09622	1738	DLD	dihydrolipoamide dehydrogenase	-1.33677	0.02402	0	1	1	1	1	1
IPNIYAIGDVVAGPM^LAHK	P09622	1738	DLD	dihydrolipoamide dehydrogenase	-1.40948	0.00405213	0	1	1	1	1	1
EAVTFLR	P36957	1743	DLST	dihydrolipoamide S-succinyltransferase (E2 component of 2-oxo-glutarate complex)	-1.23074	0.0726393	0	1	1	1	0	1
FHATVSFDTDTGLK	Q14204	1778	DYNC1H1	dynein, cytoplasmic 1, heavy chain 1	1.84102	0.00800391	1	0	1	0	0	1
PFHDRM^EECFKNLKMKVEK	Q92608	1794	DOCK2	dedicator of cytokinesis 2	1.6706	0.0720239	1	0	1	0	0	0
DHSVAESLNYVASWNMSMLQTQDLVK	Q13011	1891	ECH1	enoyl CoA hydratase 1, peroxisomal	-1.08944	0.0638114	0	1	1	1	1	1
EVMLDAALALAAEISSK	Q13011	1891	ECH1	enoyl CoA hydratase 1, peroxisomal	-0.727988	0.0786914	0	1	1	1	1	1
LTGSSAQEEASGVALGEAPDHSYESLR	Q13011	1891	ECH1	enoyl CoA hydratase 1, peroxisomal	-1.64451	0.00818961	0	1	1	1	1	1
PDKEVMLDAALALAAEISSK	Q13011	1891	ECH1	enoyl CoA hydratase 1, peroxisomal	-1.34338	0.0192856	0	1	1	1	1	1
MDSTEPAYSEK	Q05639	1917	EEF1A2	eukaryotic translation elongation factor 1 alpha 2	-2.61416	0.058081	0	1	1	0	0	1
FMIELDGTENK	P13929	2027	ENO3	enolase 3 (beta, muscle)	-0.952769	0.0704991	0	1	1	0	0	1
VNQIGSVTESIQACK	P13929	2027	ENO3	enolase 3 (beta, muscle)	-1.41547	0.061004	0	1	1	0	0	1
VIAAEGEMNASR	P27105	2040	STOM	stomatin	-2.51417	0.00878853	0	1	1	1	0	1
]IWAFNKKVIDPVAPR	P07814	2058	EPRS	glutamyl-prolyl-tRNA synthetase	-2.19695	0.0472164	0	1	1	0	0	1
TIVAINKDPEAPIFQVADYGIVADLFK	P13804	2108	ETFA	electron-transfer-flavoprotein, alpha polypeptide	-0.973051	0.0227725	0	1	1	1	1	1
LKLPAVVTADLR	P38117	2109	ETFB	electron-transfer-flavoprotein, beta polypeptide	-0.613531	0.0798522	0	1	1	1	1	1
YSNIM^ISQFGFPYANYK	Q9UBQ6	2135	EXTL2	exostoses (multiple)-like 2	0.815548	0.0889724	1	0	1	0	0	1
CGVEVTSM^K	P33121	2180	ACSL1	acyl-CoA synthetase long-chain family member 1	-2.13434	0.00356052	0	1	1	1	1	1
GIQVSNNGPCLGSR	P33121	2180	ACSL1	acyl-CoA synthetase long-chain family member 1	-0.991145	0.0412133	0	1	1	1	1	1
KPDQPYEWLSYK	P33121	2180	ACSL1	acyl-CoA synthetase long-chain family member 1	-1.77172	0.0190631	0	1	1	1	1	1
KPKPPAPEDLAVICFTSGTTGNPK	P33121	2180	ACSL1	acyl-CoA synthetase long-chain family member 1	-0.646182	0.0642796	0	1	1	1	1	1
LIAIVVPDVETLCSWAQK	P33121	2180	ACSL1	acyl-CoA synthetase long-chain family member 1	-1.30463	0.0148695	0	1	1	1	1	1
CECDMGFVPSADGK	P35555	2200	FBN1	fibrillin 1	1.73972	0.0042879	1	0	1	0	0	0
CSNQLPQSITK	P35555	2200	FBN1	fibrillin 1	1.42251	0.0152846	1	0	1	0	0	0
GWGPHCEICPFQGTVAFK	P35555	2200	FBN1	fibrillin 1	0.581627	0.097041	1	0	1	0	0	0
MCCCSYNIGR	P35555	2200	FBN1	fibrillin 1	0.959024	0.0960405	1	0	1	0	0	0
SQCCSSLGAAWGSPCTLCQVDPICGK	P35555	2200	FBN1	fibrillin 1	0.831216	0.0551634	1	0	1	0	0	0
YQCACNPGYHSTPDR	P35555	2200	FBN1	fibrillin 1	1.18932	0.0888556	1	0	1	0	0	0
QSGLYFIKPLK	P02679	2266	FGG	fibrinogen gamma chain	-0.938509	0.0729261	0	1	1	0	0	1
AIEM^LGGELGSK	P07954	2271	FH	fumarate hydratase	-1.86358	0.0130737	0	1	1	1	1	1
LLGDASVSFTENCVVGIQANTER	P07954	2271	FH	fumarate hydratase	-1.63043	0.0132861	0	1	1	1	1	1
PVHPNDHVNK	P07954	2271	FH	fumarate hydratase	-2.80309	0.00999237	0	1	1	1	1	1
VAALTGLPFVTAPNK	P07954	2271	FH	fumarate hydratase	-0.919289	0.0239141	0	1	1	1	1	1
TGVAVNKPAEFTVDAK	P21333	2316	FLNA	filamin A, alpha	-1.921	0.00758463	0	1	1	0	0	1
FCVERLSQGRYRVGEKILFIRM^LHNK	O43903	2620	GAS2	growth arrest-specific 2	1.17487	0.0702177	1	0	1	0	0	1
HGWEELVYYTVPLIQEMESR	O75323	2631	GBAS	glioblastoma amplified sequence	-1.19869	0.0240603	0	1	1	1	1	1
HEWVTTENGIGTVGISNFAQEALGDVVYCSLPEVGTK	P23434	2653	GCSH	glycine cleavage system protein H (aminomethyl carrier)	-1.2148	0.0427092	0	1	1	1	0	0
]RQMHETLEM^KEEEIAQLRSRIKQMTTQGEELREQKEKSER	Q13439	2803	GOLGA4	golgin A4	-1.61723	0.0219811	0	1	1	0	0	1
]RQMHETLEMKEEEIAQLRSRIKQM^TTQGEELREQKEKSER	Q13439	2803	GOLGA4	golgin A4	-1.23088	0.0361904	0	1	1	0	0	1
FLFPFFDSAYQGFASGNLER	P17174	2805	GOT1	glutamic-oxaloacetic transaminase 1, soluble (aspartate aminotransferase 1)	-1.10071	0.0800572	0	1	1	0	0	1
TDDCHPWVLPVVK	P17174	2805	GOT1	glutamic-oxaloacetic transaminase 1, soluble (aspartate aminotransferase 1)	-0.916326	0.0850125	0	1	1	0	0	1
ANLLEIAPHLSAPLPIMLPVYK	P43304	2820	GPD2	glycerol-3-phosphate dehydrogenase 2 (mitochondrial)	0.994169	0.0155926	1	0	1	1	0	1
HFVALSTNTTK	P06744	2821	GPI	glucose-6-phosphate isomerase	-3.29458	0.0427197	0	1	1	0	0	1
EALPAPSDDATALMTDPK	P07203	2876	GPX1	glutathione peroxidase 1	-1.13015	0.0151257	0	1	1	1	0	0
RFLQDYFDGNLK	P30101	2923	PDIA3	protein disulfide isomerase family A, member 3	2.00984	0.00279151	1	0	1	0	0	1
GGIVGMTLPIAR	Q99714	3028	HSD17B10	hydroxysteroid (17-beta) dehydrogenase 10	-0.627856	0.0782677	0	1	1	1	0	1
LGDPAEYAHLVQAIIENPFLNGEVIR	Q99714	3028	HSD17B10	hydroxysteroid (17-beta) dehydrogenase 10	-1.32887	0.0113863	0	1	1	1	0	1
AGLTMNDIDAFEFHEAFSGQILANFK	P55084	3032	HADHB	hydroxyacyl-CoA dehydrogenase/3-ketoacyl-CoA thiolase/enoyl-CoA hydratase (trifunctional protein), beta subunit	-2.16056	0.0166569	0	1	1	1	1	1
EDIDTAMK	Q16836	3033	HADH	hydroxyacyl-CoA dehydrogenase	-0.778731	0.0575807	0	1	1	1	1	1
FLASVSTVLTSK	P69905	3039	HBA1	hemoglobin, alpha 1	-0.696857	0.0694518	0	1	1	0	0	0
FLSFPTTK	P69905	3039	HBA1	hemoglobin, alpha 1	-0.739069	0.0552286	0	1	1	0	0	0
LLSHCLLVTLAAHLPAEFTPAVHASLDK	P69905	3039	HBA1	hemoglobin, alpha 1	-2.05911	0.0390407	0	1	1	0	0	0
MFLSFPTTK	P69905	3039	HBA1	hemoglobin, alpha 1	-0.926966	0.0374871	0	1	1	0	0	0
SALSDLHAHK	P69905	3039	HBA1	hemoglobin, alpha 1	-0.97968	0.061393	0	1	1	0	0	0
EFTPPVQAAYQK	P68871	3043	HBB	hemoglobin, beta	-0.779944	0.0894504	0	1	1	0	0	1
FATLSELHCDK	P68871	3043	HBB	hemoglobin, beta	-0.762599	0.0136008	0	1	1	0	0	1
FFESFGDLSTPDAVM^GNPK	P68871	3043	HBB	hemoglobin, beta	-0.60076	0.0415606	0	1	1	0	0	1
FFESFGDLSTPDAVMGNPK	P68871	3043	HBB	hemoglobin, beta	-0.885594	0.0381778	0	1	1	0	0	1
GTFATLSELHCDK	P68871	3043	HBB	hemoglobin, beta	-0.74107	0.0840347	0	1	1	0	0	1
NVDEVGGEALGR	P68871	3043	HBB	hemoglobin, beta	-1.09158	0.0643997	0	1	1	0	0	1
PPVQAAYQK	P68871	3043	HBB	hemoglobin, beta	-0.812911	0.0449631	0	1	1	0	0	1
SAVTALWGK	P68871	3043	HBB	hemoglobin, beta	-0.737489	0.0718423	0	1	1	0	0	1
TLSELHCDK	P68871	3043	HBB	hemoglobin, beta	-1.34468	0.0372197	0	1	1	0	0	1
GTFSQLSELHCDK	P02042	3045	HBD	hemoglobin, delta	-0.849504	0.0692761	0	1	1	0	0	0
NQNVHMESEVYDTPENIVHGSGSQLFDHVAECLGDFMEK	P19367	3098	HK1	hexokinase 1	-1.79729	0.0168091	0	1	1	1	1	1
QPPVSPGTALVGSQK	P17096	3159	HMGA1	high mobility group AT-hook 1	-1.02154	0.0910236	0	1	1	0	0	1
VSPTDCSAVEPEAEK	P04196	3273	HRG	histidine-rich glycoprotein	-2.48036	0.0235964	0	1	1	0	0	0
]M^QRERRGK	P31689	3301	DNAJA1	DnaJ (Hsp40) homolog, subfamily A, member 1	-1.51723	0.0240213	0	1	1	1	0	1
SENVQDLLLLDVAPLSLGLETAGGVMTALIK	P08107	3303	HSPA1A	heat shock 70kDa protein 1A	-1.76684	0.00828593	0	1	1	1	0	0
TFFPEEISSMVLTK	P54652	3306	HSPA2	heat shock 70kDa protein 2	0.704987	0.0440819	1	0	1	1	0	1
KYTLPPGVDPTQVSSSLSPEGTLTVEAPMPK	P04792	3315	HSPB1	heat shock 27kDa protein 1	-0.709701	0.0641104	0	1	1	0	0	1
LPEEWSQWLGGSSWPGYVRPLPPAAIESPAVAAPAYSR	P04792	3315	HSPB1	heat shock 27kDa protein 1	-1.54397	0.0119457	0	1	1	0	0	1
QLSSGVSEIR	P04792	3315	HSPB1	heat shock 27kDa protein 1	-2.59474	0.00380262	0	1	1	0	0	1
ALM^LQGVDLLADAVAVTMGPK	P10809	3329	HSPD1	heat shock 60kDa protein 1 (chaperonin)	-2.44507	0.00168698	0	1	1	1	1	1
ALMLQGVDLLADAVAVTM^GPK	P10809	3329	HSPD1	heat shock 60kDa protein 1 (chaperonin)	-0.762371	0.0715805	0	1	1	1	1	1
GVMLAVDAVIAELK	P10809	3329	HSPD1	heat shock 60kDa protein 1 (chaperonin)	-0.914006	0.0439339	0	1	1	1	1	1
QSKPVTTPEEIAQVATISANGDKEIGNIISDAMK	P10809	3329	HSPD1	heat shock 60kDa protein 1 (chaperonin)	-1.13519	0.0664937	0	1	1	1	1	1
TALLDAAGVASLLTTAEVVVTEIPK	P10809	3329	HSPD1	heat shock 60kDa protein 1 (chaperonin)	-0.846566	0.0355344	0	1	1	1	1	1
VGEVIVTK	P10809	3329	HSPD1	heat shock 60kDa protein 1 (chaperonin)	-1.00658	0.0217799	0	1	1	1	1	1
VTDALNATR	P10809	3329	HSPD1	heat shock 60kDa protein 1 (chaperonin)	-2.04529	0.0633536	0	1	1	1	1	1
GGEIQPVSVK	P61604	3336	HSPE1	heat shock 10kDa protein 1 (chaperonin 10)	-1.00037	0.0847205	0	1	1	1	0	1
VVLDDKDYFLFR	P61604	3336	HSPE1	heat shock 10kDa protein 1 (chaperonin 10)	-0.834434	0.00569206	0	1	1	1	0	1
TPIAAGHPSM^N	P50213	3419	IDH3A	isocitrate dehydrogenase 3 (NAD+) alpha	-1.0153	0.0606753	0	1	1	1	1	1
YYDYPSIAHLVQK	P05556	3688	ITGB1	integrin, beta 1 (fibronectin receptor, beta polypeptide, antigen CD29 includes MDF2, MSK12)	1.28025	0.0313279	1	0	1	0	0	1
VSVSSGGDCIR	P24043	3908	LAMA2	laminin, alpha 2	2.87398	0.00570186	1	0	1	0	0	0
TGQCECQPGITGQHCER	P11047	3915	LAMC1	laminin, gamma 1 (formerly LAMB2)	1.89258	0.00553051	1	0	1	0	0	1
ALQATVGNSYK	P11279	3916	LAMP1	lysosomal-associated membrane protein 1	1.74396	0.0991932	1	0	1	0	0	1
SLADELALVDVLEDK	P07195	3945	LDHB	lactate dehydrogenase B	-1.19115	0.0322732	0	1	1	1	0	1
DAATVTQMHFLTGQGR	Q15334	3996	LLGL1	lethal giant larvae homolog 1 (Drosophila)	-1.0125	0.00651685	0	1	1	0	0	1
ALYETELADAR	P20700	4001	LMNB1	lamin B1	-1.17833	0.0332945	0	1	1	0	0	1
LTYTAEVSVPK	P09960	4048	LTA4H	leukotriene A4 hydrolase	-1.55697	0.0490493	0	1	1	0	0	1
TPGAVNACHLSCSALLQDNIADAVACAK	P61626	4069	LYZ	lysozyme	-1.25854	0.0197266	0	1	1	0	0	1
DREAGRGLGRM^RR	P49736	4171	MCM2	minichromosome maintenance complex component 2	-0.746473	0.081779	0	1	1	0	0	1
DQPIILVLLDITPM	P40925	4190	MDH1	malate dehydrogenase 1, NAD (soluble)	-1.89141	0.012357	0	1	1	1	0	1
MGVLDGVLMELQDCALPLLK	P40925	4190	MDH1	malate dehydrogenase 1, NAD (soluble)	-0.963609	0.0626768	0	1	1	1	0	1
MIGAPDMAFPR	P00395	4512	COX1	cytochrome c oxidase subunit I	-0.772656	0.0231397	0	1	1	1	1	0
VLMVEEPSMNLEWLYGCPPPYHTFEEPVYMK	P00395	4512	COX1	cytochrome c oxidase subunit I	-1.07452	0.00842709	0	1	1	1	1	0
HSFMPIVLELIPLK	P00403	4513	COX2	cytochrome c oxidase subunit II	-1.11654	0.0321052	0	1	1	1	0	0
DVNYGWIIR	P00156	4519	CYTB	cytochrome b	-0.626145	0.0607606	0	1	1	1	1	0
M^NQKLLK	P46199	4528	MTIF2	mitochondrial translational initiation factor 2	-1.77468	0.0131003	0	1	1	1	1	0
LTWLTPLIPSTLLSLGGLPPLTGFLPK	P03891	4536	ND2	MTND2	-1.7696	0.0565003	0	1	1	1	0	0
WAIIEEFTK	P03891	4536	ND2	MTND2	-0.661066	0.015789	0	1	1	1	0	0
MHLSPILLLSLNPDIITGFSS	P03905	4538	ND4	NADH dehydrogenase, subunit 4 (complex I)	-1.24346	0.0346559	0	1	1	1	0	0
TSDFDTVFFVR	Q14324	4606	MYBPC2	myosin binding protein C, fast type	0.972687	0.00642273	1	0	1	0	0	0
VYTENICGLSDSPGVSK	Q14324	4606	MYBPC2	myosin binding protein C, fast type	0.937657	0.0429339	1	0	1	0	0	0
AEKDEEIDQM^KR	P12882	4619	MYH1	myosin, heavy chain 1, skeletal muscle, adult	2.09964	0.0401854	1	0	1	0	0	0
ALEDQLSEIK	P12882	4619	MYH1	myosin, heavy chain 1, skeletal muscle, adult	1.82449	0.0204856	1	0	1	0	0	0
EFEMSGLQSK	P12882	4619	MYH1	myosin, heavy chain 1, skeletal muscle, adult	1.90949	0.00887158	1	0	1	0	0	0
IAEKDEEIDQM^K	P12882	4619	MYH1	myosin, heavy chain 1, skeletal muscle, adult	1.51198	0.0761216	1	0	1	0	0	0
IAEKDEEIDQM^KR	P12882	4619	MYH1	myosin, heavy chain 1, skeletal muscle, adult	2.12564	0.00890692	1	0	1	0	0	0
IAEKDEEIDQMK	P12882	4619	MYH1	myosin, heavy chain 1, skeletal muscle, adult	1.3736	0.0624698	1	0	1	0	0	0
IAEKDEEIDQMKR	P12882	4619	MYH1	myosin, heavy chain 1, skeletal muscle, adult	2.28449	0.00804421	1	0	1	0	0	0
IEDEQALGMQLQK	P12882	4619	MYH1	myosin, heavy chain 1, skeletal muscle, adult	2.01049	0.0106544	1	0	1	0	0	0
KIAEKDEEIDQM^KR	P12882	4619	MYH1	myosin, heavy chain 1, skeletal muscle, adult	2.06434	0.0161973	1	0	1	0	0	0
KKEFEMSGLQSK	P12882	4619	MYH1	myosin, heavy chain 1, skeletal muscle, adult	1.16508	0.0771121	1	0	1	0	0	0
KKLETDISQIQGEMEDIIQEAR	P12882	4619	MYH1	myosin, heavy chain 1, skeletal muscle, adult	1.51323	0.0861068	1	0	1	0	0	0
LAQESTMDIENDK	P12882	4619	MYH1	myosin, heavy chain 1, skeletal muscle, adult	1.23407	0.0945431	1	0	1	0	0	0
LAQESTMDIENDKQQLDEK	P12882	4619	MYH1	myosin, heavy chain 1, skeletal muscle, adult	2.0174	0.00962032	1	0	1	0	0	0
LETDISQIQGEMEDIIQEAR	P12882	4619	MYH1	myosin, heavy chain 1, skeletal muscle, adult	1.23549	0.0494426	1	0	1	0	0	0
LQDAEEHVEAVNAK	P12882	4619	MYH1	myosin, heavy chain 1, skeletal muscle, adult	1.69137	0.0124478	1	0	1	0	0	0
LQTESGEYSR	P12882	4619	MYH1	myosin, heavy chain 1, skeletal muscle, adult	1.89848	0.00611784	1	0	1	0	0	0
MEIDDLASNMETVSK	P12882	4619	MYH1	myosin, heavy chain 1, skeletal muscle, adult	1.65106	0.0328568	1	0	1	0	0	0
NDLQLQVQAEADSLADAEER	P12882	4619	MYH1	myosin, heavy chain 1, skeletal muscle, adult	1.85775	0.00429726	1	0	1	0	0	0
QAEEAEEQSNVNLSK	P12882	4619	MYH1	myosin, heavy chain 1, skeletal muscle, adult	1.87004	0.0177167	1	0	1	0	0	0
QLDEKDTLVSQLSR	P12882	4619	MYH1	myosin, heavy chain 1, skeletal muscle, adult	2.01528	0.0107421	1	0	1	0	0	0
QVEQEKSELQAALEEAEASLEHEEGK	P12882	4619	MYH1	myosin, heavy chain 1, skeletal muscle, adult	1.58351	0.0170623	1	0	1	0	0	0
RIQHELEEAEER	P12882	4619	MYH1	myosin, heavy chain 1, skeletal muscle, adult	2.12885	0.00485665	1	0	1	0	0	0
RQAEEAEEQSNVNLSK	P12882	4619	MYH1	myosin, heavy chain 1, skeletal muscle, adult	1.98902	0.00904155	1	0	1	0	0	0
SALAHALQSSR	P12882	4619	MYH1	myosin, heavy chain 1, skeletal muscle, adult	1.17175	0.0635736	1	0	1	0	0	0
SELQAALEEAEASLEHEEGK	P12882	4619	MYH1	myosin, heavy chain 1, skeletal muscle, adult	1.40056	0.0436098	1	0	1	0	0	0
DDKLAQLITR	Q9UKX2	4620	MYH2	myosin, heavy chain 2, skeletal muscle, adult	1.05888	0.0055585	1	0	1	0	0	0
EKNDLQLQVQAEAEGLADAEER	Q9UKX2	4620	MYH2	myosin, heavy chain 2, skeletal muscle, adult	1.07969	0.0513371	1	0	1	0	0	0
EQYEEEQESK	Q9UKX2	4620	MYH2	myosin, heavy chain 2, skeletal muscle, adult	1.49839	0.0448792	1	0	1	0	0	0
ERIEAQNRPFDAK	Q9UKX2	4620	MYH2	myosin, heavy chain 2, skeletal muscle, adult	2.23197	0.000261781	1	0	1	0	0	0
IEAQNRPFDAK	Q9UKX2	4620	MYH2	myosin, heavy chain 2, skeletal muscle, adult	1.91468	0.0101534	1	0	1	0	0	0
LQAAEEHVEAVNAK	Q9UKX2	4620	MYH2	myosin, heavy chain 2, skeletal muscle, adult	1.398	0.0674819	1	0	1	0	0	0
]QREEQAEPDGTEVADKAAYLTSLNSADLLK	Q9Y623	4622	MYH4	myosin, heavy chain 4, skeletal muscle	1.65232	0.0151548	1	0	1	0	0	0
LLGSIEIDHTQYK	Q9Y623	4622	MYH4	myosin, heavy chain 4, skeletal muscle	1.6288	0.0369589	1	0	1	0	0	0
TLEDQLSEIK	Q9Y623	4622	MYH4	myosin, heavy chain 4, skeletal muscle	1.75858	0.0345129	1	0	1	0	0	0
QAEEAEEQSNANLSK	P13535	4626	MYH8	myosin, heavy chain 8, skeletal muscle, perinatal	1.51334	0.00254496	1	0	1	0	0	0
ALGTNPTNAEVR	P05976	4632	MYL1	myosin, light chain 1, alkali; skeletal, fast	1.26692	0.0246506	1	0	1	0	0	0
DQATYEDFVEGLR	P05976	4632	MYL1	myosin, light chain 1, alkali; skeletal, fast	1.45059	0.0313699	1	0	1	0	0	0
EAFLLFDR	P05976	4632	MYL1	myosin, light chain 1, alkali; skeletal, fast	1.60468	0.0411941	1	0	1	0	0	0
IEFEQFLPMMQAISNNK	P05976	4632	MYL1	myosin, light chain 1, alkali; skeletal, fast	2.33848	0.000100354	1	0	1	0	0	0
ITLSQVGDVLR	P05976	4632	MYL1	myosin, light chain 1, alkali; skeletal, fast	1.29156	0.0400728	1	0	1	0	0	0
KIEFEQFLPM	P05976	4632	MYL1	myosin, light chain 1, alkali; skeletal, fast	2.56552	0.000592025	1	0	1	0	0	0
KIEFEQFLPMMQAISNNK	P05976	4632	MYL1	myosin, light chain 1, alkali; skeletal, fast	1.99949	0.00481688	1	0	1	0	0	0
KPVAAAAAAPAPAPAPAPAPAPAK	P05976	4632	MYL1	myosin, light chain 1, alkali; skeletal, fast	2.00371	0.0094163	1	0	1	0	0	0
KPVAAAAAAPAPAPAPAPAPAPAKPK	P05976	4632	MYL1	myosin, light chain 1, alkali; skeletal, fast	1.77684	0.00977508	1	0	1	0	0	0
KPVAAAAAAPAPAPAPAPAPAPAKPKEEK	P05976	4632	MYL1	myosin, light chain 1, alkali; skeletal, fast	1.07477	0.0478688	1	0	1	0	0	0
KVLGNPSNEELNAK	P05976	4632	MYL1	myosin, light chain 1, alkali; skeletal, fast	1.44007	0.0113016	1	0	1	0	0	0
MKEEEVEALMAGQEDSNGCINYEAFVK	P05976	4632	MYL1	myosin, light chain 1, alkali; skeletal, fast	1.57153	0.0460174	1	0	1	0	0	0
VLGNPSNEELNAK	P05976	4632	MYL1	myosin, light chain 1, alkali; skeletal, fast	1.42621	0.0211376	1	0	1	0	0	0
EVEFDASK	P08590	4634	MYL3	myosin, light chain 3, alkali; ventricular, skeletal, slow	-1.42012	0.0406514	0	1	1	0	1	0
IEFTPEQIEEFKEAFMLFDR	P08590	4634	MYL3	myosin, light chain 3, alkali; ventricular, skeletal, slow	-3.25541	0.0137477	0	1	1	0	1	0
KYTEQITNEK	Q16718	4698	NDUFA5	NADH dehydrogenase (ubiquinone) 1 alpha subcomplex, 5, 13kDa	-2.19012	0.0213016	0	1	1	1	0	1
FFHETEAPRPK	P56556	4700	NDUFA6	NADH dehydrogenase (ubiquinone) 1 alpha subcomplex, 6, 14kDa	2.69324	0.00102516	1	0	1	1	0	1
ESVPPSIIMSSQK	O95182	4701	NDUFA7	NADH dehydrogenase (ubiquinone) 1 alpha subcomplex, 7, 14.5kDa	1.19302	0.00943389	1	0	1	1	1	1
PAESSAVAATEK	O95182	4701	NDUFA7	NADH dehydrogenase (ubiquinone) 1 alpha subcomplex, 7, 14.5kDa	2.42423	0.0152848	1	0	1	1	1	1
HCAEPFTEYWTCIDYTGQQLFR	P51970	4702	NDUFA8	NADH dehydrogenase (ubiquinone) 1 alpha subcomplex, 8, 19kDa	-1.85447	0.0021066	0	1	1	1	1	1
FEVLNYTSIPIFLPEVTIGAHQTDR	O95299	4705	NDUFA10	NADH dehydrogenase (ubiquinone) 1 alpha subcomplex, 10, 42kDa	-1.11709	0.0171086	0	1	1	1	1	1
LLVQDKFEVLNYTSIPIFLPEVTIGAHQTDR	O95299	4705	NDUFA10	NADH dehydrogenase (ubiquinone) 1 alpha subcomplex, 10, 42kDa	-2.08565	0.00338796	0	1	1	1	1	1
SVTICDYLPPHLVIYIDVPVPEVQR	O95299	4705	NDUFA10	NADH dehydrogenase (ubiquinone) 1 alpha subcomplex, 10, 42kDa	-2.49073	3.19707e-05	0	1	1	1	1	1
SDM^PPLTLEGIQDR	O14561	4706	NDUFAB1	NADH dehydrogenase (ubiquinone) 1, alpha/beta subcomplex, 1, 8kDa	4.25449	0.00016105	1	0	1	1	1	1
EGDLPPLWWYIVTR	Q9Y6M9	4715	NDUFB9	NADH dehydrogenase (ubiquinone) 1 beta subcomplex, 9, 22kDa	-0.797569	0.0458178	0	1	1	1	1	1
EIWDMFGVFFANHPDLR	O75489	4722	NDUFS3	NADH dehydrogenase (ubiquinone) Fe-S protein 3, 30kDa (NADH-coenzyme Q reductase)	-1.51659	0.00551202	0	1	1	1	1	1
FEIVYNLLSLR	O75489	4722	NDUFS3	NADH dehydrogenase (ubiquinone) Fe-S protein 3, 30kDa (NADH-coenzyme Q reductase)	-1.28364	0.0177892	0	1	1	1	1	1
SVCETVLMDFDALVQAQTGLGTAAVIVMDR	P49821	4723	NDUFV1	NADH dehydrogenase (ubiquinone) flavoprotein 1, 51kDa	-1.86366	0.0585719	0	1	1	1	1	1
VYINLDKETK	O75380	4726	NDUFS6	NADH dehydrogenase (ubiquinone) Fe-S protein 6, 13kDa (NADH-coenzyme Q reductase)	1.54989	0.0626146	1	0	1	1	0	1
TCSLPDLSK	Q96PY6	4750	NEK1	NIMA (never in mitosis gene a)-related kinase 1	1.18222	0.0796541	1	0	1	0	0	0
HCEDGICTVTAGPK	P19838	4790	NFKB1	nuclear factor of kappa light polypeptide gene enhancer in B-cells 1	-2.69799	0.00499653	0	1	1	1	0	1
YLQEVIDVLETDGHFR	Q02818	4924	NUCB1	nucleobindin 1	-1.44128	0.0268495	0	1	1	0	0	1
LGFYGLDESDLDKVFHLPTTTFIGGQESALPLR	Q02218	4967	OGDH	oxoglutarate (alpha-ketoglutarate) dehydrogenase (lipoamide)	-1.06594	0.0279195	0	1	1	1	1	1
PEDGPAAQNPENVK	Q02218	4967	OGDH	oxoglutarate (alpha-ketoglutarate) dehydrogenase (lipoamide)	-1.49713	0.0230544	0	1	1	1	1	1
FYTDPVEAVK	P55809	5019	OXCT1	3-oxoacid CoA transferase 1	0.972635	0.0676367	1	0	1	1	1	1
NRPTSISWDGLDSGK	P30086	5037	PEBP1	phosphatidylethanolamine binding protein 1	1.33656	0.0133939	1	0	1	0	0	1
WSGPLSLQEVDEQPQHPLHVTYAGAAVDELGK	P30086	5037	PEBP1	phosphatidylethanolamine binding protein 1	0.78602	0.0612604	1	0	1	0	0	1
GRTCRGRKFDGHRCAGQQQDIR	P27918	5199	CFP	complement factor properdin	-1.82991	0.00523023	0	1	1	0	0	0
HLEGM^SDQAIMELNLPTGIPIVYELNK	P15259	5224	PGAM2	phosphoglycerate mutase 2 (muscle)	1.26783	0.0461	1	0	1	0	0	0
IALYETPTGWK	P36871	5236	PGM1	phosphoglucomutase 1	-1.15757	0.0120791	0	1	1	0	0	1
AATFGLILDDVSLTHLTFGK	P35232	5245	PHB	prohibitin	-1.19841	0.054748	0	1	1	1	1	1
GVQDIVVGEGTHFLIPWVQKPIIFDCR	P35232	5245	PHB	prohibitin	-1.39396	0.00474063	0	1	1	1	1	1
FFILCGLGGIISCGTTHTALVPLDLVK	Q00325	5250	SLC25A3	solute carrier family 25 (mitochondrial carrier; phosphate carrier), member 3	-1.75802	0.0283027	0	1	1	1	1	1
GWAPTFLGYSMQGL	Q00325	5250	SLC25A3	solute carrier family 25 (mitochondrial carrier; phosphate carrier), member 3	-0.80709	0.0978043	0	1	1	1	1	1
TSLYLAASASAEFFADIALAPMEAAK	Q00325	5250	SLC25A3	solute carrier family 25 (mitochondrial carrier; phosphate carrier), member 3	-1.48343	0.0687885	0	1	1	1	1	1
FGVEQDVDMVFASFIR	P14618	5315	PKM	pyruvate kinase, muscle	-1.50603	0.062012	0	1	1	1	0	1
APWCHTTNSQVR	P00747	5340	PLG	plasminogen	-1.12664	0.075282	0	1	1	0	0	0
M^AWQWRGEFM^PASR	Q07864	5426	POLE	polymerase (DNA directed), epsilon, catalytic subunit	1.71075	0.00814429	1	0	1	0	0	1
KWESPAQNTAHLDQFER	P17612	5566	PRKACA	protein kinase, cAMP-dependent, catalytic, alpha	1.68362	0.0110676	1	0	1	1	0	1
GLGQECVLSSSPAVLALQTSLVFSR	P78527	5591	PRKDC	protein kinase, DNA-activated, catalytic polypeptide	1.46136	0.00132206	1	0	1	0	0	1
DGGFCEVCK	P07602	5660	PSAP	prosaposin	2.30728	0.00740248	1	0	1	1	0	1
QEILAALEK	P07602	5660	PSAP	prosaposin	1.04798	0.033863	1	0	1	1	0	1
YKDILPFDHSR	Q05209	5782	PTPN12	protein tyrosine phosphatase, non-receptor type 12	-1.95328	0.000375551	0	1	1	0	0	1
VKLDSPAGTALSPSGH	P32322	5831	PYCR1	pyrroline-5-carboxylate reductase 1	0.622519	0.0516185	1	0	1	1	0	1
GAHGIIVVYDVTDQESFNNVK	P62820	5861	RAB1A	RAB1A, member RAS oncogene family	2.32185	0.00148347	1	0	1	0	0	1
ELSLAGNELGDEGAR	P13489	6050	RNH1	ribonuclease/angiogenin inhibitor 1	-1.07656	0.0197675	0	1	1	0	0	1
IAAEGIHTGQFVYCGK	P62917	6132	RPL8	ribosomal protein L8	1.22379	0.00960089	1	0	1	0	0	1
AGAIAPCEVTVPAQNTGLGPEK	P05388	6175	RPLP0	ribosomal protein, large, P0	-1.29529	0.0153732	0	1	1	0	0	1
IQQLVQDIASLTLLEISDLNELLK	P52815	6182	MRPL12	mitochondrial ribosomal protein L12	-2.81609	0.000130016	0	1	1	1	1	1
DVPAYSQDTFK	P04843	6184	RPN1	ribophorin I	1.3094	0.0834736	1	0	1	0	0	1
AGIIQDTWHK	Q9P2E9	6238	RRBP1	ribosome binding protein 1 homolog 180kDa (dog)	1.70667	0.0356937	1	0	1	0	0	1
IPGTGALASAAAAVSGSK	O75298	6253	RTN2	reticulon 2	0.919531	0.013146	1	0	1	0	0	0
QHQAQIDQYVGLVTNQLSHIK	O75298	6253	RTN2	reticulon 2	0.714448	0.0538099	1	0	1	0	0	0
AILGLPNSVEEMCPDIPVLER	P21817	6261	RYR1	ryanodine receptor 1 (skeletal)	1.30576	0.0250426	1	0	1	0	0	1
EGAPGGTPQAGGEAQPAR	P21817	6261	RYR1	ryanodine receptor 1 (skeletal)	0.779317	0.0942313	1	0	1	0	0	1
EHFGEEPPEENR	P21817	6261	RYR1	ryanodine receptor 1 (skeletal)	1.3122	0.00457268	1	0	1	0	0	1
GEGGSGLLAAIEEAIR	P21817	6261	RYR1	ryanodine receptor 1 (skeletal)	0.774924	0.0868988	1	0	1	0	0	1
GVPGREEDADDPEK	P21817	6261	RYR1	ryanodine receptor 1 (skeletal)	1.06012	0.0651471	1	0	1	0	0	1
KPECFGPALR	P21817	6261	RYR1	ryanodine receptor 1 (skeletal)	1.10155	0.024186	1	0	1	0	0	1
DPIYFTGLASEPGAR	Q99523	6272	SORT1	sortilin 1	1.70152	0.0622299	1	0	1	0	0	1
PLDQAIGLLVAIFHK	P06703	6277	S100A6	S100 calcium binding protein A6	-1.31101	0.0443281	0	1	1	0	0	1
EETEDANEEAPLR	Q86TD4	6345	SRL	sarcalumenin	0.758864	0.0717972	1	0	1	0	0	0
GMVWNTDLVETLELQNLMLCALQTIYGAEAR	P31040	6389	SDHA	succinate dehydrogenase complex, subunit A, flavoprotein (Fp)	-1.81107	0.00303096	0	1	1	1	1	1
LGANSLLDLVVFGR	P31040	6389	SDHA	succinate dehydrogenase complex, subunit A, flavoprotein (Fp)	-1.25434	0.00248701	0	1	1	1	1	1
LEGDSEFLQPLYAK	Q92629	6444	SGCD	sarcoglycan, delta (35kDa dystrophin-associated glycoprotein)	1.35691	0.0588753	1	0	1	0	0	0
LPHGSYTPTGTR	Q92629	6444	SGCD	sarcoglycan, delta (35kDa dystrophin-associated glycoprotein)	1.40421	0.036645	1	0	1	0	0	0
]MCPAGWKLLAMLALVLVVMVWY	Q11206	6484	ST3GAL4	ST3 beta-galactoside alpha-2,3-sialyltransferase 4	-1.63599	0.0265709	0	1	1	0	0	0
DREDAVM^HHLLCGGLYKPRRR	Q14940	6553	SLC9A5	solute carrier family 9, subfamily A (NHE5, cation proton antiporter 5), member 5	-1.20653	0.0419304	0	1	1	0	0	0
STVFTIFGSNK	Q92673	6653	SORL1	sortilin-related receptor, L(DLR class) A repeats containing	1.2144	0.0377768	1	0	1	0	0	1
VPADLGAEAGLQQLLGALR	P35270	6697	SPR	sepiapterin reductase (7,8-dihydrobiopterin:NADP+ oxidoreductase)	-1.27334	0.0088025	0	1	1	1	0	1
EANELQQWINEK	Q13813	6709	SPTAN1	spectrin, alpha, non-erythrocytic 1	-1.6997	0.00931107	0	1	1	0	0	1
EQLTEEQKNEFK	P63316	7134	TNNC1	troponin C type 1 (slow)	-0.660653	0.0655642	0	1	1	1	1	0
IDAAEEEKYDMEVR	P48788	7136	TNNI2	troponin I type 2 (skeletal, fast)	1.79473	0.0231086	1	0	1	0	0	0
QNYLAEHCPPLHIPGSMSEVQELCK	P48788	7136	TNNI2	troponin I type 2 (skeletal, fast)	1.57146	0.0611053	1	0	1	0	0	0
SVMLQIAATELEKEESR	P48788	7136	TNNI2	troponin I type 2 (skeletal, fast)	1.20756	0.0825571	1	0	1	0	0	0
KKPLDIDYM^GEEQLR	P13805	7138	TNNT1	troponin T type 1 (skeletal, slow)	-0.92443	0.0895356	0	1	1	0	0	0
DLMELQALIDSHFEAR	P45378	7140	TNNT3	troponin T type 3 (skeletal, fast)	2.04051	0.0886473	1	0	1	0	0	0
IPEGEKVDFDDIQK	P45378	7140	TNNT3	troponin T type 3 (skeletal, fast)	1.3098	0.0575788	1	0	1	0	0	0
KPLNIDHLGEDKLR	P45378	7140	TNNT3	troponin T type 3 (skeletal, fast)	1.74083	0.00514642	1	0	1	0	0	0
]FFLRHERPPGRDIVSGPR	Q13625	7159	TP53BP2	tumor protein p53 binding protein, 2	1.00399	0.0295418	1	0	1	0	0	0
HVFGESDELIGQK	P60174	7167	TPI1	triosephosphate isomerase 1	-1.62079	0.00848561	0	1	1	0	0	1
IIYGGSVTGATCK	P60174	7167	TPI1	triosephosphate isomerase 1	-0.987933	0.0832777	0	1	1	0	0	1
QSLGELIGTLNAAK	P60174	7167	TPI1	triosephosphate isomerase 1	-1.27354	0.0584522	0	1	1	0	0	1
YGGSVTGATCK	P60174	7167	TPI1	triosephosphate isomerase 1	-1.10585	0.00402938	0	1	1	0	0	1
EDRYEEEIK	P09493	7168	TPM1	tropomyosin 1 (alpha)	1.92791	0.00390701	1	0	1	0	0	1
SIDDLEDELYAQK	P09493	7168	TPM1	tropomyosin 1 (alpha)	1.31858	0.0965102	1	0	1	0	0	1
YSQKEDRYEEEIK	P09493	7168	TPM1	tropomyosin 1 (alpha)	1.17678	0.0305155	1	0	1	0	0	1
CSELEEELK	P06753	7170	TPM3	tropomyosin 3	1.08493	0.0456576	1	0	1	0	0	1
ELLTEFGYKGEETPVIVGSALCALEGR	P49411	7284	TUFM	Tu translation elongation factor, mitochondrial	-0.73426	0.0739171	0	1	1	1	1	1
GEETPVIVGSALCALEGR	P49411	7284	TUFM	Tu translation elongation factor, mitochondrial	-0.659192	0.0813389	0	1	1	1	1	1
QIGVEHVVVYVNK	P49411	7284	TUFM	Tu translation elongation factor, mitochondrial	-0.903242	0.0547592	0	1	1	1	1	1
VEAQVYILSK	P49411	7284	TUFM	Tu translation elongation factor, mitochondrial	-1.42841	0.0109441	0	1	1	1	1	1
EVESM^GAHLNAYSTR	P31930	7384	UQCRC1	ubiquinol-cytochrome c reductase core protein I	0.677403	0.0884646	1	0	1	1	1	1
VTQSNFAVGYKTDEFQLHTNVNDGTEFGGSIYQK	P21796	7416	VDAC1	voltage-dependent anion channel 1	-1.2099	0.0409533	0	1	1	1	0	1
SQNNFALGYK	Q9Y277	7419	VDAC3	voltage-dependent anion channel 3	-2.97233	0.00708727	0	1	1	1	1	1
VNNASLIGLGYTQTLRPGVK	Q9Y277	7419	VDAC3	voltage-dependent anion channel 3	-1.43434	0.0524579	0	1	1	1	1	1
EKLQEEM^LQR	P08670	7431	VIM	vimentin	2.71323	0.00380298	1	0	1	0	0	1
SLYASSPGGVYATR	P08670	7431	VIM	vimentin	1.50942	0.016057	1	0	1	0	0	1
AAFDDAIAELDTLSEESYK	P62258	7531	YWHAE	tyrosine 3-monooxygenase/tryptophan 5-monooxygenase activation protein, epsilon polypeptide	-1.07683	0.0338242	0	1	1	1	0	1
FLIPNASQAESK	P63104	7534	YWHAZ	tyrosine 3-monooxygenase/tryptophan 5-monooxygenase activation protein, zeta polypeptide	-2.65882	0.00146057	0	1	1	1	0	1
SVTEQGAELSNEER	P63104	7534	YWHAZ	tyrosine 3-monooxygenase/tryptophan 5-monooxygenase activation protein, zeta polypeptide	-1.78822	0.0162593	0	1	1	1	0	1
]TEDTEVTDFPSLEEGILTQSENQVK	Q8TCU4	7840	ALMS1	Alstrom syndrome 1	-1.45744	0.00370985	0	1	1	0	0	0
SAAMRERFDRFLHEKNCM^TDLLAKLEAK	Q00765	7905	REEP5	receptor accessory protein 5	0.875954	0.0478856	1	0	1	0	0	1
YGIDEYLELK	P51649	7915	ALDH5A1	aldehyde dehydrogenase 5 family, member A1	-0.732669	0.0713154	0	1	1	1	1	1
TVYHAEEIQCNGR	P50461	8048	CSRP3	cysteine and glycine-rich protein 3 (cardiac LIM protein)	1.22998	0.042338	1	0	1	0	0	0
DVGPPPPVSKPSEPR	O00330	8050	PDHX	pyruvate dehydrogenase complex, component X	-0.958912	0.0449261	0	1	1	1	1	1
LGSLIGLIVEEGEDWK	O00330	8050	PDHX	pyruvate dehydrogenase complex, component X	-1.1314	0.0551044	0	1	1	1	1	1
RRPCEQISPEEEER	P15407	8061	FOSL1	FOS-like antigen 1	-1.36042	0.0648021	0	1	1	0	0	1
EFTGFPDPYTELNTGK	O75923	8291	DYSF	dysferlin, limb girdle muscular dystrophy 2B (autosomal recessive)	1.3133	0.031946	1	0	1	0	0	1
FIFPFDYLPAEQVCTIAK	O75923	8291	DYSF	dysferlin, limb girdle muscular dystrophy 2B (autosomal recessive)	1.68774	0.000509753	1	0	1	0	0	1
WLLLSDPDDFSAGAR	O75923	8291	DYSF	dysferlin, limb girdle muscular dystrophy 2B (autosomal recessive)	1.39297	0.0530699	1	0	1	0	0	1
RISGLIYEETR	P62805	8294	HIST1H4I	histone cluster 1, H4i	1.37442	0.0252455	1	0	1	0	0	0
AVVVNAAQLASYSQSK	Q02978	8402	SLC25A11	solute carrier family 25 (mitochondrial carrier; oxoglutarate carrier), member 11	-1.16172	0.0342376	0	1	1	1	0	1
SAGAGGIDGKPR	Q02978	8402	SLC25A11	solute carrier family 25 (mitochondrial carrier; oxoglutarate carrier), member 11	-1.62925	0.0887062	0	1	1	1	0	1
EFGSLPTTPSEQR	O15400	8417	STX7	syntaxin 7	1.44502	0.00871905	1	0	1	0	0	1
EAAEYIAQAR	P56589	8504	PEX3	peroxisomal biogenesis factor 3	-1.12567	0.0866858	0	1	1	0	0	1
]MMCEVM^PTISEDGR	O75145	8541	PPFIA3	protein tyrosine phosphatase, receptor type, f polypeptide (PTPRF), interacting protein (liprin), alpha 3	-2.99457	0.000513754	0	1	1	0	0	0
YGQVTPLEIDILYQLADLYNASGR	O75746	8604	SLC25A12	solute carrier family 25 (aspartate/glutamate carrier), member 12	-1.0603	0.0397401	0	1	1	1	0	1
EFSPFGSITSAK	Q13310	8761	PABPC4	poly(A) binding protein, cytoplasmic 4 (inducible form)	-1.12991	0.0267019	0	1	1	0	0	1
IFDLQDWTQEDER	Q9P2R7	8803	SUCLA2	succinate-CoA ligase, ADP-forming, beta subunit	-2.71299	0.013475	0	1	1	1	1	1
RNVDLDLAASHRK	Q15751	8925	HERC1	HECT and RLD domain containing E3 ubiquitin protein ligase family member 1	-0.921453	0.0477768	0	1	1	0	0	1
AQLFALTGVQPAR	P54578	9097	USP14	ubiquitin specific peptidase 14 (tRNA-guanine transglycosylase)	1.53895	0.0198571	1	0	1	0	0	1
CEAWTMPEPGPAYDLTFCEVR	P54296	9172	MYOM2	myomesin (M-protein) 2, 165kDa	1.74403	0.00285219	1	0	1	1	1	1
DADPLVTGAPGAPMDLQCHDANR	P54296	9172	MYOM2	myomesin (M-protein) 2, 165kDa	0.653915	0.0969447	1	0	1	1	1	1
FWLQAEHLSPDASYR	P54296	9172	MYOM2	myomesin (M-protein) 2, 165kDa	1.11597	0.0958204	1	0	1	1	1	1
TVLEEAEFQR	P54296	9172	MYOM2	myomesin (M-protein) 2, 165kDa	1.30245	0.00619019	1	0	1	1	1	1
RLPEAIEEVK	Q9UBQ7	9380	GRHPR	glyoxylate reductase/hydroxypyruvate reductase	-0.90852	0.0964178	0	1	1	0	0	1
YALPLVGHR	P13667	9601	PDIA4	protein disulfide isomerase family A, member 4	1.12371	0.0532364	1	0	1	0	0	1
]GELESAQAQIKILEEK	Q66GS9	9662	CEP135	centrosomal protein 135kDa	-0.971185	0.0971549	0	1	1	0	0	0
]DILSFDKIKEQRERERQR	Q14151	9667	SAFB2	scaffold attachment factor B2	1.37016	0.0147655	1	0	1	0	0	1
]HFHTM^AAMKNHLRRHSRRRSRRHR	O15015	9726	ZNF646	zinc finger protein 646	0.920515	0.087437	1	0	1	0	0	0
SRVEEVDGSLVRILFLDDKRCEWIYRGSTRLEPMFSMK	Q15047	9869	SETDB1	SET domain, bifurcated 1	-1.91882	0.00529979	0	1	1	0	0	0
QVSTAM^AEEIR	O95140	9927	MFN2	mitofusin 2	1.54676	0.00159039	1	0	1	1	0	1
NIVLSGGSTM^FR	P61158	10096	ACTR3	ARP3 actin-related protein 3 homolog (yeast)	0.726179	0.0974335	1	0	1	0	0	1
ASEPGLAQLLVDQIYENAMIAAGLVDDPR	Q12931	10131	TRAP1	TNF receptor-associated protein 1	-1.07549	0.0395223	0	1	1	1	1	1
AQQVAVQEQEIAR	O75955	10211	FLOT1	flotillin 1	-1.59992	0.0711932	0	1	1	0	0	1
AAYQVAALPK	P52758	10247	HRSP12	heat-responsive protein 12	1.11489	0.0480907	1	0	1	1	0	1
LGLLLDCPR	O60662	10324	KBTBD10	kelch repeat and BTB (POZ) domain containing 10	0.768379	0.0715411	1	0	1	0	0	0
KYGEFFPVPESILTSM^K	Q9UGM6	10352	WARS2	tryptophanyl tRNA synthetase 2, mitochondrial	-1.06599	0.093823	0	1	1	1	1	0
GLTFQEVENFFTFLK	Q9BPX6	10367	MICU1	mitochondrial calcium uptake 1	-1.49386	0.00443886	0	1	1	1	1	0
LAGVTALSCWLPLR	O75608	10434	LYPLA1	lysophospholipase I	1.11213	0.0493924	1	0	1	1	0	1
WDAWNALGSLPK	O75521	10455	ECI2	enoyl-CoA delta isomerase 2	-1.02787	0.0827558	0	1	1	1	0	0
SESPQPAPDWGSQRPF	O00165	10456	HAX1	HCLS1 associated protein X-1	-2.4346	0.091693	0	1	1	1	1	1
QCENDIIPNVLEAMISGELDILK	O43615	10469	TIMM44	translocase of inner mitochondrial membrane 44 homolog (yeast)	-1.22486	0.0231118	0	1	1	1	1	1
ADHSLHLSK	Q13162	10549	PRDX4	peroxiredoxin 4	2.06313	0.0292695	1	0	1	1	0	1
TPMGIVLDALEQQEEGINR	O75915	10550	ARL6IP5	ADP-ribosylation-like factor 6 interacting protein 5	1.28431	0.0122999	1	0	1	0	0	1
IYVAELIQQLQQQALSEPAVVQK	Q13084	10573	MRPL28	mitochondrial ribosomal protein L28	1.02351	0.0568502	1	0	1	1	1	1
LATFWYYAK	O75964	10632	ATP5L	ATP synthase, H+ transporting, mitochondrial Fo complex, subunit G	-0.726282	0.0662724	0	1	1	1	1	1
VAFGSLAANGPTTLVDK	Q9UKX7	10762	NUP50	nucleoporin 50kDa	0.950231	0.0834536	1	0	1	0	0	1
DEHANEDVER	P61026	10890	RAB10	RAB10, member RAS oncogene family	1.05634	0.0908905	1	0	1	0	0	1
ILDQGEDFPASEM^TR	P30040	10961	ERP29	endoplasmic reticulum protein 29	2.53108	0.0529176	1	0	1	0	0	1
TMETLHLEYFEEAMNYLLSHPEVK	P49753	10965	ACOT2	acyl-CoA thioesterase 2	-1.39664	0.00392703	0	1	1	1	1	1
]QQEIAKMGTPVPRPPQDMGQIGVR	Q13435	10992	SF3B2	splicing factor 3b, subunit 2, 145kDa	-1.51236	0.0954618	0	1	1	0	0	1
]KMEPDEQLRNDHMNLRGHTPLDTQLEDKEKK	Q7Z7A1	11064	CNTRL	centriolin	0.979961	0.0904319	1	0	1	0	0	0
]AGPPPEK	Q9BUJ2	11100	HNRNPUL1	heterogeneous nuclear ribonucleoprotein U-like 1	-1.47187	0.00764128	0	1	1	0	0	1
DFSSVFQFLR	P31937	11112	HIBADH	3-hydroxyisobutyrate dehydrogenase	-0.884976	0.0446567	0	1	1	1	0	1
AAQSQLSQGDLVVAIDGVNTDTMTHLEAQNK	O75112	11155	LDB3	LIM domain binding 3	1.46986	0.0901242	1	0	1	0	0	0
GGPAYTPAGPQVPPLAR	O75112	11155	LDB3	LIM domain binding 3	1.27937	0.0375818	1	0	1	0	0	0
ILAQMTGTEFMQDPDEEALR	O75112	11155	LDB3	LIM domain binding 3	1.2151	0.00358527	1	0	1	0	0	0
]FSVVSDKNHM^HFGAITCAMGIR	Q9Y5B9	11198	SUPT16H	suppressor of Ty 16 homolog (S. cerevisiae)	-1.02227	0.0685175	0	1	1	0	0	1
GAEEMETVIPVDVMR	Q99497	11315	PARK7	parkinson protein 7	-0.87993	0.0405249	0	1	1	1	0	1
VNSVGSSSTSSSGLTGNYVPSFLKK	Q9UPZ9	22858	ICK	intestinal cell (MAK-like) kinase	-1.28598	0.0473669	0	1	1	0	0	1
]M^TEIADLTYNVVAFSEIMSMVWKRLNDHGKNWR	O95208	22905	EPN2	epsin 2	-2.24542	0.00675982	0	1	1	0	0	1
WSPSLDR	Q86UR5	22999	RIMS1	regulating synaptic membrane exocytosis 1	-1.36982	0.0303048	0	1	1	0	0	0
SIRPGLSPYR	Q14697	23193	GANAB	glucosidase, alpha; neutral AB	2.87217	0.0314817	1	0	1	0	0	1
M^VAFNNQIDHEVTVEKKWGQK	Q9NU22	23195	MDN1	MDN1, midasin homolog (yeast)	2.70148	0.00196946	1	0	1	0	0	1
GLDTVVALLADVVLQPR	Q10713	23203	PMPCA	peptidase (mitochondrial processing) alpha	-2.15612	0.000186848	0	1	1	1	1	1
MVLAGVGVEHEHLVDCAR	Q10713	23203	PMPCA	peptidase (mitochondrial processing) alpha	-1.1318	0.0131272	0	1	1	1	1	1
ASKPSDM^SVQVCGYISK	O75165	23317	DNAJC13	DnaJ (Hsp40) homolog, subfamily C, member 13	0.939003	0.026303	1	0	1	0	0	1
HAKFRCYVMGKPEPEIEWHWEGRPLLPDRR	O75147	23363	OBSL1	obscurin-like 1	3.05839	0.010321	1	0	1	0	0	0
EVDILISTALIPGK	Q13423	23530	NNT	nicotinamide nucleotide transhydrogenase	-0.860083	0.054886	0	1	1	1	1	1
SLANVILGGYGTTSTAGGKPMEISGTHTEINLDNAIDMIR	Q13423	23530	NNT	nicotinamide nucleotide transhydrogenase	-0.936747	0.0628369	0	1	1	1	1	1
]IRLFREFLQVLETECQHLHTKGR	Q6NWY9	25766	PRPF40B	PRP40 pre-mRNA processing factor 40 homolog B (S. cerevisiae)	-1.30538	0.0614962	0	1	1	0	0	0
DVVVQHVHFDGLGR	Q9Y512	25813	SAMM50	sorting and assembly machinery component 50 homolog (S. cerevisiae)	-1.31881	0.00469299	0	1	1	1	1	1
SLEPLPSSGPDFGGLGEEAEFVEVEPEAK	Q9Y512	25813	SAMM50	sorting and assembly machinery component 50 homolog (S. cerevisiae)	-0.942954	0.0549874	0	1	1	1	1	1
VGDAIPAVEVFEGEPGNK	P30044	25824	PRDX5	peroxiredoxin 5	-0.68477	0.0781889	0	1	1	1	1	1
TVFFWAPIMK	O95563	25874	MPC2	mitochondrial pyruvate carrier 2	-0.916154	0.0210959	0	1	1	1	0	1
FGYPFVIIAGK	Q7L3T8	25973	PARS2	prolyl-tRNA synthetase 2, mitochondrial (putative)	-0.833532	0.0143939	0	1	1	1	1	0
M^SKDALPEK	Q9UK99	26273	FBXO3	F-box protein 3	1.28272	0.0208297	1	0	1	0	0	0
VATM^LATGGNR	Q9H3K2	27069	GHITM	growth hormone inducible transmembrane protein	1.67728	0.00534765	1	0	1	1	1	0
GETHLWSPQVSEDGK	Q53GG5	27295	PDLIM3	PDZ and LIM domain 3	1.22586	0.0947478	1	0	1	0	0	0
SNDKELEEVNLNNIQDIPIPMLSELCEAMK	Q9NZQ9	29765	TMOD4	tropomodulin 4 (muscle)	1.9903	0.00221782	1	0	1	0	0	0
LYSLLFR	Q9UDW1	29796	UQCR10	ubiquinol-cytochrome c reductase, complex III subunit X	-4.5932	4.37938e-06	0	1	1	1	0	1
DGIIDKEDLR	Q96A32	29895	MYLPF	myosin light chain, phosphorylatable, fast skeletal muscle	1.80278	0.0570416	1	0	1	0	0	0
DTFAAMGR	Q96A32	29895	MYLPF	myosin light chain, phosphorylatable, fast skeletal muscle	1.39391	0.0401815	1	0	1	0	0	0
EAFTVIDQNR	Q96A32	29895	MYLPF	myosin light chain, phosphorylatable, fast skeletal muscle	1.63126	0.0656051	1	0	1	0	0	0
LKGADPEDVITGAFK	Q96A32	29895	MYLPF	myosin light chain, phosphorylatable, fast skeletal muscle	1.59516	0.0313743	1	0	1	0	0	0
NEELDAMMK	Q96A32	29895	MYLPF	myosin light chain, phosphorylatable, fast skeletal muscle	1.75237	0.0325862	1	0	1	0	0	0
NICYVITHGDAK	Q96A32	29895	MYLPF	myosin light chain, phosphorylatable, fast skeletal muscle	1.84871	0.0207367	1	0	1	0	0	0
NICYVITHGDAKDQE	Q96A32	29895	MYLPF	myosin light chain, phosphorylatable, fast skeletal muscle	1.20002	0.0841588	1	0	1	0	0	0
SMFDQTQIQEFK	Q96A32	29895	MYLPF	myosin light chain, phosphorylatable, fast skeletal muscle	1.15557	0.00988175	1	0	1	0	0	0
TVEGGSSSVFSMFDQTQIQEFK	Q96A32	29895	MYLPF	myosin light chain, phosphorylatable, fast skeletal muscle	1.16952	0.0800566	1	0	1	0	0	0
ADQVDTQQLM^R	Q9H223	30844	EHD4	EH-domain containing 4	-0.810966	0.0294466	0	1	1	0	0	1
AVIM^GAPGSGK	Q9UIJ7	50808	AK3	adenylate kinase 3	-3.84998	0.01148	0	1	1	1	1	1
AYQIDTVINLNVPFEVIK	Q9UIJ7	50808	AK3	adenylate kinase 3	-1.12975	0.015993	0	1	1	1	1	1
GVLETFSGTETNK	Q9UIJ7	50808	AK3	adenylate kinase 3	-1.0437	0.0268611	0	1	1	1	1	1
HLSSGDLLR	Q9UIJ7	50808	AK3	adenylate kinase 3	-2.42362	0.00669919	0	1	1	1	1	1
VYNIEFNPPK	Q9UIJ7	50808	AK3	adenylate kinase 3	-0.939766	0.0453765	0	1	1	1	1	1
AQYDPAKPNYISLDK	Q96E29	51001	MTERFD1	MTERF domain containing 1	-1.39797	0.00115692	0	1	1	1	1	0
LYSTSASPLVLLR	Q9Y2Z9	51004	COQ6	coenzyme Q6 homolog, monooxygenase (S. cerevisiae)	1.2384	0.0934839	1	0	1	1	0	1
ENLEEEAIIMK	Q9P0J0	51079	NDUFA13	NADH dehydrogenase (ubiquinone) 1 alpha subcomplex, 13	1.44209	0.0702279	1	0	1	1	1	1
ALGSVGPVDLLVNNAAVALLQPFLEVTK	Q7Z4W1	51181	DCXR	dicarbonyl/L-xylulose reductase	-1.19611	0.015552	0	1	1	0	0	1
]ARRHRAEEPEEEEEVVEAEEETWARGR	Q9P2Y4	51222	ZNF219	zinc finger protein 219	1.35292	0.0189844	1	0	1	0	0	1
FGLNTVLTTDNSDLFINSIGIVPSVR	Q9UHG3	51449	PCYOX1	prenylcysteine oxidase 1	-0.8907	0.00931981	0	1	1	0	0	1
YLGYANEVGEAFR	Q9UDX5	51537	MTFP1	mitochondrial fission process 1	-1.77613	0.0870893	0	1	1	1	1	0
DYLMSTHFWGPVANWGLPIAAINDMK	Q9Y5U8	51660	MPC1	mitochondrial pyruvate carrier 1	-1.35817	0.0125949	0	1	1	1	1	0
VPEDPTQCFLLFANQTEKDIILR	Q9UHQ9	51706	CYB5R1	cytochrome b5 reductase 1	-0.956542	0.0236024	0	1	1	1	1	1
YYQSPWEQAISNDPELLEALYPK	Q9NPC6	51778	MYOZ2	myozenin 2	1.74272	0.062188	1	0	1	0	0	0
GIIWGEDTLMEYLENPK	P99999	54205	CYCS	cytochrome c, somatic	-0.830012	0.0195106	0	1	1	1	1	1
]SEDAEVLDATPSGIMK	Q5JSH3	54521	WDR44	WD repeat domain 44	2.43703	0.00238589	1	0	1	0	0	0
LYLSHNQLSEIPLNLPK	Q9BXN1	54829	ASPN	asporin	-0.954593	0.0772655	0	1	1	0	0	1
VVHCSDLGLTSVPTNIPFDTR	Q9BXN1	54829	ASPN	asporin	-1.18152	0.0653003	0	1	1	0	0	1
TLM^ECVSNTAK	Q7L0Y3	54931	TRMT10C	tRNA methyltransferase 10 homolog C (S. cerevisiae)	1.79102	0.000968197	1	0	1	1	1	0
VSNSPSQAIEVVELASAFSLPICEGLTQR	Q96EY7	55037	PTCD3	pentatricopeptide repeat domain 3	1.05964	0.0325587	1	0	1	1	1	1
LQYRYLDLRSFQMQYNLRLR	Q6PI48	55157	DARS2	aspartyl-tRNA synthetase 2, mitochondrial	-1.96414	0.000254815	0	1	1	1	1	1
HETTWTVLR	Q8IXI2	55288	RHOT1	ras homolog family member T1	1.59627	0.0354399	1	0	1	1	0	1
IDKQETEITYLIPWSK	Q9BS92	55335	NIPSNAP3B	nipsnap homolog 3B (C. elegans)	-0.919126	0.0124395	0	1	1	0	0	0
QQPDTELEIQQK	Q9NSE4	55699	IARS2	isoleucyl-tRNA synthetase 2, mitochondrial	2.57913	0.00068502	1	0	1	1	1	1
VASVASTLETTFETISTLSGVDLENGTCSHPLIPDK	Q9NSE4	55699	IARS2	isoleucyl-tRNA synthetase 2, mitochondrial	1.48581	0.00437871	1	0	1	1	1	1
APLYDLAAHEDK	Q9GZL7	55759	WDR12	WD repeat domain 12	-1.04812	0.0399153	0	1	1	0	0	1
MWEEKIAQMRWELMM^KTKEHTRKLYQMNDLCIEKKK	Q96MT7	55779	WDR52	WD repeat domain 52	-1.05568	0.0825046	0	1	1	0	0	0
VGTLVGEDKYGNK	Q9UI09	55967	NDUFA12	NADH dehydrogenase (ubiquinone) 1 alpha subcomplex, 12	1.27902	0.0102267	1	0	1	1	1	1
AVSLVTDSTSTFLSQTTYALIEAITEYTK	Q9NR28	56616	DIABLO	diablo, IAP-binding mitochondrial protein	-1.27945	0.0682521	0	1	1	1	1	1
DKLEYFEERPFAAASIGQVHLAR	Q8NI60	56997	ADCK3	aarF domain containing kinase 3	-1.16975	0.0141905	0	1	1	1	1	0
FYVPEIVDELCSPHVLTTELVSGFPLDQAEGLSQEIR	Q8NI60	56997	ADCK3	aarF domain containing kinase 3	-0.963932	0.0156122	0	1	1	1	1	0
VMEDAHLDAILILGEAFASDEPFDFGTQSTTEK	Q8NI60	56997	ADCK3	aarF domain containing kinase 3	-0.927447	0.0879361	0	1	1	1	1	0
ILTAALEFVPAHGWTAEAIAEGAQSLGLSSAAASMFGK	O75208	57017	COQ9	coenzyme Q9 homolog (S. cerevisiae)	-1.89908	0.000961836	0	1	1	1	0	0
MADSGGQPQLTQPGK	Q9UN36	57447	NDRG2	NDRG family member 2	-1.03119	0.0812835	0	1	1	0	0	1
]DRREWGRRSPDRDRHRDLEERNRRSSGHRDRERDSR	O95104	57466	SCAF4	SR-related CTD-associated factor 4	-0.949748	0.0352819	0	1	1	0	0	0
ESVRPGWEYIGR	Q9HCP6	57467	HHATL	hedgehog acyltransferase-like	1.0987	0.0316615	1	0	1	0	0	0
FHAQVSQVEPVR	Q9HCP6	57467	HHATL	hedgehog acyltransferase-like	1.28545	0.00694494	1	0	1	0	0	0
FHAQVSQVEPVRR	Q9HCP6	57467	HHATL	hedgehog acyltransferase-like	1.34373	0.0382063	1	0	1	0	0	0
LPDSALAGLAYSNLVYDWVK	Q9HCP6	57467	HHATL	hedgehog acyltransferase-like	0.719152	0.0930478	1	0	1	0	0	0
VAELYLPLLSIAR	Q96HP0	57572	DOCK6	dedicator of cytokinesis 6	2.34018	0.0143508	1	0	1	0	0	0
TLFEVMATKPETDDK	Q9HCC9	57732	ZFYVE28	zinc finger, FYVE domain containing 28	1.67664	0.0193903	1	0	1	0	0	1
DRDRDRERDRDRDRERSSDRNKDRSRSREKSRDRERER	P49756	58517	RBM25	RNA binding motif protein 25	-1.53274	0.0917037	0	1	1	0	0	1
ILTTSSAHPGLEFSK	Q7L8L6	60493	FASTKD5	FAST kinase domains 5	1.23619	0.0185456	1	0	1	1	0	1
VDEM^RGYAEK	Q9NRX2	63875	MRPL17	mitochondrial ribosomal protein L17	1.32848	0.0620895	1	0	1	1	0	0
EFFSGISHSIM^FEELPNVDRILKLCTDIFLVR	Q9H5I5	63895	PIEZO2	piezo-type mechanosensitive ion channel component 2	-1.05914	0.0835265	0	1	1	0	0	0
KLFGQESGPSAEK	Q9BWH2	65991	FUNDC2	FUN14 domain containing 2	2.69504	0.00186139	1	0	1	1	0	1
VRPDYTAQNLDHGK	P82930	65993	MRPS34	mitochondrial ribosomal protein S34	1.54021	0.0441686	1	0	1	1	1	0
MQSLVQWGLDSYDYLQNAPPGFFPR	Q9BUR5	79135	APOO	apolipoprotein O	-0.891081	0.0904707	0	1	1	1	1	1
ASPEYLK	Q8NBP0	79573	TTC13	tetratricopeptide repeat domain 13	3.4526	0.00219471	1	0	1	0	0	0
VTENIPQIISFIEGIIAR	Q9HA77	79587	CARS2	cysteinyl-tRNA synthetase 2, mitochondrial (putative)	-1.52216	0.00689243	0	1	1	1	1	1
QSGAFLSTSEGLILQLVGDAVHPQFK	Q96AB3	79763	ISOC2	isochorismatase domain containing 2	-1.69848	0.00134531	0	1	1	1	1	1
SVLLCGIEAQACILNTTLDLLDR	Q96AB3	79763	ISOC2	isochorismatase domain containing 2	-0.648658	0.0995305	0	1	1	1	1	1
LLDGEAALPAVVFLHGLFGSK	Q8NFV4	83451	ABHD11	abhydrolase domain containing 11	-1.26036	0.00796169	0	1	1	1	1	1
LPLQQGM^TQSLSVPGPTGLHYKPTR	Q8NF64	83637	ZMIZ2	zinc finger, MIZ-type containing 2	-1.39238	0.0570652	0	1	1	1	0	0
]EKKNQAHR	Q96JM4	84125	LRRIQ1	leucine-rich repeats and IQ motif containing 1	2.41323	0.00307567	1	0	1	0	0	0
EEGIENFDVYAIKPGHPLQPDFFLDEYPEAVSK	Q6YN16	84263	HSDL2	hydroxysteroid dehydrogenase like 2	-1.11569	0.0358588	0	1	1	1	1	1
SPATVEVR	Q8N8C4	84269	CHCHD5	coiled-coil-helix-coiled-coil-helix domain containing 5	-1.09564	0.0405551	0	1	1	1	1	0
LYDLYSFQVIPVLGEVIAGDWK	Q5HYK3	84274	COQ5	coenzyme Q5 homolog, methyltransferase (S. cerevisiae)	-1.00848	0.0980768	0	1	1	1	1	0
RQLQDDFAQLLQEREQLERRCATLEREQR	Q9BRK4	84445	LZTS2	leucine zipper, putative tumor suppressor 2	1.18572	0.0958189	1	0	1	0	0	0
IGLVPPPEEFANGVLLATPLAGPGPSPTTVPSPASGK	Q9BYB0	85358	SHANK3	SH3 and multiple ankyrin repeat domains 3	1.81732	0.0343392	1	0	1	0	0	1
EALGGGK	Q9H1R3	85366	MYLK2	myosin light chain kinase 2	-1.06618	0.0543104	0	1	1	0	0	0
DKNFM^LHYEFPPYATNEIGK	Q8TCS8	87178	PNPT1	polyribonucleotide nucleotidyltransferase 1	1.83193	0.0307053	1	0	1	1	1	1
ILMAAPGMAIPPFIMNTLEK	Q9H9B4	94081	SFXN1	sideroflexin 1	0.835298	0.09515	1	0	1	1	1	1
]SYLLPDKSR	Q8TDW5	94122	SYTL5	synaptotagmin-like 5	-0.998195	0.0556088	0	1	1	0	0	0
IPYFPANQEMLQK	Q8N142	122622	ADSSL1	adenylosuccinate synthase like 1	-1.20545	0.0556507	0	1	1	0	0	0
GVNVVPFLELIGLPDSVVSILK	Q96ND0	125228	FAM210A	family with sequence similarity 210, member A	-1.51942	0.00288763	0	1	1	1	1	0
FGEGLLEAELAALCPTTLAPYYLR	O14558	126393	HSPB6	heat shock protein, alpha-crystallin-related, B6	-1.31964	0.00865458	0	1	1	0	0	0
GEHVEVHAR	O14558	126393	HSPB6	heat shock protein, alpha-crystallin-related, B6	-1.98268	0.000701957	0	1	1	0	0	0
LPPGVDPAAVTSALSPEGVLSIQAAPASAQAPPPAAAK	O14558	126393	HSPB6	heat shock protein, alpha-crystallin-related, B6	-2.04141	0.00187915	0	1	1	0	0	0
AANLYASSPHSDFLDYVSAPIGK	Q8IWW8	137872	ADHFE1	alcohol dehydrogenase, iron containing, 1	-1.40417	0.014672	0	1	1	1	0	0
VVANSGFDVLCHALESYTTLPYHLR	Q8IWW8	137872	ADHFE1	alcohol dehydrogenase, iron containing, 1	-1.14589	0.0518042	0	1	1	1	0	0
HVLTTLGEK	P14649	140465	MYL6B	myosin, light chain 6B, alkali, smooth muscle and non-muscle	-1.35961	0.0331189	0	1	1	0	0	0
LEAPPPTPGQLR	Q6PI78	157378	TMEM65	transmembrane protein 65	-2.04678	0.0631765	0	1	1	1	0	1
GLPDSFHK	Q8N159	162417	NAGS	N-acetylglutamate synthase	1.04037	0.0303451	1	0	1	1	1	0
ENPVVPIGCLATAAALTYGLYSFHR	Q9BW72	192286	HIGD2A	HIG1 hypoxia inducible domain family, member 2A	1.19208	0.0172097	1	0	1	1	1	0
]GSNHRGGGGGGAGGGGSAPQGCK	Q9H4S2	219409	GSX1	GS homeobox 1	1.69292	0.00144987	1	0	1	0	0	0
EDSVKPGAHLTVK	P51991	220988	HNRNPA3	heterogeneous nuclear ribonucleoprotein A3	1.18194	0.0425002	1	0	1	0	0	1
]CDSHGTHLAGVVSGR	Q8NBP7	255738	PCSK9	proprotein convertase subtilisin/kexin type 9	-0.941763	0.0276811	0	1	1	0	0	0
]RETKGQFLIDHICNYYSLLEKDYFGIRYVDPEK	A2A2Y4	257019	FRMD3	FERM domain containing 3	-2.74998	0.00300304	0	1	1	0	0	0
]YGYHISKTSYFLCYEPPTIKSIFERLRNFDSPKEYPK	Q6PCE3	283209	PGM2L1	phosphoglucomutase 2-like 1	-1.44804	0.005933	0	1	1	0	1	0
GPVVPAFALWDGELLTHSGLEVPEGL	Q8WW59	283377	SPRYD4	SPRY domain containing 4	-0.903707	0.0703353	0	1	1	1	0	1
]TWARFIPGR	Q70JA7	337876	CHSY3	chondroitin sulfate synthase 3	1.47476	0.0395388	1	0	1	0	0	1
]ESAKRSKELEKKLQEDAERDAR	A8MTJ3	346562	GNAT3	guanine nucleotide binding protein, alpha transducing 3	1.53113	0.0696745	1	0	1	0	0	0
LDDLVNWAR	O75251	374291	NDUFS7	NADH dehydrogenase (ubiquinone) Fe-S protein 7, 20kDa (NADH-coenzyme Q reductase)	-1.27242	0.0117603	0	1	1	1	0	1
YLSQM^RNLRKLFISDGCRYLLSSDSQEQLVAEFSSVLLR	A3QJZ6	653606	PRAMEF22	PRAME family member 22	1.16119	0.0783565	1	0	1	0	0	0
IVPGGVVTDPEALQAPNVDWLR	Q8N465	728294	D2HGDH	D-2-hydroxyglutarate dehydrogenase	1.64521	0.0238495	1	0	1	1	1	0
ATLVCLISDFYPGAVTVAWK	B9A064	100423062	IGLL5	immunoglobulin lambda-like polypeptide 5	-2.14615	0.00658996	0	1	1	0	0	0
SCQVTHEGSTVEK	B9A064	100423062	IGLL5	immunoglobulin lambda-like polypeptide 5	-0.952418	0.0843135	0	1	1	0	0	0
YAASSYLSLTPEQWK	B9A064	100423062	IGLL5	immunoglobulin lambda-like polypeptide 5	-0.921634	0.0750151	0	1	1	0	0	0
