# Supplementary material for: A mitochondrial proteome profile indicative of type 2 diabetes mellitus in skeletal muscles
Source: Exp Mol Med. 2018 Sep 28;50(9):129. doi: 10.1038/s12276-018-0154-6 (PMC6162255; doi:10.1038/s12276-018-0154-6)
Supplement: Supplementary file 6 — Supplementary Table S7 [file 12276_2018_154_MOESM6_ESM.xlsx]

## Sheet: Supplemental Table S7A
Supplemental Table S7. GOBPs represented by in the 135 up-regulated proteins (A), and the 200 down-regulated proteins (B). The ‘Count’ represents the number of proteins with the corresponding GOBPs. The P-values imply the significance of being enriched by the up- or down-regulated proteins. The percentage represents the portion of the genes encoding the proteins with the corresponding GOBPs in th…
GO	Term	Count	%	PValue
GO:0006936	muscle contraction	18	13.3333	1.29499e-14
GO:0003012	muscle system process	18	13.3333	6.20298e-14
GO:0006941	striated muscle contraction	9	6.66667	4.55524e-09
GO:0014823	response to activity	5	3.7037	2.40949e-06
GO:0030029	actin filament-based process	11	8.14815	4.1762e-05
GO:0033275	actin-myosin filament sliding	4	2.96296	4.97017e-05
GO:0030049	muscle filament sliding	4	2.96296	4.97017e-05
GO:0070252	actin-mediated cell contraction	4	2.96296	4.97017e-05
GO:0007517	muscle organ development	10	7.40741	8.30356e-05
GO:0044057	regulation of system process	11	8.14815	0.000321646
GO:0006091	generation of precursor metabolites and energy	11	8.14815	0.000356166
GO:0022900	electron transport chain	7	5.18519	0.000438698
GO:0030048	actin filament-based movement	4	2.96296	0.000959989
GO:0030705	cytoskeleton-dependent intracellular transport	5	3.7037	0.00101178
GO:0042773	ATP synthesis coupled electron transport	5	3.7037	0.00133706
GO:0042775	mitochondrial ATP synthesis coupled electron transport	5	3.7037	0.00133706
GO:0046907	intracellular transport	15	11.1111	0.00146242
GO:0006119	oxidative phosphorylation	6	4.44444	0.00153133
GO:0022904	respiratory electron transport chain	5	3.7037	0.00219469
GO:0055114	oxidation reduction	14	10.3704	0.00323929
GO:0030036	actin cytoskeleton organization	8	5.92593	0.00331033
GO:0009152	purine ribonucleotide biosynthetic process	6	4.44444	0.00332285
GO:0006937	regulation of muscle contraction	5	3.7037	0.00337221
GO:0014706	striated muscle tissue development	6	4.44444	0.00357354
GO:0015674	di-, tri-valent inorganic cation transport	7	5.18519	0.00406145
GO:0007010	cytoskeleton organization	11	8.14815	0.00424647
GO:0009260	ribonucleotide biosynthetic process	6	4.44444	0.00425934
GO:0008016	regulation of heart contraction	5	3.7037	0.00429314
GO:0060537	muscle tissue development	6	4.44444	0.00440702
GO:0051130	positive regulation of cellular component organization	7	5.18519	0.00465369
GO:0051646	mitochondrion localization	3	2.22222	0.00534547
GO:0006120	mitochondrial electron transport, NADH to ubiquinone	4	2.96296	0.00552945
GO:0010638	positive regulation of organelle organization	5	3.7037	0.00560572
GO:0009150	purine ribonucleotide metabolic process	6	4.44444	0.00667344
GO:0051495	positive regulation of cytoskeleton organization	4	2.96296	0.00670897
GO:0044271	nitrogen compound biosynthetic process	9	6.66667	0.00685847
GO:0006754	ATP biosynthetic process	5	3.7037	0.00716256
GO:0006816	calcium ion transport	6	4.44444	0.00750984
GO:0044087	regulation of cellular component biogenesis	6	4.44444	0.00750984
GO:0015980	energy derivation by oxidation of organic compounds	6	4.44444	0.00795432
GO:0007009	plasma membrane organization	3	2.22222	0.00808703
GO:0055065	metal ion homeostasis	7	5.18519	0.00841494
GO:0009259	ribonucleotide metabolic process	6	4.44444	0.00865489
GO:0006164	purine nucleotide biosynthetic process	6	4.44444	0.00889762
GO:0022402	cell cycle process	12	8.88889	0.00916091
GO:0045333	cellular respiration	5	3.7037	0.00964862
GO:0009206	purine ribonucleoside triphosphate biosynthetic process	5	3.7037	0.00999403
GO:0009145	purine nucleoside triphosphate biosynthetic process	5	3.7037	0.0103474
GO:0009201	ribonucleoside triphosphate biosynthetic process	5	3.7037	0.0103474
GO:0007507	heart development	7	5.18519	0.0104941
GO:0060048	cardiac muscle contraction	3	2.22222	0.0113327
GO:0009142	nucleoside triphosphate biosynthetic process	5	3.7037	0.0114557
GO:0000082	G1/S transition of mitotic cell cycle	4	2.96296	0.0122454
GO:0055001	muscle cell development	4	2.96296	0.0122454
GO:0046034	ATP metabolic process	5	3.7037	0.0126378
GO:0048738	cardiac muscle tissue development	4	2.96296	0.0128463
GO:0015031	protein transport	14	10.3704	0.0134841
GO:0030239	myofibril assembly	3	2.22222	0.0137632
GO:0045184	establishment of protein localization	14	10.3704	0.0144567
GO:0006942	regulation of striated muscle contraction	3	2.22222	0.0150556
GO:0007049	cell cycle	14	10.3704	0.0154826
GO:0003015	heart process	3	2.22222	0.016398
GO:0060047	heart contraction	3	2.22222	0.016398
GO:0016044	membrane organization	9	6.66667	0.0167406
GO:0009205	purine ribonucleoside triphosphate metabolic process	5	3.7037	0.0181348
GO:0008104	protein localization	15	11.1111	0.0185912
GO:0009199	ribonucleoside triphosphate metabolic process	5	3.7037	0.0186502
GO:0019725	cellular homeostasis	10	7.40741	0.0187268
GO:0042692	muscle cell differentiation	5	3.7037	0.0202507
GO:0010033	response to organic substance	13	9.62963	0.0206973
GO:0009144	purine nucleoside triphosphate metabolic process	5	3.7037	0.0208024
GO:0006163	purine nucleotide metabolic process	6	4.44444	0.0219451
GO:0009165	nucleotide biosynthetic process	6	4.44444	0.0219451
GO:0055074	calcium ion homeostasis	6	4.44444	0.0228577
GO:0031032	actomyosin structure organization	3	2.22222	0.0238294
GO:0034404	nucleobase, nucleoside and nucleotide biosynthetic process	6	4.44444	0.0252461
GO:0034654	nucleobase, nucleoside, nucleotide and nucleic acid biosynthetic process	6	4.44444	0.0252461
GO:0009141	nucleoside triphosphate metabolic process	5	3.7037	0.0261853
GO:0006875	cellular metal ion homeostasis	6	4.44444	0.0267534
GO:0042592	homeostatic process	13	9.62963	0.0273518
GO:0014819	regulation of skeletal muscle contraction	2	1.48148	0.0338643
GO:0055080	cation homeostasis	7	5.18519	0.0365096
GO:0010927	cellular component assembly involved in morphogenesis	3	2.22222	0.0379988
GO:0051146	striated muscle cell differentiation	4	2.96296	0.0398553
GO:0032956	regulation of actin cytoskeleton organization	4	2.96296	0.0409958
GO:0006886	intracellular protein transport	8	5.92593	0.0419452
GO:0001778	plasma membrane repair	2	1.48148	0.0421512
GO:0032970	regulation of actin filament-based process	4	2.96296	0.0445153
GO:0051640	organelle localization	4	2.96296	0.0445153
GO:0030001	metal ion transport	9	6.66667	0.0465469
GO:0006812	cation transport	10	7.40741	0.0480541

## Sheet: Supplemental Table S7B
GO	Term	Count	%	PValue
GO:0006091	generation of precursor metabolites and energy	42	21.1055	1.33265e-29
GO:0045333	cellular respiration	25	12.5628	2.18622e-24
GO:0015980	energy derivation by oxidation of organic compounds	26	13.0653	2.73628e-21
GO:0055114	oxidation reduction	42	21.1055	9.11549e-18
GO:0022904	respiratory electron transport chain	17	8.54271	1.11217e-16
GO:0022900	electron transport chain	20	10.0503	4.50412e-16
GO:0042775	mitochondrial ATP synthesis coupled electron transport	14	7.03518	2.63323e-13
GO:0042773	ATP synthesis coupled electron transport	14	7.03518	2.63323e-13
GO:0006119	oxidative phosphorylation	16	8.0402	2.3941e-12
GO:0006732	coenzyme metabolic process	18	9.04523	1.60617e-11
GO:0051186	cofactor metabolic process	18	9.04523	7.54803e-10
GO:0006120	mitochondrial electron transport, NADH to ubiquinone	10	5.02513	2.96326e-09
GO:0006084	acetyl-CoA metabolic process	9	4.52261	4.67654e-09
GO:0006099	tricarboxylic acid cycle	8	4.0201	1.24536e-08
GO:0046356	acetyl-CoA catabolic process	8	4.0201	1.24536e-08
GO:0009060	aerobic respiration	9	4.52261	1.33401e-08
GO:0009109	coenzyme catabolic process	8	4.0201	3.23202e-08
GO:0006007	glucose catabolic process	10	5.02513	5.90731e-08
GO:0006006	glucose metabolic process	14	7.03518	1.10232e-07
GO:0051187	cofactor catabolic process	8	4.0201	1.22225e-07
GO:0006096	glycolysis	9	4.52261	1.558e-07
GO:0043648	dicarboxylic acid metabolic process	8	4.0201	2.41864e-07
GO:0019320	hexose catabolic process	10	5.02513	2.7769e-07
GO:0006631	fatty acid metabolic process	15	7.53769	3.47399e-07
GO:0006733	oxidoreduction coenzyme metabolic process	9	4.52261	3.52541e-07
GO:0046365	monosaccharide catabolic process	10	5.02513	3.5678e-07
GO:0046164	alcohol catabolic process	10	5.02513	1.11659e-06
GO:0006635	fatty acid beta-oxidation	7	3.51759	1.41288e-06
GO:0019318	hexose metabolic process	14	7.03518	1.50987e-06
GO:0044275	cellular carbohydrate catabolic process	10	5.02513	1.68454e-06
GO:0009062	fatty acid catabolic process	7	3.51759	6.69398e-06
GO:0005996	monosaccharide metabolic process	14	7.03518	7.49084e-06
GO:0043603	cellular amide metabolic process	8	4.0201	8.17169e-06
GO:0034440	lipid oxidation	7	3.51759	1.08518e-05
GO:0019395	fatty acid oxidation	7	3.51759	1.08518e-05
GO:0046496	nicotinamide nucleotide metabolic process	7	3.51759	1.26285e-05
GO:0006769	nicotinamide metabolic process	7	3.51759	1.26285e-05
GO:0016052	carbohydrate catabolic process	10	5.02513	1.33137e-05
GO:0009820	alkaloid metabolic process	7	3.51759	1.4633e-05
GO:0019362	pyridine nucleotide metabolic process	7	3.51759	1.68868e-05
GO:0006936	muscle contraction	11	5.52764	3.42061e-05
GO:0044242	cellular lipid catabolic process	8	4.0201	6.17613e-05
GO:0003012	muscle system process	11	5.52764	7.56107e-05
GO:0046395	carboxylic acid catabolic process	9	4.52261	0.000107022
GO:0016054	organic acid catabolic process	9	4.52261	0.000107022
GO:0060047	heart contraction	5	2.51256	0.000211014
GO:0003015	heart process	5	2.51256	0.000211014
GO:0006090	pyruvate metabolic process	6	3.01508	0.000213781
GO:0006103	2-oxoglutarate metabolic process	4	2.01005	0.000251125
GO:0030258	lipid modification	7	3.51759	0.000287779
GO:0006941	striated muscle contraction	6	3.01508	0.000330169
GO:0006575	cellular amino acid derivative metabolic process	10	5.02513	0.000348081
GO:0019748	secondary metabolic process	7	3.51759	0.000598814
GO:0060048	cardiac muscle contraction	4	2.01005	0.00185854
GO:0001505	regulation of neurotransmitter levels	6	3.01508	0.00186304
GO:0007517	muscle organ development	10	5.02513	0.00191618
GO:0031647	regulation of protein stability	5	2.51256	0.00219597
GO:0043933	macromolecular complex subunit organization	20	10.0503	0.00256263
GO:0006461	protein complex assembly	16	8.0402	0.00276866
GO:0070271	protein complex biogenesis	16	8.0402	0.00276866
GO:0065003	macromolecular complex assembly	19	9.54774	0.00294104
GO:0006418	tRNA aminoacylation for protein translation	5	2.51256	0.00307375
GO:0043039	tRNA aminoacylation	5	2.51256	0.00307375
GO:0043038	amino acid activation	5	2.51256	0.00307375
GO:0019674	NAD metabolic process	4	2.01005	0.00416344
GO:0055088	lipid homeostasis	5	2.51256	0.00447385
GO:0006734	NADH metabolic process	3	1.50754	0.00457586
GO:0051289	protein homotetramerization	4	2.01005	0.00466144
GO:0014706	striated muscle tissue development	7	3.51759	0.00485966
GO:0060415	muscle tissue morphogenesis	4	2.01005	0.00519394
GO:0055008	cardiac muscle tissue morphogenesis	4	2.01005	0.00519394
GO:0010941	regulation of cell death	21	10.5528	0.00526812
GO:0010035	response to inorganic substance	9	4.52261	0.0057674
GO:0060537	muscle tissue development	7	3.51759	0.00616008
GO:0048738	cardiac muscle tissue development	5	2.51256	0.00665425
GO:0016042	lipid catabolic process	8	4.0201	0.00794161
GO:0051260	protein homooligomerization	6	3.01508	0.00833136
GO:0016310	phosphorylation	20	10.0503	0.00908574
GO:0042981	regulation of apoptosis	20	10.0503	0.00955261
GO:0007005	mitochondrion organization	7	3.51759	0.00982035
GO:0043067	regulation of programmed cell death	20	10.0503	0.0105445
GO:0006800	oxygen and reactive oxygen species metabolic process	5	2.51256	0.011671
GO:0015671	oxygen transport	3	1.50754	0.0122081
GO:0006412	translation	11	5.52764	0.0122801
GO:0006839	mitochondrial transport	5	2.51256	0.0129009
GO:0055092	sterol homeostasis	4	2.01005	0.0134822
GO:0042632	cholesterol homeostasis	4	2.01005	0.0134822
GO:0006656	phosphatidylcholine biosynthetic process	3	1.50754	0.0141207
GO:0006986	response to unfolded protein	5	2.51256	0.0142106
GO:0051262	protein tetramerization	4	2.01005	0.014467
GO:0006937	regulation of muscle contraction	5	2.51256	0.0148959
GO:0019216	regulation of lipid metabolic process	6	3.01508	0.0161591
GO:0000302	response to reactive oxygen species	5	2.51256	0.0170757
GO:0006739	NADP metabolic process	3	1.50754	0.0183033
GO:0006641	triglyceride metabolic process	4	2.01005	0.0188057
GO:0006916	anti-apoptosis	8	4.0201	0.0195158
GO:0006399	tRNA metabolic process	6	3.01508	0.0198026
GO:0015837	amine transport	6	3.01508	0.0198026
GO:0046165	alcohol biosynthetic process	4	2.01005	0.0199907
GO:0046486	glycerolipid metabolic process	7	3.51759	0.0201949
GO:0043281	regulation of caspase activity	5	2.51256	0.020278
GO:0060548	negative regulation of cell death	11	5.52764	0.0208388
GO:0051241	negative regulation of multicellular organismal process	7	3.51759	0.021333
GO:0052548	regulation of endopeptidase activity	5	2.51256	0.0229066
GO:0015669	gas transport	3	1.50754	0.0229397
GO:0009611	response to wounding	14	7.03518	0.0229699
GO:0006433	prolyl-tRNA aminoacylation	2	1.00503	0.0261436
GO:0006639	acylglycerol metabolic process	4	2.01005	0.0265212
GO:0052547	regulation of peptidase activity	5	2.51256	0.0267205
GO:0046907	intracellular transport	16	8.0402	0.0267782
GO:0008219	cell death	17	8.54271	0.0277414
GO:0006638	neutral lipid metabolic process	4	2.01005	0.0279482
GO:0032371	regulation of sterol transport	3	1.50754	0.0280036
GO:0032374	regulation of cholesterol transport	3	1.50754	0.0280036
GO:0016265	death	17	8.54271	0.0293194
GO:0006662	glycerol ether metabolic process	4	2.01005	0.0294153
GO:0015909	long-chain fatty acid transport	3	1.50754	0.030688
GO:0046470	phosphatidylcholine metabolic process	3	1.50754	0.030688
GO:0006793	phosphorus metabolic process	21	10.5528	0.0310867
GO:0006796	phosphate metabolic process	21	10.5528	0.0310867
GO:0018904	organic ether metabolic process	4	2.01005	0.0324697
GO:0006919	activation of caspase activity	4	2.01005	0.0340566
GO:0042542	response to hydrogen peroxide	4	2.01005	0.0373492
GO:0010903	negative regulation of very-low-density lipoprotein particle remodeling	2	1.00503	0.0389594
GO:0006106	fumarate metabolic process	2	1.00503	0.0389594
GO:0032971	regulation of muscle filament sliding	2	1.00503	0.0389594
GO:0006853	carnitine shuttle	2	1.00503	0.0389594
GO:0051188	cofactor biosynthetic process	5	2.51256	0.0390713
GO:0006576	biogenic amine metabolic process	5	2.51256	0.0390713
GO:0006094	gluconeogenesis	3	1.50754	0.0423707
GO:0043280	positive regulation of caspase activity	4	2.01005	0.0425819
GO:0010952	positive regulation of peptidase activity	4	2.01005	0.0425819
GO:0006869	lipid transport	6	3.01508	0.0426778
GO:0007268	synaptic transmission	9	4.52261	0.0435063
GO:0043066	negative regulation of apoptosis	10	5.02513	0.0446045
GO:0030100	regulation of endocytosis	4	2.01005	0.0462637
GO:0043069	negative regulation of programmed cell death	10	5.02513	0.0479853
